# Supplementary material for: Large-scale exome sequence analysis identifies sex- and age-specific determinants of obesity
Source: Cell Genom. 2023 Aug 2;3(8):100362. doi: 10.1016/j.xgen.2023.100362 (PMC10435378; doi:10.1016/j.xgen.2023.100362)
Supplement: Table S1. Genomic inflation factors for BMI ExWAS, related to STAR Methods — Genomic inflation factor test statistics across different allele count ranges for synonymous, high-confidence protein truncating and damaging variants burden tests. Headers as follows: Phenotype, trait being tested; Mask, variant collapsing mask; MAC bin, allele count range; N, number of genes included; Lamda, genomic inflation test statistic. [file mmc2.xlsx]

## Sheet: Sheet1
Table S1: Genomic inflation factors for BMI ExWAS, related to STAR methods.
Phenotype	Mask	MAC bin	N	Lambda
BMI	HC_PTV	>10	16011	1.14736
BMI	HC_PTV	11-25	2152	1.19994
BMI	HC_PTV	26-50	2538	1.25436
BMI	HC_PTV	51-100	3033	1.25436
BMI	HC_PTV	101-200	3300	1.14736
BMI	HC_PTV	201-500	3216	1.04746
BMI	HC_PTV	500+	1772	1.09656
BMI	DMG	>10	18107	1.19994
BMI	DMG	11-25	381	1
BMI	DMG	26-50	500	1.22715
BMI	DMG	51-100	934	1.09656
BMI	DMG	101-200	1773	1.14736
BMI	DMG	201-500	4235	1.19994
BMI	DMG	500+	10284	1.25436
BMI	SYN	>10	18628	1.04746
BMI	SYN	11-25	37	1
BMI	SYN	26-50	76	0.846197
BMI	SYN	51-100	212	1.14736
BMI	SYN	101-200	636	1.04746
BMI	SYN	201-500	2493	1.04746
BMI	SYN	500+	15174	1.04746
