# Supplementary material for: Large-scale exome sequence analysis identifies sex- and age-specific determinants of obesity
Source: Cell Genom. 2023 Aug 2;3(8):100362. doi: 10.1016/j.xgen.2023.100362 (PMC10435378; doi:10.1016/j.xgen.2023.100362)
Supplement: Table S2. ExWAS results for sex-stratified BMI and sex-combined SAC10, related to Figures 1 and 4 — ExWAS results for sex-stratified BMI and sex-combined SAC10. Two different masks (HC_PTV = high-confidence protein truncating variants and DMG = damaging variants) were tested. Headers as follows: Gene, gene symbol; Chr, chromosome; Start, start position of gene; End, end position of gene; Mask, variant collapsing mask; Discovery, indicates in which phenotype/mask combination each gene was discovered; BMI, body mass index with “_M” and “_F” indicating whether it was a male- or female-only analysis; SAC10, comparative body size age 10; BETA, effect size estimate; SE, standard error of the effect; P, p value for the association; LCI, lower 95% confidence interval of effect size estimate; UCI, upper 95% confidence interval of effect size estimate; AC, allele count; Sexual dimorphism, comparison of the sex-stratified effect size estimates using a two-sample t test where Z denotes the Z score and P_the the corresponding p-value. [file mmc3.xlsx]

## Sheet: Sheet1
Table S2: ExWAS results for sex-stratified BMI and sex-combined SAC10, related to Figure 1 & 4.
					Discovery		BMI						BMI_F						BMI_M						SAC10						Sexual dimorphism
Gene	Chr	Start	End	Mask	Mask	Phenotype	BETA	SE	P	LCI	UCI	AC	BETA	SE	P	LCI	UCI	AC	BETA	SE	P	LCI	UCI	AC	BETA	SE	P	LCI	UCI	AC	Z	P_het
DIDO1	20	62877738	62937952	DMG			0.231	0.134	0.084	-0.03	0.494	1087	0.405	0.2	0.043	0.013	0.797	586	0.146	0.179	0.41	-0.205	0.497	501	0.002	0.02	0.92	-0.04	0.041	1074	NA	NA
DIDO1	20	62877738	62937952	HC_PTV	HC_PTV	BMI_F	5.379	0.92	4.9e-09	3.576	7.182	23	7.908	1.293	9.5e-10	5.374	10.442	14	1.91	1.335	0.15	-0.707	4.527	9	0.468	0.137	0.00063	0.199	0.737	23	3.227	0.00125
KIAA1109	4	122152331	122362758	DMG			0.314	0.064	1.1e-06	0.189	0.439	4702	0.473	0.097	1e-06	0.283	0.663	2499	0.215	0.086	0.012	0.046	0.384	2203	0.026	0.01	0.0072	0.006	0.046	4626	NA	NA
KIAA1109	4	122152331	122362758	HC_PTV	HC_PTV	BMI_F	0.987	0.168	4.6e-09	0.658	1.316	681	1.4	0.25	2.3e-08	0.91	1.89	371	0.597	0.227	0.0084	0.152	1.042	310	0.068	0.025	0.0077	0.019	0.117	662	2.37	0.018
PTPRG	3	61561569	62297609	DMG			0.121	0.069	0.078	-0.01	0.256	4106	0.173	0.102	0.091	-0.027	0.373	2226	0.133	0.092	0.15	-0.047	0.313	1880	0.029	0.01	0.0058	0.009	0.049	4051	NA	NA
PTPRG	3	61561569	62297609	HC_PTV	HC_PTV	BMI_F	1.518	0.331	4.5e-06	0.869	2.167	175	2.623	0.502	1.7e-07	1.639	3.607	92	0.51	0.437	0.24	-0.347	1.367	83	0.162	0.05	0.0011	0.064	0.26	174	3.18	0.0015
SLC12A5	20	46021690	46060150	DMG			0.269	0.164	0.1	-0.05	0.59	725	0.302	0.239	0.21	-0.166	0.77	411	0.222	0.226	0.33	-0.221	0.665	314	0.024	0.025	0.33	-0.03	0.073	715	NA	NA
SLC12A5	20	46021690	46060150	HC_PTV	HC_PTV	BMI_F	6.001	1.223	9.3e-07	3.604	8.398	13	7.503	1.458	2.7e-07	4.645	10.361	11	-3.462	2.833	0.22	-9.015	2.091	2	0.249	0.182	0.17	-0.11	0.606	13	3.44	0.00058
SLTM	15	58879050	58933679	DMG			0.354	0.126	0.0051	0.107	0.601	1219	0.367	0.188	0.05	-0.001	0.735	665	0.38	0.17	0.026	0.047	0.713	554	0.017	0.019	0.37	-0.02	0.054	1199	NA	NA
SLTM	15	58879050	58933679	HC_PTV	HC_PTV	BMI_M	2.913	0.509	1e-08	1.915	3.911	75	2.626	0.795	0.00095	1.068	4.184	37	3.341	0.65	2.7e-07	2.067	4.615	38	0.102	0.076	0.18	-0.05	0.251	74	-0.7	0.49
MC4R	18	60371062	60372775	DMG	DMG	SAC10, BMI_F, BMI_M	1.778	0.132	4.2e-41	1.519	2.037	1109	2.126	0.199	1.2e-26	1.736	2.516	591	1.36	0.176	1.1e-14	1.015	1.705	518	0.315	0.02	3.7e-57	0.276	0.354	1102	2.88	0.004
MC4R	18	60371062	60372775	HC_PTV			2.49	0.319	5.8e-15	1.865	3.115	191	2.836	0.493	9e-09	1.87	3.802	96	2.113	0.411	2.7e-07	1.307	2.919	95	0.517	0.048	2.3e-27	0.423	0.611	189	NA	NA
CALCR	7	93424486	93574730	DMG	DMG	SAC10	0.538	0.108	5.8e-07	0.326	0.75	1670	0.636	0.162	8.6e-05	0.318	0.954	891	0.44	0.143	0.0021	0.16	0.72	779	0.106	0.016	6.7e-11	0.075	0.137	1636	NA	NA
CALCR	7	93424486	93574730	HC_PTV			0.413	0.168	0.014	0.084	0.742	684	0.453	0.254	0.075	-0.045	0.951	360	0.425	0.222	0.055	-0.01	0.86	324	0.125	0.025	7.4e-07	0.076	0.174	672	NA	NA
INHBE	12	57452323	57459280	DMG	DMG	SAC10	0.389	0.126	0.0021	0.142	0.636	1212	0.218	0.186	0.24	-0.147	0.583	671	0.544	0.172	0.0016	0.207	0.881	541	0.095	0.019	5e-07	0.058	0.132	1199	NA	NA
INHBE	12	57452323	57459280	HC_PTV			0.373	0.14	0.0076	0.099	0.647	991	0.32	0.205	0.12	-0.082	0.722	556	0.397	0.192	0.038	0.021	0.773	435	0.096	0.021	4.8e-06	0.055	0.137	980	NA	NA
MADD	11	47269161	47330031	DMG			0.004	0.064	0.95	-0.12	0.129	4840	0.004	0.094	0.97	-0.18	0.188	2681	0.021	0.086	0.81	-0.148	0.19	2159	-0.015	0.01	0.12	-0.03	0.005	4768	NA	NA
MADD	11	47269161	47330031	HC_PTV	HC_PTV	SAC10	-0.039	0.24	0.87	-0.51	0.431	336	-0.074	0.359	0.84	-0.778	0.63	181	-0.223	0.321	0.49	-0.852	0.406	155	-0.181	0.036	5.9e-07	-0.25	-0.11	327	NA	NA
OBSCN	1	228208044	228378876	DMG			0.016	0.031	0.61	-0.04	0.077	20568	0.057	0.046	0.22	-0.033	0.147	11225	-0.023	0.042	0.59	-0.105	0.059	9343	0.015	0.005	0.0016	0.005	0.025	20288	NA	NA
OBSCN	1	228208044	228378876	HC_PTV	HC_PTV	SAC10	0.133	0.062	0.033	0.011	0.255	5020	0.176	0.093	0.058	-0.006	0.358	2705	0.077	0.083	0.36	-0.086	0.24	2315	0.049	0.009	1.4e-07	0.031	0.067	4954	NA	NA
POMC	2	25160853	25168903	DMG	DMG	SAC10	0.487	0.12	5.3e-05	0.252	0.722	1320	0.469	0.179	0.009	0.118	0.82	716	0.472	0.162	0.0035	0.154	0.79	604	0.119	0.018	5.6e-11	0.084	0.154	1303	NA	NA
POMC	2	25160853	25168903	HC_PTV			0.719	0.302	0.017	0.127	1.311	209	0.653	0.445	0.14	-0.219	1.525	116	0.571	0.412	0.17	-0.237	1.379	93	0.205	0.045	6.6e-06	0.117	0.293	207	NA	NA
