# Supplementary material for: Large-scale exome sequence analysis identifies sex- and age-specific determinants of obesity
Source: Cell Genom. 2023 Aug 2;3(8):100362. doi: 10.1016/j.xgen.2023.100362 (PMC10435378; doi:10.1016/j.xgen.2023.100362)
Supplement: Table S3. BMI and SAC10 individual rare variant look-up, related to Figures 1 and 4 — Look-up of individual rare variants identified in the exome-wide significant BMI/SAC10 genes. Headers as follows: varID, variant ID; CHROM, chromosome; POS, position; REF, reference allele; ALT, alternative allele; AF, allele frequency; F_MISSING, fraction of individuals with missing genotype at this SNP; AN, allele number; AC, allele count; MANE, matched annotation between NCBI and EBI; ENST, Ensembl transcript ID; ENSG, Ensembl gene ID; SYMBOL, gene symbol; CSQ, mutation class; gnomAD_AF, gnomAD allele frequency; CADD, CADD score; REVEL, REVEL score; SIFT, SIFT classification on whether amino acid substitution affects protein function; PolyPhen, PolyPhen classification on whether amino acid substitution affects protein function; LOFTEE, loss-of-function transcript effect estimator, which identifies and labels loss-of-function variants as low-confidence (LC) or high-confidence (HC); PARSED_CSQ, mutation classification; AA, amino acid change; AApos, amino acid position; MULTI, multi-allelic; INDEL, insertion/deletion; MINOR, minor allele; MAJOR, major allele; BMI, body mass index with “_M” and “_F” indicating whether it was a male- or female-only analysis; SAC10, comparative body size age 10; BOLT_MAF, minor allele frequency as calculated from the BOLT pipeline; BETA, BOLT effect estimate; SE, BOLT standard error of effect estimate; P_BOLT_LMM_INF, BOLT p value estimate for the association; BOLT_AC, BOLT allele count. [file mmc4.xlsx]

## Sheet: Sheet1
Table S3: BMI and SAC10 individual rare variant look-up, related to Figure 1 & 4.
																											BMI_F					BMI_M					BMI					SAC10
varID	CHROM	POS	REF	ALT	AF	F_MISSING	AN	AC	MANE	ENST	ENSG	SYMBOL	CSQ	gnomAD_AF	CADD	REVEL	SIFT	POLYPHEN	LOFTEE	PARSED_CSQ	AA	AApos	MULTI	INDEL	MINOR	MAJOR	BOLT_MAF	BETA	SE	P_BOLT_LMM_INF	BOLT_AC	BOLT_MAF	BETA	SE	P_BOLT_LMM_INF	BOLT_AC	BOLT_MAF	BETA	SE	P_BOLT_LMM_INF	BOLT_AC	BOLT_MAF	BETA	SE	P_BOLT_LMM_INF	BOLT_AC
4:122197200:CAA:C	chr4	122197200	CAA	C	1.8e-06	0.387606	556980	1	NM_001384125.1	ENST00000679879	ENSG00000138688	KIAA1109	frameshift_variant	0	31	NA	NA	NA	HC	PTV	TN/TX	405-406	FALSE	TRUE	C	CAA	0	0	NA	1	0	4.17e-06	-4.63247	3.99036	0.25	2	1.94e-06	-3.60055	4.39072	0.41	1	NA	NA	NA	NA	NA
4:122274345:GT:G	chr4	122274345	GT	G	2.86e-06	0.231082	699340	2	NM_001384125.1	ENST00000679879	ENSG00000138688	KIAA1109	frameshift_variant	0	34	NA	NA	NA	HC	PTV	V/X	2817	FALSE	TRUE	G	GT	2.88e-06	-1.15038	4.81844	0.81	1	3.34e-06	-4.84117	3.99011	0.23	1	3.1e-06	-2.11432	3.10464	0.5	2	NA	NA	NA	NA	NA
1:228339025:AGGTG:A	chr1	228339025	AGGTG	A	5.57e-06	0.210473	718084	4	NM_001386125.1	ENST00000680850	ENSG00000154358	OBSCN	splice_donor_variant&coding_sequence_variant&intron_variant	0	50	NA	NA	NA	HC	PTV	.	6710-?	TRUE	TRUE	A	AGGTG	NA	NA	NA	NA	NA	NA	NA	NA	NA	NA	NA	NA	NA	NA	NA	6.13e-06	0.0884168	0.326641	0.79	4
4:122197194:A:T	chr4	122197194	A	T	1.33e-06	0.172611	752520	1	NM_001384125.1	ENST00000679879	ENSG00000138688	KIAA1109	splice_acceptor_variant	0	35	NA	NA	NA	HC	PTV	.	.	FALSE	FALSE	T	A	0	0	NA	1	0	3.12e-06	0.859034	3.99012	0.83	1	1.44e-06	2.76871	4.39062	0.53	1	NA	NA	NA	NA	NA
4:122325854:G:A	chr4	122325854	G	A	1.24e-06	0.112199	807466	1	NM_001384125.1	ENST00000679879	ENSG00000138688	KIAA1109	splice_acceptor_variant	0	22.8	NA	NA	NA	HC	PTV	.	.	FALSE	FALSE	A	G	2.48e-06	-1.2324	4.81839	0.8	1	0	0	NA	1	0	1.34e-06	-1.21334	4.39058	0.78	1	NA	NA	NA	NA	NA
4:122325872:GGGAA:G	chr4	122325872	GGGAA	G	1.35e-05	0.102961	815868	11	NM_001384125.1	ENST00000679879	ENSG00000138688	KIAA1109	frameshift_variant	4.69e-05	21.9	NA	NA	NA	HC	PTV	GS/X	3739-3740	FALSE	TRUE	G	GGGAA	7.38e-06	-3.71569	2.78194	0.18	3	0	0	NA	1	0	3.98e-06	-2.77853	2.53493	0.27	3	NA	NA	NA	NA	NA
4:122325918:G:A	chr4	122325918	G	A	8.93e-05	0.100804	817830	73	NM_001384125.1	ENST00000679879	ENSG00000138688	KIAA1109	splice_donor_variant	4.68e-05	25.2	NA	NA	NA	HC	PTV	.	.	TRUE	FALSE	A	G	8.33e-05	0.0856274	0.826432	0.92	38	0.000107	0.0715397	0.656064	0.91	41	9.4e-05	-0.0549264	0.52113	0.92	71	NA	NA	NA	NA	NA
4:122325918:G:T	chr4	122325918	G	T	1.1e-05	0.100804	817830	9	NM_001384125.1	ENST00000679879	ENSG00000138688	KIAA1109	splice_donor_variant	0	27.1	NA	NA	NA	HC	PTV	.	.	TRUE	FALSE	T	G	1.23e-05	-2.16296	2.15496	0.32	6	1.15e-05	-1.99001	1.99506	0.32	4	1.19e-05	-2.56028	1.46357	0.08	9	NA	NA	NA	NA	NA
7:93472483:CT:C	chr7	93472483	CT	C	5.91e-06	0.0697297	846092	5	NM_001742.4	ENST00000426151	ENSG00000004948	CALCR	frameshift_variant	1.55e-05	5.424	NA	NA	NA	HC	PTV	K/X	107	TRUE	TRUE	C	CT	NA	NA	NA	NA	NA	NA	NA	NA	NA	NA	NA	NA	NA	NA	NA	6.49e-06	0.425932	0.293003	0.15	5
4:122175883:GA:G	chr4	122175883	GA	G	2.36e-06	0.069147	846622	2	NM_001384125.1	ENST00000679879	ENSG00000138688	KIAA1109	frameshift_variant	0	28.6	NA	NA	NA	HC	PTV	K/X	110	FALSE	TRUE	G	GA	4.73e-06	-1.06874	3.40713	0.75	2	0	0	NA	1	0	2.56e-06	-0.303745	3.10462	0.92	2	NA	NA	NA	NA	NA
3:62243877:A:AT	chr3	62243877	A	AT	1.17e-06	0.0631877	852042	1	NM_002841.4	ENST00000474889	ENSG00000144724	PTPRG	frameshift_variant	0	32	NA	NA	NA	HC	PTV	I/IX	816	FALSE	TRUE	AT	A	0	0	NA	1	0	2.77e-06	-0.350034	3.97962	0.93	1	1.27e-06	0.402292	4.37885	0.93	1	NA	NA	NA	NA	NA
15:58892984:ATC:A	chr15	58892984	ATC	A	1.17e-06	0.0606369	854362	1	NM_024755.4	ENST00000380516	ENSG00000137776	SLTM	frameshift_variant	0	32	NA	NA	NA	HC	PTV	EI/DX	603-604	FALSE	TRUE	A	ATC	2.34e-06	2.60145	4.83345	0.59	1	0	0	NA	1	0	1.27e-06	3.17049	4.40689	0.47	1	NA	NA	NA	NA	NA
4:122243002:TC:T	chr4	122243002	TC	T	1.15e-06	0.0467218	867018	1	NM_001384125.1	ENST00000679879	ENSG00000138688	KIAA1109	frameshift_variant	0	33	NA	NA	NA	HC	PTV	I/X	1559	TRUE	TRUE	T	TC	2.31e-06	-11.1141	4.81838	0.021	1	0	0	NA	1	0	1.25e-06	-9.9316	4.39058	0.024	1	NA	NA	NA	NA	NA
4:122316860:GAAGT:G	chr4	122316860	GAAGT	G	2.3e-06	0.0436696	869794	2	NM_001384125.1	ENST00000679879	ENSG00000138688	KIAA1109	splice_donor_variant&coding_sequence_variant	0	41	NA	NA	NA	HC	PTV	.	3624-?	TRUE	TRUE	G	GAAGT	2.3e-06	-5.09958	4.81838	0.29	1	2.72e-06	0.467888	3.99007	0.91	1	2.49e-06	-2.12977	3.10463	0.49	2	NA	NA	NA	NA	NA
20:46043934:G:A	chr20	46043934	G	A	1.15e-06	0.0412661	871980	1	NM_020708.5	ENST00000243964	ENSG00000124140	SLC12A5	splice_donor_variant	0	34	NA	NA	NA	HC	PTV	.	.	FALSE	FALSE	A	G	0	0	NA	1	0	2.72e-06	-1.21052	4.0064	0.76	1	1.24e-06	0.291475	4.41069	0.95	1	NA	NA	NA	NA	NA
4:122334342:A:G	chr4	122334342	A	G	3.41e-06	0.0330815	879424	3	NM_001384125.1	ENST00000679879	ENSG00000138688	KIAA1109	splice_acceptor_variant	0	34	NA	NA	NA	HC	PTV	.	.	FALSE	FALSE	G	A	2.27e-06	0.671919	4.81849	0.89	1	5.38e-06	-1.19323	2.82145	0.67	2	3.7e-06	-0.538325	2.53496	0.83	3	NA	NA	NA	NA	NA
4:122207621:ACCAAGTT:A	chr4	122207621	ACCAAGTT	A	2.26e-06	0.0291321	883016	2	NM_001384125.1	ENST00000679879	ENSG00000138688	KIAA1109	frameshift_variant	0	32	NA	NA	NA	HC	PTV	TKF/X	579-581	TRUE	TRUE	A	ACCAAGTT	0	0	NA	1	0	5.36e-06	3.67061	2.82159	0.19	2	2.45e-06	3.69584	3.10471	0.23	2	NA	NA	NA	NA	NA
3:62281574:GT:G	chr3	62281574	GT	G	4.53e-06	0.0283405	883736	4	NM_002841.4	ENST00000474889	ENSG00000144724	PTPRG	frameshift_variant	0	34	NA	NA	NA	HC	PTV	F/X	1260	FALSE	TRUE	G	GT	4.52e-06	6.34475	3.40101	0.062	2	5.36e-06	-1.79346	2.81403	0.52	2	4.9e-06	2.25508	2.18945	0.3	4	NA	NA	NA	NA	NA
7:93472384:C:CT	chr7	93472384	C	CT	5.97e-05	0.0246792	887066	53	NM_001742.4	ENST00000426151	ENSG00000004948	CALCR	frameshift_variant	4.66e-05	32	NA	NA	NA	HC	PTV	E/EX	140	FALSE	TRUE	CT	C	NA	NA	NA	NA	NA	NA	NA	NA	NA	NA	NA	NA	NA	NA	NA	6.19e-05	0.21167	0.0926679	0.022	50
7:93472374:C:T	chr7	93472374	C	T	2.25e-06	0.0235247	888116	2	NM_001742.4	ENST00000426151	ENSG00000004948	CALCR	splice_donor_variant	0	34	NA	NA	NA	HC	PTV	.	.	FALSE	FALSE	T	C	NA	NA	NA	NA	NA	NA	NA	NA	NA	NA	NA	NA	NA	NA	NA	2.47e-06	0.517369	0.463273	0.26	2
1:228277849:C:T	chr1	228277849	C	T	1.35e-05	0.0214027	890046	12	NM_001386125.1	ENST00000680850	ENSG00000154358	OBSCN	stop_gained	3.1e-05	37	NA	NA	NA	HC	PTV	R/*	2713	FALSE	FALSE	T	C	NA	NA	NA	NA	NA	NA	NA	NA	NA	NA	NA	NA	NA	NA	NA	1.23e-05	0.339113	0.206588	0.1	10
3:62243805:A:G	chr3	62243805	A	G	1.12e-06	0.0203648	890990	1	NM_002841.4	ENST00000474889	ENSG00000144724	PTPRG	splice_acceptor_variant	0	35	NA	NA	NA	HC	PTV	.	.	FALSE	FALSE	G	A	2.24e-06	-2.87018	4.80998	0.55	1	0	0	NA	1	0	1.22e-06	-3.18303	4.37898	0.47	1	NA	NA	NA	NA	NA
1:228335299:G:A	chr1	228335299	G	A	3.36e-06	0.0191157	892126	3	NM_001386125.1	ENST00000680850	ENSG00000154358	OBSCN	splice_donor_variant	8.47e-05	33	NA	NA	NA	HC	PTV	.	.	FALSE	FALSE	A	G	NA	NA	NA	NA	NA	NA	NA	NA	NA	NA	NA	NA	NA	NA	NA	1.23e-06	-0.157742	0.653281	0.81	1
4:122229118:TAGTTG:T	chr4	122229118	TAGTTG	T	1.12e-06	0.0187265	892480	1	NM_001384125.1	ENST00000679879	ENSG00000138688	KIAA1109	splice_acceptor_variant&coding_sequence_variant	0	29.7	NA	NA	NA	HC	PTV	.	?-975	FALSE	TRUE	T	TAGTTG	2.24e-06	-0.307434	4.81845	0.95	1	0	0	NA	1	0	1.21e-06	1.43745	4.39061	0.74	1	NA	NA	NA	NA	NA
1:228276021:TGGAGAGTGA:T	chr1	228276021	TGGAGAGTGA	T	2.24e-06	0.0186232	892574	2	NM_001386125.1	ENST00000680850	ENSG00000154358	OBSCN	splice_donor_variant&coding_sequence_variant&intron_variant	0	33	NA	NA	NA	HC	PTV	.	2447-?	TRUE	TRUE	T	TGGAGAGTGA	NA	NA	NA	NA	NA	NA	NA	NA	NA	NA	NA	NA	NA	NA	NA	2.46e-06	0.805478	0.461939	0.081	2
1:228276027:G:A	chr1	228276027	G	A	1.12e-06	0.0186232	892574	1	NM_001386125.1	ENST00000680850	ENSG00000154358	OBSCN	splice_donor_variant	0	33	NA	NA	NA	HC	PTV	.	.	TRUE	FALSE	A	G	NA	NA	NA	NA	NA	NA	NA	NA	NA	NA	NA	NA	NA	NA	NA	1.23e-06	-0.846609	0.65329	0.2	1
11:47311730:A:G	chr11	47311730	A	G	3.36e-06	0.0171565	893908	3	.	ENST00000402192	ENSG00000110514	MADD	splice_acceptor_variant	0	35	NA	NA	NA	HC	PTV	.	.	FALSE	FALSE	G	A	NA	NA	NA	NA	NA	NA	NA	NA	NA	NA	NA	NA	NA	NA	NA	2.46e-06	-0.326551	0.463372	0.48	2
3:62275966:T:TG	chr3	62275966	T	TG	1.12e-06	0.0168244	894210	1	NM_002841.4	ENST00000474889	ENSG00000144724	PTPRG	frameshift_variant&splice_region_variant	0	34	NA	NA	NA	HC	PTV	S/CX	1187	TRUE	TRUE	TG	T	0	0	NA	1	0	2.65e-06	9.38672	3.9796	0.018	1	1.21e-06	8.79402	4.37884	0.045	1	NA	NA	NA	NA	NA
4:122255148:T:TC	chr4	122255148	T	TC	1.12e-06	0.016477	894526	1	NM_001384125.1	ENST00000679879	ENSG00000138688	KIAA1109	frameshift_variant	0	34	NA	NA	NA	HC	PTV	-/X	2081-2082	FALSE	TRUE	TC	T	2.23e-06	0.409493	4.81965	0.93	1	0	0	NA	1	0	1.21e-06	-1.93219	4.39122	0.66	1	NA	NA	NA	NA	NA
7:93477557:C:G	chr7	93477557	C	G	1.12e-06	0.0159184	895034	1	NM_001742.4	ENST00000426151	ENSG00000004948	CALCR	splice_donor_variant	0	33	NA	NA	NA	HC	PTV	.	.	FALSE	FALSE	G	C	NA	NA	NA	NA	NA	NA	NA	NA	NA	NA	NA	NA	NA	NA	NA	1.23e-06	0.307649	0.655179	0.64	1
7:93477556:A:C	chr7	93477556	A	C	1.12e-06	0.0149157	895946	1	NM_001742.4	ENST00000426151	ENSG00000004948	CALCR	splice_donor_variant	0	33	NA	NA	NA	HC	PTV	.	.	TRUE	FALSE	C	A	NA	NA	NA	NA	NA	NA	NA	NA	NA	NA	NA	NA	NA	NA	NA	1.23e-06	0.180999	0.655178	0.78	1
7:93477556:A:G	chr7	93477556	A	G	1.12e-06	0.0149157	895946	1	NM_001742.4	ENST00000426151	ENSG00000004948	CALCR	splice_donor_variant	1.55e-05	32	NA	NA	NA	HC	PTV	.	.	TRUE	FALSE	G	A	NA	NA	NA	NA	NA	NA	NA	NA	NA	NA	NA	NA	NA	NA	NA	1.23e-06	-0.568008	0.65517	0.39	1
4:122170745:G:GT	chr4	122170745	G	GT	2.23e-06	0.013416	897310	2	NM_001384125.1	ENST00000679879	ENSG00000138688	KIAA1109	splice_donor_variant	0	32	NA	NA	NA	HC	PTV	.	.	FALSE	TRUE	GT	G	4.45e-06	5.39103	3.40719	0.11	2	0	0	NA	1	0	2.42e-06	5.33024	3.10465	0.086	2	NA	NA	NA	NA	NA
4:122313688:G:T	chr4	122313688	G	T	1.11e-06	0.012875	897802	1	NM_001384125.1	ENST00000679879	ENSG00000138688	KIAA1109	splice_donor_variant	0	35	NA	NA	NA	HC	PTV	.	.	FALSE	FALSE	T	G	0	0	NA	1	0	2.64e-06	-1.23257	3.99003	0.76	1	1.21e-06	-0.544891	4.39057	0.9	1	NA	NA	NA	NA	NA
4:122175849:G:A	chr4	122175849	G	A	4.45e-06	0.0123781	898254	4	NM_001384125.1	ENST00000679879	ENSG00000138688	KIAA1109	splice_acceptor_variant	0	35	NA	NA	NA	HC	PTV	.	.	FALSE	FALSE	A	G	6.67e-06	-2.68843	2.78192	0.33	3	2.64e-06	-4.98905	3.99007	0.21	1	4.83e-06	-3.76839	2.19531	0.086	4	NA	NA	NA	NA	NA
7:93434288:AG:A	chr7	93434288	AG	A	1.11e-06	0.0119998	898598	1	NM_001742.4	ENST00000426151	ENSG00000004948	CALCR	frameshift_variant	0	25.1	NA	NA	NA	HC	PTV	F/X	385	TRUE	TRUE	A	AG	NA	NA	NA	NA	NA	NA	NA	NA	NA	NA	NA	NA	NA	NA	NA	1.22e-06	0.996677	0.655232	0.13	1
7:93434289:GA:G	chr7	93434289	GA	G	1.11e-06	0.0119998	898598	1	NM_001742.4	ENST00000426151	ENSG00000004948	CALCR	frameshift_variant	0	33	NA	NA	NA	HC	PTV	F/X	385	TRUE	TRUE	G	GA	NA	NA	NA	NA	NA	NA	NA	NA	NA	NA	NA	NA	NA	NA	NA	1.22e-06	0.150581	0.655167	0.82	1
7:93477669:C:T	chr7	93477669	C	T	1.11e-06	0.0112896	899244	1	NM_001742.4	ENST00000426151	ENSG00000004948	CALCR	splice_acceptor_variant	0	34	NA	NA	NA	HC	PTV	.	.	FALSE	FALSE	T	C	NA	NA	NA	NA	NA	NA	NA	NA	NA	NA	NA	NA	NA	NA	NA	1.22e-06	-0.760011	0.655169	0.25	1
15:58894110:A:ATT	chr15	58894110	A	ATT	1.11e-06	0.0109751	899530	1	NM_024755.4	ENST00000380516	ENSG00000137776	SLTM	frameshift_variant	0	23.2	NA	NA	NA	HC	PTV	N/KX	487	TRUE	TRUE	ATT	A	2.22e-06	2.10852	4.8334	0.66	1	0	0	NA	1	0	1.2e-06	2.84587	4.40687	0.52	1	NA	NA	NA	NA	NA
15:58894110:A:AT	chr15	58894110	A	AT	5.56e-06	0.0109751	899530	5	NM_024755.4	ENST00000380516	ENSG00000137776	SLTM	frameshift_variant	0	23.3	NA	NA	NA	HC	PTV	N/KX	487	TRUE	TRUE	AT	A	6.66e-06	7.84584	2.79056	0.0049	3	5.26e-06	-1.88547	2.83112	0.51	2	6.02e-06	4.15272	1.97082	0.035	5	NA	NA	NA	NA	NA
4:122266960:T:C	chr4	122266960	T	C	4.44e-06	0.0100669	900356	4	NM_001384125.1	ENST00000679879	ENSG00000138688	KIAA1109	splice_donor_variant	0	33	NA	NA	NA	HC	PTV	.	.	FALSE	FALSE	C	T	4.44e-06	0.951691	3.40716	0.78	2	5.26e-06	0.634209	2.8218	0.82	2	4.81e-06	0.496161	2.19535	0.82	4	NA	NA	NA	NA	NA
4:122348718:G:T	chr4	122348718	G	T	3.33e-06	0.00965573	900730	3	NM_001384125.1	ENST00000679879	ENSG00000138688	KIAA1109	splice_donor_variant	0	34	NA	NA	NA	HC	PTV	.	.	FALSE	FALSE	T	G	4.43e-06	-0.245825	3.40715	0.94	2	2.63e-06	-1.27929	3.99008	0.75	1	3.61e-06	-0.360164	2.53493	0.89	3	NA	NA	NA	NA	NA
7:93472456:AC:A	chr7	93472456	AC	A	4.44e-06	0.00910378	901232	4	NM_001742.4	ENST00000426151	ENSG00000004948	CALCR	frameshift_variant	0	25.3	NA	NA	NA	HC	PTV	G/X	116	FALSE	TRUE	A	AC	NA	NA	NA	NA	NA	NA	NA	NA	NA	NA	NA	NA	NA	NA	NA	2.44e-06	0.232381	0.463276	0.62	2
3:62282869:AGTAT:A	chr3	62282869	AGTAT	A	2.22e-06	0.00901362	901314	2	NM_002841.4	ENST00000474889	ENSG00000144724	PTPRG	splice_donor_variant&intron_variant	0	31	NA	NA	NA	HC	PTV	.	.	TRUE	TRUE	A	AGTAT	0	0	NA	1	0	5.26e-06	-0.583246	2.81404	0.84	2	2.4e-06	0.0259553	3.09633	0.99	2	NA	NA	NA	NA	NA
4:122348597:ACAAAT:A	chr4	122348597	ACAAAT	A	1.11e-06	0.00887729	901438	1	NM_001384125.1	ENST00000679879	ENSG00000138688	KIAA1109	frameshift_variant	0	35	NA	NA	NA	HC	PTV	NKS/NX	4475-4477	TRUE	TRUE	A	ACAAAT	2.22e-06	-1.75391	4.81846	0.72	1	0	0	NA	1	0	1.2e-06	0.172277	4.39062	0.97	1	NA	NA	NA	NA	NA
4:122196637:ATTGT:A	chr4	122196637	ATTGT	A	3.33e-06	0.00881572	901494	3	NM_001384125.1	ENST00000679879	ENSG00000138688	KIAA1109	frameshift_variant	0	32	NA	NA	NA	HC	PTV	DC/X	352-353	TRUE	TRUE	A	ATTGT	2.22e-06	-4.22021	4.8184	0.38	1	5.25e-06	-0.673735	2.82154	0.81	2	3.61e-06	-2.56522	2.53495	0.31	3	NA	NA	NA	NA	NA
4:122258844:G:T	chr4	122258844	G	T	1.11e-06	0.00781298	902406	1	NM_001384125.1	ENST00000679879	ENSG00000138688	KIAA1109	splice_donor_variant	0	35	NA	NA	NA	HC	PTV	.	.	FALSE	FALSE	T	G	2.21e-06	4.68128	4.81836	0.33	1	0	0	NA	1	0	1.2e-06	5.18276	4.39057	0.24	1	NA	NA	NA	NA	NA
4:122188078:C:T	chr4	122188078	C	T	1.11e-06	0.00764146	902562	1	NM_001384125.1	ENST00000679879	ENSG00000138688	KIAA1109	stop_gained	0	42	NA	NA	NA	HC	PTV	Q/*	271	FALSE	FALSE	T	C	0	0	NA	1	0	2.62e-06	0.0215562	3.99013	1	1	1.2e-06	0.214584	4.39063	0.96	1	NA	NA	NA	NA	NA
7:93468807:C:T	chr7	93468807	C	T	1.11e-06	0.00726763	902902	1	NM_001742.4	ENST00000426151	ENSG00000004948	CALCR	splice_acceptor_variant	0	32	NA	NA	NA	HC	PTV	.	.	FALSE	FALSE	T	C	NA	NA	NA	NA	NA	NA	NA	NA	NA	NA	NA	NA	NA	NA	NA	1.22e-06	1.53154	0.655165	0.019	1
3:62282856:ATTGTTCAT:A	chr3	62282856	ATTGTTCAT	A	1.11e-06	0.00717748	902984	1	NM_002841.4	ENST00000474889	ENSG00000144724	PTPRG	frameshift_variant	0	34	NA	NA	NA	HC	PTV	IVH/X	1348-1350	TRUE	TRUE	A	ATTGTTCAT	2.21e-06	0.81491	4.80978	0.87	1	0	0	NA	1	0	1.2e-06	0.156652	4.37888	0.97	1	NA	NA	NA	NA	NA
4:122258831:A:AT	chr4	122258831	A	AT	1.11e-06	0.00670909	903410	1	NM_001384125.1	ENST00000679879	ENSG00000138688	KIAA1109	frameshift_variant	0	32	NA	NA	NA	HC	PTV	-/X	2250-2251	FALSE	TRUE	AT	A	0	0	NA	1	0	2.62e-06	-0.453583	3.99108	0.91	1	1.2e-06	0.297416	4.3911	0.95	1	NA	NA	NA	NA	NA
11:47284486:AG:A	chr11	47284486	AG	A	1.11e-06	0.00659694	903512	1	.	ENST00000402192	ENSG00000110514	MADD	frameshift_variant	0	27.1	NA	NA	NA	HC	PTV	.	.	FALSE	TRUE	A	AG	NA	NA	NA	NA	NA	NA	NA	NA	NA	NA	NA	NA	NA	NA	NA	1.22e-06	-0.084013	0.655304	0.9	1
1:228277041:AG:A	chr1	228277041	AG	A	3.32e-06	0.00658375	903524	3	NM_001386125.1	ENST00000680850	ENSG00000154358	OBSCN	frameshift_variant&splice_region_variant	0	37	NA	NA	NA	HC	PTV	K/X	2575	FALSE	TRUE	A	AG	NA	NA	NA	NA	NA	NA	NA	NA	NA	NA	NA	NA	NA	NA	NA	3.65e-06	-0.328204	0.377179	0.38	3
4:122229155:AT:A	chr4	122229155	AT	A	1.55e-05	0.00641663	903676	14	NM_001384125.1	ENST00000679879	ENSG00000138688	KIAA1109	frameshift_variant	0	26.8	NA	NA	NA	HC	PTV	D/X	986	TRUE	TRUE	A	AT	1.33e-05	-0.830133	1.96716	0.67	6	2.1e-05	3.71196	1.41073	0.0085	8	1.68e-05	1.85832	1.17346	0.11	14	NA	NA	NA	NA	NA
3:62243856:C:T	chr3	62243856	C	T	1.77e-05	0.00633746	903748	16	NM_002841.4	ENST00000474889	ENSG00000144724	PTPRG	stop_gained	0	39	NA	NA	NA	HC	PTV	R/*	809	TRUE	FALSE	T	C	1.77e-05	0.532943	1.70054	0.75	8	1.84e-05	-0.617652	1.50418	0.68	7	1.8e-05	-0.156768	1.13064	0.89	15	NA	NA	NA	NA	NA
7:93477668:C:A	chr7	93477668	C	A	1.11e-06	0.00633746	903748	1	NM_001742.4	ENST00000426151	ENSG00000004948	CALCR	missense_variant&splice_region_variant	0	33	0.44	deleterious(0)	possibly_damaging(0.853)	NA	MISSENSE	G/V	69	FALSE	FALSE	A	C	NA	NA	NA	NA	NA	NA	NA	NA	NA	NA	NA	NA	NA	NA	NA	1.22e-06	0.130228	0.655191	0.84	1
3:62078260:T:C	chr3	62078260	T	C	2.21e-06	0.00621212	903862	2	NM_002841.4	ENST00000474889	ENSG00000144724	PTPRG	splice_donor_variant	0	33	NA	NA	NA	HC	PTV	.	.	FALSE	FALSE	C	T	0	0	NA	1	0	5.24e-06	-1.44092	2.81413	0.61	2	2.4e-06	-1.67525	3.09638	0.59	2	NA	NA	NA	NA	NA
4:122348719:T:G	chr4	122348719	T	G	1.11e-06	0.00578772	904248	1	NM_001384125.1	ENST00000679879	ENSG00000138688	KIAA1109	splice_donor_variant	0	35	NA	NA	NA	HC	PTV	.	.	FALSE	FALSE	G	T	2.21e-06	-0.300969	4.81841	0.95	1	0	0	NA	1	0	1.2e-06	-0.55096	4.3906	0.9	1	NA	NA	NA	NA	NA
15:58890325:TTC:T	chr15	58890325	TTC	T	4.42e-06	0.00553044	904483	4	NM_024755.4	ENST00000380516	ENSG00000137776	SLTM	frameshift_variant	0	32	NA	NA	NA	HC	PTV	R/X	678	TRUE	TRUE	T	TTC	2.21e-06	-1.6128	4.83368	0.74	1	7.86e-06	2.70501	2.31179	0.24	3	4.79e-06	2.07421	2.20355	0.35	4	NA	NA	NA	NA	NA
4:122301374:T:TA	chr4	122301374	T	TA	2.21e-06	0.00534572	904650	2	NM_001384125.1	ENST00000679879	ENSG00000138688	KIAA1109	stop_gained&frameshift_variant	1.55e-05	36	NA	NA	NA	HC	PTV	Y/*	3155	FALSE	TRUE	TA	T	4.41e-06	7.68453	3.40714	0.024	2	0	0	NA	1	0	2.4e-06	7.91986	3.10463	0.011	2	NA	NA	NA	NA	NA
3:62255214:AG:A	chr3	62255214	AG	A	2.21e-06	0.00473441	905206	2	NM_002841.4	ENST00000474889	ENSG00000144724	PTPRG	frameshift_variant&splice_region_variant	0	37	NA	NA	NA	HC	PTV	E/X	853	TRUE	TRUE	A	AG	2.21e-06	-4.60694	4.80991	0.34	1	2.62e-06	-2.52023	3.9796	0.53	1	2.39e-06	-4.2792	3.09634	0.17	2	NA	NA	NA	NA	NA
3:62267479:C:CAA	chr3	62267479	C	CAA	1.1e-06	0.00469483	905242	1	NM_002841.4	ENST00000474889	ENSG00000144724	PTPRG	frameshift_variant	0	33	NA	NA	NA	HC	PTV	A/AX	909	TRUE	TRUE	CAA	C	0	0	NA	1	0	2.62e-06	-2.19326	3.97978	0.58	1	1.2e-06	-1.53307	4.37893	0.73	1	NA	NA	NA	NA	NA
15:58890364:G:GCT	chr15	58890364	G	GCT	2.21e-06	0.00447053	905447	2	NM_024755.4	ENST00000380516	ENSG00000137776	SLTM	frameshift_variant	0	32	NA	NA	NA	HC	PTV	-/X	665-666	FALSE	TRUE	GCT	G	0	0	NA	1	0	5.23e-06	4.09853	2.83109	0.15	2	2.39e-06	2.10242	3.11612	0.5	2	NA	NA	NA	NA	NA
4:122186037:TC:T	chr4	122186037	TC	T	1.1e-06	0.00428142	905618	1	NM_001384125.1	ENST00000679879	ENSG00000138688	KIAA1109	frameshift_variant&splice_region_variant	0	28.2	NA	NA	NA	HC	PTV	P/X	121	FALSE	TRUE	T	TC	0	0	NA	1	0	2.62e-06	1.00445	3.99014	0.8	1	1.2e-06	1.26306	4.39063	0.77	1	NA	NA	NA	NA	NA
7:93477661:A:T	chr7	93477661	A	T	1.1e-06	0.00424184	905654	1	NM_001742.4	ENST00000426151	ENSG00000004948	CALCR	stop_gained	0	28.2	NA	NA	NA	HC	PTV	Y/*	71	TRUE	FALSE	T	A	NA	NA	NA	NA	NA	NA	NA	NA	NA	NA	NA	NA	NA	NA	NA	1.21e-06	0.347881	0.655169	0.6	1
1:228213690:T:TGGCG	chr1	228213690	T	TGGCG	2.21e-06	0.00423304	905662	2	NM_001386125.1	ENST00000680850	ENSG00000154358	OBSCN	frameshift_variant	0	31	NA	NA	NA	HC	PTV	V/VAX	413	FALSE	TRUE	TGGCG	T	NA	NA	NA	NA	NA	NA	NA	NA	NA	NA	NA	NA	NA	NA	NA	1.21e-06	1.28393	0.653293	0.049	1
3:62282853:ACC:A	chr3	62282853	ACC	A	1.1e-06	0.00392958	905938	1	NM_002841.4	ENST00000474889	ENSG00000144724	PTPRG	frameshift_variant	0	34	NA	NA	NA	HC	PTV	T/X	1347	TRUE	TRUE	A	ACC	2.2e-06	0.813475	4.80978	0.87	1	0	0	NA	1	0	1.2e-06	0.156271	4.37888	0.97	1	NA	NA	NA	NA	NA
15:58894160:TCTTC:T	chr15	58894160	TCTTC	T	1.1e-06	0.00390979	905956	1	NM_024755.4	ENST00000380516	ENSG00000137776	SLTM	frameshift_variant	0	36	NA	NA	NA	HC	PTV	MK/X	469-470	TRUE	TRUE	T	TCTTC	0	0	NA	1	0	2.62e-06	2.01873	4.00392	0.61	1	1.2e-06	3.05145	4.40694	0.49	1	NA	NA	NA	NA	NA
3:62275967:G:T	chr3	62275967	G	T	3.31e-06	0.00389	905974	3	NM_002841.4	ENST00000474889	ENSG00000144724	PTPRG	splice_donor_variant	0	34	NA	NA	NA	HC	PTV	.	.	FALSE	FALSE	T	G	2.2e-06	4.84409	4.80981	0.31	1	2.62e-06	3.56872	3.97962	0.37	1	2.39e-06	3.38622	3.09635	0.27	2	NA	NA	NA	NA	NA
11:47274903:AGCTCAGAGAGT:A	chr11	47274903	AGCTCAGAGAGT	A	7.73e-06	0.00380644	906050	7	.	ENST00000402192	ENSG00000110514	MADD	frameshift_variant	0	27.3	NA	NA	NA	HC	PTV	.	.	TRUE	TRUE	A	AGCTCAGAGAGT	NA	NA	NA	NA	NA	NA	NA	NA	NA	NA	NA	NA	NA	NA	NA	8.49e-06	-0.316804	0.247687	0.2	7
7:93472470:A:G	chr7	93472470	A	G	1.1e-06	0.00362832	906212	1	NM_001742.4	ENST00000426151	ENSG00000004948	CALCR	missense_variant	0	27	0.985	deleterious(0)	probably_damaging(1)	NA	MISSENSE	C/R	112	FALSE	FALSE	G	A	NA	NA	NA	NA	NA	NA	NA	NA	NA	NA	NA	NA	NA	NA	NA	1.21e-06	0.377646	0.655165	0.56	1
1:228277837:C:T	chr1	228277837	C	T	1.1e-05	0.00341282	906408	10	NM_001386125.1	ENST00000680850	ENSG00000154358	OBSCN	stop_gained	3.1e-05	36	NA	NA	NA	HC	PTV	R/*	2709	TRUE	FALSE	T	C	NA	NA	NA	NA	NA	NA	NA	NA	NA	NA	NA	NA	NA	NA	NA	7.27e-06	-0.115488	0.266705	0.67	6
4:122243873:G:GA	chr4	122243873	G	GA	6.62e-06	0.00340622	906414	6	NM_001384125.1	ENST00000679879	ENSG00000138688	KIAA1109	frameshift_variant	0	33	NA	NA	NA	HC	PTV	E/EX	1588	TRUE	TRUE	GA	G	8.81e-06	-0.947549	2.40923	0.69	4	5.23e-06	0.57974	2.82137	0.84	2	7.17e-06	-0.996022	1.79246	0.58	6	NA	NA	NA	NA	NA
4:122243873:GA:G	chr4	122243873	GA	G	1.1e-06	0.00340622	906414	1	NM_001384125.1	ENST00000679879	ENSG00000138688	KIAA1109	frameshift_variant	0	24.7	NA	NA	NA	HC	PTV	E/X	1588	TRUE	TRUE	G	GA	2.2e-06	-4.15131	4.81838	0.39	1	0	0	NA	1	0	1.2e-06	-3.31614	4.39058	0.45	1	NA	NA	NA	NA	NA
3:62275932:CAAAG:C	chr3	62275932	CAAAG	C	2.21e-06	0.00328748	906522	2	NM_002841.4	ENST00000474889	ENSG00000144724	PTPRG	frameshift_variant	0	34	NA	NA	NA	HC	PTV	KE/X	1176-1177	TRUE	TRUE	C	CAAAG	0	0	NA	1	0	2.61e-06	2.23764	3.97978	0.57	1	1.2e-06	3.28808	4.37893	0.45	1	NA	NA	NA	NA	NA
4:122239558:TACTC:T	chr4	122239558	TACTC	T	1.1e-06	0.00318413	906616	1	NM_001384125.1	ENST00000679879	ENSG00000138688	KIAA1109	frameshift_variant	0	32	NA	NA	NA	HC	PTV	TQ/X	1293-1294	TRUE	TRUE	T	TACTC	2.2e-06	-3.74085	4.81839	0.44	1	0	0	NA	1	0	1.2e-06	-5.02143	4.39058	0.25	1	NA	NA	NA	NA	NA
7:93460842:TC:T	chr7	93460842	TC	T	2.21e-06	0.00318193	906618	2	NM_001742.4	ENST00000426151	ENSG00000004948	CALCR	frameshift_variant	0	24.7	NA	NA	NA	HC	PTV	G/X	209	FALSE	TRUE	T	TC	NA	NA	NA	NA	NA	NA	NA	NA	NA	NA	NA	NA	NA	NA	NA	2.42e-06	0.417809	0.463279	0.37	2
7:93434281:G:A	chr7	93434281	G	A	3.97e-05	0.00316433	906634	36	NM_001742.4	ENST00000426151	ENSG00000004948	CALCR	missense_variant	1.55e-05	25.9	0.46	deleterious(0)	probably_damaging(0.987)	NA	MISSENSE	A/V	388	FALSE	FALSE	A	G	NA	NA	NA	NA	NA	NA	NA	NA	NA	NA	NA	NA	NA	NA	NA	4.12e-05	0.316442	0.112366	0.0049	34
1:228277044:T:A	chr1	228277044	T	A	3.31e-06	0.00314454	906652	3	NM_001386125.1	ENST00000680850	ENSG00000154358	OBSCN	splice_donor_variant	3.1e-05	32	NA	NA	NA	HC	PTV	.	.	FALSE	FALSE	A	T	NA	NA	NA	NA	NA	NA	NA	NA	NA	NA	NA	NA	NA	NA	NA	3.63e-06	-0.265211	0.377172	0.48	3
4:122263502:T:TG	chr4	122263502	T	TG	1.1e-06	0.00306318	906726	1	NM_001384125.1	ENST00000679879	ENSG00000138688	KIAA1109	frameshift_variant	0	34	NA	NA	NA	HC	PTV	V/VX	2348	FALSE	TRUE	TG	T	2.2e-06	1.35757	4.81841	0.78	1	0	0	NA	1	0	1.2e-06	1.58249	4.3906	0.72	1	NA	NA	NA	NA	NA
4:122254956:G:T	chr4	122254956	G	T	1.1e-06	0.00305219	906736	1	NM_001384125.1	ENST00000679879	ENSG00000138688	KIAA1109	splice_donor_variant	0	35	NA	NA	NA	HC	PTV	.	.	FALSE	FALSE	T	G	2.2e-06	2.76526	4.81838	0.57	1	0	0	NA	1	0	1.2e-06	2.64993	4.39058	0.55	1	NA	NA	NA	NA	NA
4:122247156:A:G	chr4	122247156	A	G	1.1e-06	0.00303899	906748	1	NM_001384125.1	ENST00000679879	ENSG00000138688	KIAA1109	splice_acceptor_variant	0	35	NA	NA	NA	HC	PTV	.	.	FALSE	FALSE	G	A	2.2e-06	-2.52574	4.81835	0.6	1	0	0	NA	1	0	1.19e-06	-2.69939	4.39056	0.54	1	NA	NA	NA	NA	NA
7:93438056:TCAC:T	chr7	93438056	TCAC	T	2.21e-06	0.00296643	906814	2	NM_001742.4	ENST00000426151	ENSG00000004948	CALCR	splice_donor_variant&intron_variant	0	32	NA	NA	NA	HC	PTV	.	.	TRUE	TRUE	T	TCAC	NA	NA	NA	NA	NA	NA	NA	NA	NA	NA	NA	NA	NA	NA	NA	1.21e-06	0.161042	0.655169	0.81	1
7:93435972:G:A	chr7	93435972	G	A	1.1e-06	0.00294444	906834	1	NM_001742.4	ENST00000426151	ENSG00000004948	CALCR	missense_variant	0	25.5	0.376	deleterious(0)	probably_damaging(0.916)	NA	MISSENSE	H/Y	377	FALSE	FALSE	A	G	NA	NA	NA	NA	NA	NA	NA	NA	NA	NA	NA	NA	NA	NA	NA	1.21e-06	0.316706	0.655167	0.63	1
4:122281563:AACCCCACT:A	chr4	122281563	AACCCCACT	A	2.2e-06	0.00265637	907096	2	NM_001384125.1	ENST00000679879	ENSG00000138688	KIAA1109	frameshift_variant	0	34	NA	NA	NA	HC	PTV	TPL/X	2943-2945	TRUE	TRUE	A	AACCCCACT	2.2e-06	18.1568	4.81839	0.00016	1	2.61e-06	-2.23568	3.99009	0.58	1	2.39e-06	7.86994	3.10461	0.011	2	NA	NA	NA	NA	NA
11:47309613:G:A	chr11	47309613	G	A	1.1e-06	0.00265417	907098	1	.	ENST00000402192	ENSG00000110514	MADD	splice_donor_variant	0	34	NA	NA	NA	HC	PTV	.	.	FALSE	FALSE	A	G	NA	NA	NA	NA	NA	NA	NA	NA	NA	NA	NA	NA	NA	NA	NA	1.21e-06	0.0980755	0.655305	0.88	1
4:122325229:G:A	chr4	122325229	G	A	1.1e-06	0.00260579	907142	1	NM_001384125.1	ENST00000679879	ENSG00000138688	KIAA1109	splice_acceptor_variant	0	35	NA	NA	NA	HC	PTV	.	.	FALSE	FALSE	A	G	2.2e-06	-4.70363	4.81956	0.33	1	0	0	NA	1	0	1.19e-06	-5.80953	4.39124	0.19	1	NA	NA	NA	NA	NA
11:47278279:G:A	chr11	47278279	G	A	1.1e-06	0.00255961	907184	1	.	ENST00000402192	ENSG00000110514	MADD	splice_donor_variant	0	35	NA	NA	NA	HC	PTV	.	.	FALSE	FALSE	A	G	NA	NA	NA	NA	NA	NA	NA	NA	NA	NA	NA	NA	NA	NA	NA	1.21e-06	-0.846285	0.655308	0.2	1
7:93468781:G:C	chr7	93468781	G	C	2.2e-06	0.00254642	907196	2	NM_001742.4	ENST00000426151	ENSG00000004948	CALCR	missense_variant	0	32	0.252	deleterious(0.03)	probably_damaging(0.981)	NA	MISSENSE	A/G	152	FALSE	FALSE	C	G	NA	NA	NA	NA	NA	NA	NA	NA	NA	NA	NA	NA	NA	NA	NA	2.42e-06	-0.301019	0.463276	0.52	2
3:62267446:GA:G	chr3	62267446	GA	G	1.1e-06	0.00251783	907222	1	NM_002841.4	ENST00000474889	ENSG00000144724	PTPRG	frameshift_variant	0	27.2	NA	NA	NA	HC	PTV	G/X	898	FALSE	TRUE	G	GA	0	0	NA	1	0	2.61e-06	3.28359	3.97963	0.41	1	1.19e-06	2.45625	4.37886	0.57	1	NA	NA	NA	NA	NA
3:62262895:G:A	chr3	62262895	G	A	1.1e-06	0.00251563	907224	1	NM_002841.4	ENST00000474889	ENSG00000144724	PTPRG	splice_donor_variant	0	33	NA	NA	NA	HC	PTV	.	.	FALSE	FALSE	A	G	2.2e-06	0.60827	4.80982	0.9	1	0	0	NA	1	0	1.19e-06	1.3467	4.3789	0.76	1	NA	NA	NA	NA	NA
7:93472392:T:G	chr7	93472392	T	G	9.92e-06	0.00251124	907228	9	NM_001742.4	ENST00000426151	ENSG00000004948	CALCR	missense_variant	0	25	0.338	deleterious(0)	possibly_damaging(0.776)	NA	MISSENSE	T/P	138	FALSE	FALSE	G	T	NA	NA	NA	NA	NA	NA	NA	NA	NA	NA	NA	NA	NA	NA	NA	1.09e-05	-0.298211	0.218391	0.17	9
20:46029398:T:A	chr20	46029398	T	A	1.1e-06	0.00243647	907296	1	NM_020708.5	ENST00000243964	ENSG00000124140	SLC12A5	splice_donor_variant	0	22.4	NA	NA	NA	HC	PTV	.	.	FALSE	FALSE	A	T	2.2e-06	3.70018	4.83683	0.44	1	0	0	NA	1	0	1.19e-06	4.07482	4.41032	0.36	1	NA	NA	NA	NA	NA
7:93436171:C:A	chr7	93436171	C	A	1.21e-05	0.00242108	907310	11	NM_001742.4	ENST00000426151	ENSG00000004948	CALCR	splice_acceptor_variant	0	33	NA	NA	NA	HC	PTV	.	.	FALSE	FALSE	A	C	NA	NA	NA	NA	NA	NA	NA	NA	NA	NA	NA	NA	NA	NA	NA	1.33e-05	-0.185762	0.197544	0.35	11
7:93434293:C:A	chr7	93434293	C	A	1.1e-06	0.00241448	907316	1	NM_001742.4	ENST00000426151	ENSG00000004948	CALCR	missense_variant&splice_region_variant	0	27.1	0.893	deleterious(0)	probably_damaging(1)	NA	MISSENSE	G/V	384	FALSE	FALSE	A	C	NA	NA	NA	NA	NA	NA	NA	NA	NA	NA	NA	NA	NA	NA	NA	1.21e-06	0.543694	0.655166	0.41	1
4:122170746:T:C	chr4	122170746	T	C	4.41e-06	0.0023705	907356	4	NM_001384125.1	ENST00000679879	ENSG00000138688	KIAA1109	splice_donor_variant	1.55e-05	33	NA	NA	NA	HC	PTV	.	.	FALSE	FALSE	C	T	4.4e-06	-0.0854362	3.40726	0.98	2	5.22e-06	3.36966	2.82146	0.23	2	4.78e-06	1.5232	2.19534	0.49	4	NA	NA	NA	NA	NA
3:62281593:C:T	chr3	62281593	C	T	3.31e-06	0.00236391	907362	3	NM_002841.4	ENST00000474889	ENSG00000144724	PTPRG	stop_gained	0	42	NA	NA	NA	HC	PTV	R/*	1266	FALSE	FALSE	T	C	2.2e-06	6.45053	4.8098	0.18	1	5.22e-06	13.1902	2.81409	2.8e-06	2	3.58e-06	12.0812	2.52815	1.8e-06	3	NA	NA	NA	NA	NA
7:93426571:G:A	chr7	93426571	G	A	2.98e-05	0.00230013	907420	27	NM_001742.4	ENST00000426151	ENSG00000004948	CALCR	missense_variant	0	27.3	0.418	deleterious(0)	possibly_damaging(0.679)	NA	MISSENSE	R/C	404	FALSE	FALSE	A	G	NA	NA	NA	NA	NA	NA	NA	NA	NA	NA	NA	NA	NA	NA	NA	3.03e-05	0.17906	0.13104	0.17	25
7:93438059:C:G	chr7	93438059	C	G	1.1e-06	0.00228914	907430	1	NM_001742.4	ENST00000426151	ENSG00000004948	CALCR	splice_donor_variant	0	32	NA	NA	NA	HC	PTV	.	.	TRUE	FALSE	G	C	NA	NA	NA	NA	NA	NA	NA	NA	NA	NA	NA	NA	NA	NA	NA	1.21e-06	0.893657	0.655172	0.17	1
11:47311757:AG:A	chr11	47311757	AG	A	1.1e-06	0.00226055	907456	1	.	ENST00000402192	ENSG00000110514	MADD	frameshift_variant	0	29.1	NA	NA	NA	HC	PTV	.	.	FALSE	TRUE	A	AG	NA	NA	NA	NA	NA	NA	NA	NA	NA	NA	NA	NA	NA	NA	NA	1.21e-06	0.140289	0.655308	0.83	1
4:122334378:C:G	chr4	122334378	C	G	1.1e-06	0.00224956	907466	1	NM_001384125.1	ENST00000679879	ENSG00000138688	KIAA1109	stop_gained	0	43	NA	NA	NA	HC	PTV	S/*	3982	TRUE	FALSE	G	C	0	0	NA	1	0	2.61e-06	8.21993	3.99013	0.039	1	1.19e-06	8.78138	4.39062	0.045	1	NA	NA	NA	NA	NA
4:122309464:TGTGA:T	chr4	122309464	TGTGA	T	1.1e-06	0.00224516	907470	1	NM_001384125.1	ENST00000679879	ENSG00000138688	KIAA1109	splice_donor_variant&intron_variant	0	31	NA	NA	NA	HC	PTV	.	.	TRUE	TRUE	T	TGTGA	2.2e-06	3.02282	4.81842	0.53	1	0	0	NA	1	0	1.19e-06	2.97662	4.3906	0.5	1	NA	NA	NA	NA	NA
7:93477660:A:G	chr7	93477660	A	G	2.2e-06	0.00224296	907472	2	NM_001742.4	ENST00000426151	ENSG00000004948	CALCR	missense_variant	0	28.8	0.961	deleterious(0)	probably_damaging(1)	NA	MISSENSE	C/R	72	FALSE	FALSE	G	A	NA	NA	NA	NA	NA	NA	NA	NA	NA	NA	NA	NA	NA	NA	NA	2.42e-06	1.08889	0.463276	0.019	2
4:122272406:G:A	chr4	122272406	G	A	1.1e-06	0.00223197	907482	1	NM_001384125.1	ENST00000679879	ENSG00000138688	KIAA1109	splice_donor_variant	0	34	NA	NA	NA	HC	PTV	.	.	FALSE	FALSE	A	G	0	0	NA	1	0	2.61e-06	4.2725	3.99005	0.28	1	1.19e-06	3.16597	4.39059	0.47	1	NA	NA	NA	NA	NA
3:62267493:G:T	chr3	62267493	G	T	1.1e-06	0.00223197	907482	1	NM_002841.4	ENST00000474889	ENSG00000144724	PTPRG	splice_donor_variant	0	34	NA	NA	NA	HC	PTV	.	.	FALSE	FALSE	T	G	0	0	NA	1	0	2.61e-06	5.66434	3.97968	0.15	1	1.19e-06	4.2363	4.37888	0.33	1	NA	NA	NA	NA	NA
7:93477656:T:C	chr7	93477656	T	C	7.71e-06	0.00220998	907502	7	NM_001742.4	ENST00000426151	ENSG00000004948	CALCR	missense_variant	0	25	0.182	deleterious(0.05)	benign(0.241)	NA	MISSENSE	N/S	73	FALSE	FALSE	C	T	NA	NA	NA	NA	NA	NA	NA	NA	NA	NA	NA	NA	NA	NA	NA	8.47e-06	-0.640895	0.247637	0.0097	7
7:93443607:AGCCCAAGAGATAATACC:A	chr7	93443607	AGCCCAAGAGATAATACC	A	6.61e-06	0.00220778	907504	6	NM_001742.4	ENST00000426151	ENSG00000004948	CALCR	frameshift_variant	0	33	NA	NA	NA	HC	PTV	WYYLLG/X	261-266	TRUE	TRUE	A	AGCCCAAGAGATAATACC	NA	NA	NA	NA	NA	NA	NA	NA	NA	NA	NA	NA	NA	NA	NA	7.26e-06	0.254333	0.267478	0.34	6
7:93443611:CAA:C	chr7	93443611	CAA	C	4.41e-06	0.00220778	907504	4	NM_001742.4	ENST00000426151	ENSG00000004948	CALCR	frameshift_variant	0	33	NA	NA	NA	HC	PTV	L/X	265	TRUE	TRUE	C	CAA	NA	NA	NA	NA	NA	NA	NA	NA	NA	NA	NA	NA	NA	NA	NA	4.84e-06	-0.0648938	0.327586	0.84	4
4:122207125:G:A	chr4	122207125	G	A	1.1e-06	0.00219019	907520	1	NM_001384125.1	ENST00000679879	ENSG00000138688	KIAA1109	stop_gained	0	40	NA	NA	NA	HC	PTV	W/*	505	FALSE	FALSE	A	G	0	0	NA	1	0	2.61e-06	0.681789	3.99008	0.86	1	1.19e-06	0.31653	4.3906	0.94	1	NA	NA	NA	NA	NA
7:93443621:T:C	chr7	93443621	T	C	4.41e-06	0.00217039	907538	4	NM_001742.4	ENST00000426151	ENSG00000004948	CALCR	missense_variant	0	28.8	0.797	deleterious(0)	probably_damaging(0.997)	NA	MISSENSE	Y/C	262	TRUE	FALSE	C	T	NA	NA	NA	NA	NA	NA	NA	NA	NA	NA	NA	NA	NA	NA	NA	4.84e-06	0.0489232	0.327587	0.88	4
7:93435971:T:A	chr7	93435971	T	A	1.1e-06	0.00210223	907600	1	NM_001742.4	ENST00000426151	ENSG00000004948	CALCR	missense_variant	0	26.9	0.38	deleterious(0)	possibly_damaging(0.526)	NA	MISSENSE	H/L	377	TRUE	FALSE	A	T	NA	NA	NA	NA	NA	NA	NA	NA	NA	NA	NA	NA	NA	NA	NA	1.21e-06	0.541051	0.655169	0.41	1
7:93435971:T:C	chr7	93435971	T	C	1.1e-06	0.00210223	907600	1	NM_001742.4	ENST00000426151	ENSG00000004948	CALCR	missense_variant	0	25.8	0.524	deleterious(0)	possibly_damaging(0.763)	NA	MISSENSE	H/R	377	TRUE	FALSE	C	T	NA	NA	NA	NA	NA	NA	NA	NA	NA	NA	NA	NA	NA	NA	NA	1.21e-06	0.191448	0.655168	0.77	1
4:122246299:G:C	chr4	122246299	G	C	4.41e-06	0.00206924	907630	4	NM_001384125.1	ENST00000679879	ENSG00000138688	KIAA1109	splice_donor_variant	0	34	NA	NA	NA	HC	PTV	.	.	FALSE	FALSE	C	G	2.2e-06	0.312033	4.81838	0.95	1	7.83e-06	0.378625	2.30373	0.87	3	4.78e-06	-0.22897	2.19531	0.92	4	NA	NA	NA	NA	NA
4:122362232:CAAAG:C	chr4	122362232	CAAAG	C	3.31e-06	0.00202746	907668	3	NM_001384125.1	ENST00000679879	ENSG00000138688	KIAA1109	frameshift_variant	0	35	NA	NA	NA	HC	PTV	KE/X	5090-5091	TRUE	TRUE	C	CAAAG	4.4e-06	-5.43471	3.40712	0.11	2	2.61e-06	-5.32722	3.99008	0.18	1	3.58e-06	-5.06428	2.53491	0.046	3	NA	NA	NA	NA	NA
4:122174573:G:A	chr4	122174573	G	A	5.51e-06	0.00202306	907672	5	NM_001384125.1	ENST00000679879	ENSG00000138688	KIAA1109	splice_acceptor_variant	0	34	NA	NA	NA	HC	PTV	.	.	FALSE	FALSE	A	G	2.2e-06	6.84088	4.81841	0.16	1	1.04e-05	-2.98957	1.99513	0.13	4	5.97e-06	-1.24006	1.96358	0.53	5	NA	NA	NA	NA	NA
4:122207109:G:A	chr4	122207109	G	A	4.41e-06	0.00193071	907756	4	NM_001384125.1	ENST00000679879	ENSG00000138688	KIAA1109	splice_acceptor_variant	0	35	NA	NA	NA	HC	PTV	.	.	FALSE	FALSE	A	G	6.6e-06	9.07705	2.7819	0.0011	3	2.61e-06	4.68409	3.99006	0.24	1	4.77e-06	7.56409	2.1953	0.00057	4	NA	NA	NA	NA	NA
7:93434269:C:G	chr7	93434269	C	G	2.2e-06	0.00189772	907786	2	NM_001742.4	ENST00000426151	ENSG00000004948	CALCR	missense_variant	0	28.8	0.855	deleterious(0)	probably_damaging(1)	NA	MISSENSE	C/S	392	FALSE	FALSE	G	C	NA	NA	NA	NA	NA	NA	NA	NA	NA	NA	NA	NA	NA	NA	NA	2.42e-06	-0.903715	0.463281	0.051	2
4:122211096:G:T	chr4	122211096	G	T	1.1e-06	0.00186474	907816	1	NM_001384125.1	ENST00000679879	ENSG00000138688	KIAA1109	splice_donor_variant	0	35	NA	NA	NA	HC	PTV	.	.	FALSE	FALSE	T	G	2.2e-06	5.20563	4.8185	0.28	1	0	0	NA	1	0	1.19e-06	3.57259	4.39064	0.42	1	NA	NA	NA	NA	NA
1:228292581:A:ACG	chr1	228292581	A	ACG	2.2e-06	0.00186474	907816	2	NM_001386125.1	ENST00000680850	ENSG00000154358	OBSCN	frameshift_variant	0	26.8	NA	NA	NA	HC	PTV	-/X	3983-3984	TRUE	TRUE	ACG	A	NA	NA	NA	NA	NA	NA	NA	NA	NA	NA	NA	NA	NA	NA	NA	2.42e-06	-0.335728	0.461942	0.47	2
4:122337012:C:T	chr4	122337012	C	T	4.41e-06	0.00185374	907826	4	NM_001384125.1	ENST00000679879	ENSG00000138688	KIAA1109	stop_gained	0	45	NA	NA	NA	HC	PTV	R/*	4136	TRUE	FALSE	T	C	4.4e-06	3.55539	3.40749	0.3	2	5.22e-06	-2.04047	2.82156	0.47	2	4.77e-06	0.670935	2.19538	0.76	4	NA	NA	NA	NA	NA
7:93443743:AATCTT:A	chr7	93443743	AATCTT	A	1.1e-06	0.00182076	907856	1	NM_001742.4	ENST00000426151	ENSG00000004948	CALCR	frameshift_variant	0	33	NA	NA	NA	HC	PTV	KI/X	220-221	TRUE	TRUE	A	AATCTT	NA	NA	NA	NA	NA	NA	NA	NA	NA	NA	NA	NA	NA	NA	NA	1.21e-06	0.453529	0.655169	0.49	1
7:93434287:A:G	chr7	93434287	A	G	1.1e-06	0.00181196	907864	1	NM_001742.4	ENST00000426151	ENSG00000004948	CALCR	missense_variant	0	25.2	0.33	deleterious(0.05)	possibly_damaging(0.628)	NA	MISSENSE	F/S	386	FALSE	FALSE	G	A	NA	NA	NA	NA	NA	NA	NA	NA	NA	NA	NA	NA	NA	NA	NA	1.21e-06	0.320819	0.655166	0.62	1
11:47309589:ATC:A	chr11	47309589	ATC	A	1.1e-06	0.00175919	907912	1	.	ENST00000402192	ENSG00000110514	MADD	frameshift_variant	0	33	NA	NA	NA	HC	PTV	I/X	1297	TRUE	TRUE	A	ATC	NA	NA	NA	NA	NA	NA	NA	NA	NA	NA	NA	NA	NA	NA	NA	1.21e-06	1.19826	0.655307	0.067	1
1:228350839:A:C	chr1	228350839	A	C	1.1e-06	0.00175039	907920	1	NM_001386125.1	ENST00000680850	ENSG00000154358	OBSCN	splice_acceptor_variant	0	33	NA	NA	NA	HC	PTV	.	.	TRUE	FALSE	C	A	NA	NA	NA	NA	NA	NA	NA	NA	NA	NA	NA	NA	NA	NA	NA	1.21e-06	0.364892	0.653288	0.58	1
1:228350839:A:T	chr1	228350839	A	T	1.1e-06	0.00175039	907920	1	NM_001386125.1	ENST00000680850	ENSG00000154358	OBSCN	splice_acceptor_variant	0	33	NA	NA	NA	HC	PTV	.	.	TRUE	FALSE	T	A	NA	NA	NA	NA	NA	NA	NA	NA	NA	NA	NA	NA	NA	NA	NA	1.21e-06	0.348832	0.653282	0.59	1
4:122348603:C:G	chr4	122348603	C	G	1.1e-06	0.0017284	907940	1	NM_001384125.1	ENST00000679879	ENSG00000138688	KIAA1109	stop_gained	0	45	NA	NA	NA	HC	PTV	S/*	4477	FALSE	FALSE	G	C	0	0	NA	1	0	2.61e-06	-2.19257	3.99009	0.58	1	1.19e-06	-0.968572	4.3906	0.83	1	NA	NA	NA	NA	NA
3:62255216:G:T	chr3	62255216	G	T	1.1e-06	0.00170421	907962	1	NM_002841.4	ENST00000474889	ENSG00000144724	PTPRG	splice_donor_variant	0	35	NA	NA	NA	HC	PTV	.	.	TRUE	FALSE	T	G	2.2e-06	13.077	4.80974	0.0066	1	0	0	NA	1	0	1.19e-06	13.2241	4.37887	0.0025	1	NA	NA	NA	NA	NA
4:122207266:G:T	chr4	122207266	G	T	1.1e-06	0.00169541	907970	1	NM_001384125.1	ENST00000679879	ENSG00000138688	KIAA1109	splice_donor_variant	0	35	NA	NA	NA	HC	PTV	.	.	FALSE	FALSE	T	G	0	0	NA	1	0	2.61e-06	-1.51633	3.99007	0.7	1	1.19e-06	-2.54002	4.39059	0.56	1	NA	NA	NA	NA	NA
7:93438270:C:A	chr7	93438270	C	A	3.52e-05	0.00166903	907994	32	NM_001742.4	ENST00000426151	ENSG00000004948	CALCR	missense_variant&splice_region_variant	0	29.1	0.677	deleterious(0.04)	possibly_damaging(0.854)	NA	MISSENSE	G/V	268	FALSE	FALSE	A	C	NA	NA	NA	NA	NA	NA	NA	NA	NA	NA	NA	NA	NA	NA	NA	3.87e-05	0.133534	0.115827	0.25	32
7:93460822:G:A	chr7	93460822	G	A	2.97e-05	0.00166463	907998	27	NM_001742.4	ENST00000426151	ENSG00000004948	CALCR	missense_variant&splice_region_variant	4.65e-05	27.7	0.4	deleterious(0.01)	benign(0.329)	NA	MISSENSE	P/L	216	TRUE	FALSE	A	G	NA	NA	NA	NA	NA	NA	NA	NA	NA	NA	NA	NA	NA	NA	NA	2.42e-05	-0.0257567	0.14651	0.86	20
7:93460822:G:T	chr7	93460822	G	T	0.000213	0.00166463	907998	193	NM_001742.4	ENST00000426151	ENSG00000004948	CALCR	missense_variant&splice_region_variant	1.55e-05	31	0.331	deleterious(0.01)	possibly_damaging(0.733)	NA	MISSENSE	P/Q	216	TRUE	FALSE	T	G	NA	NA	NA	NA	NA	NA	NA	NA	NA	NA	NA	NA	NA	NA	NA	0.00023	0.0560167	0.0475503	0.24	190
4:122266849:C:T	chr4	122266849	C	T	1.1e-06	0.00165803	908004	1	NM_001384125.1	ENST00000679879	ENSG00000138688	KIAA1109	stop_gained	0	40	NA	NA	NA	HC	PTV	R/*	2462	FALSE	FALSE	T	C	2.2e-06	2.17254	4.81839	0.65	1	0	0	NA	1	0	1.19e-06	2.03116	4.39058	0.64	1	NA	NA	NA	NA	NA
4:122173049:CT:C	chr4	122173049	CT	C	1.1e-06	0.00165144	908010	1	NM_001384125.1	ENST00000679879	ENSG00000138688	KIAA1109	frameshift_variant	0	32	NA	NA	NA	HC	PTV	C/X	38	TRUE	TRUE	C	CT	2.2e-06	3.55288	4.81838	0.46	1	0	0	NA	1	0	1.19e-06	2.55356	4.39058	0.56	1	NA	NA	NA	NA	NA
4:122271710:C:CATTTG	chr4	122271710	C	CATTTG	9.91e-06	0.00162725	908032	9	NM_001384125.1	ENST00000679879	ENSG00000138688	KIAA1109	frameshift_variant	0	33	NA	NA	NA	HC	PTV	T/TFX	2729	FALSE	TRUE	CATTTG	C	6.6e-06	4.68788	2.78193	0.092	3	1.04e-05	2.51742	1.9951	0.21	4	8.35e-06	3.1211	1.65951	0.06	7	NA	NA	NA	NA	NA
7:93426434:AT:A	chr7	93426434	AT	A	2.97e-05	0.00158766	908068	27	NM_001742.4	ENST00000426151	ENSG00000004948	CALCR	frameshift_variant	0	23.4	NA	NA	NA	HC	PTV	N/X	449	TRUE	TRUE	A	AT	NA	NA	NA	NA	NA	NA	NA	NA	NA	NA	NA	NA	NA	NA	NA	3.14e-05	0.155591	0.128495	0.23	26
11:47324575:C:T	chr11	47324575	C	T	7.71e-06	0.00157227	908082	7	.	ENST00000402192	ENSG00000110514	MADD	stop_gained&splice_region_variant	0	51	NA	NA	NA	HC	PTV	.	.	FALSE	FALSE	T	C	NA	NA	NA	NA	NA	NA	NA	NA	NA	NA	NA	NA	NA	NA	NA	7.26e-06	-0.0207462	0.267531	0.94	6
4:122219568:G:A	chr4	122219568	G	A	2.2e-06	0.00156128	908092	2	NM_001384125.1	ENST00000679879	ENSG00000138688	KIAA1109	splice_donor_variant	0	34	NA	NA	NA	HC	PTV	.	.	TRUE	FALSE	A	G	2.2e-06	-4.49241	4.81848	0.35	1	2.61e-06	1.60994	3.99006	0.69	1	2.39e-06	-1.25975	3.10463	0.68	2	NA	NA	NA	NA	NA
4:122219568:G:C	chr4	122219568	G	C	1.1e-06	0.00156128	908092	1	NM_001384125.1	ENST00000679879	ENSG00000138688	KIAA1109	splice_donor_variant	0	34	NA	NA	NA	HC	PTV	.	.	TRUE	FALSE	C	G	0	0	NA	1	0	2.61e-06	-0.71577	3.9905	0.86	1	1.19e-06	-1.50643	4.39081	0.73	1	NA	NA	NA	NA	NA
7:93477653:C:T	chr7	93477653	C	T	1.1e-05	0.00155468	908098	10	NM_001742.4	ENST00000426151	ENSG00000004948	CALCR	missense_variant	0	29	0.452	deleterious(0)	possibly_damaging(0.82)	NA	MISSENSE	R/H	74	FALSE	FALSE	T	C	NA	NA	NA	NA	NA	NA	NA	NA	NA	NA	NA	NA	NA	NA	NA	1.09e-05	-0.172673	0.218392	0.43	9
3:62167970:G:A	chr3	62167970	G	A	2.2e-06	0.0015173	908132	2	NM_002841.4	ENST00000474889	ENSG00000144724	PTPRG	splice_acceptor_variant	0	35	NA	NA	NA	HC	PTV	.	.	FALSE	FALSE	A	G	2.2e-06	7.07369	4.80974	0.14	1	2.61e-06	-1.93297	3.97969	0.63	1	2.39e-06	2.79123	3.09634	0.37	2	NA	NA	NA	NA	NA
7:93472446:T:TA	chr7	93472446	T	TA	1.98e-05	0.00143593	908206	18	NM_001742.4	ENST00000426151	ENSG00000004948	CALCR	frameshift_variant	0	23.2	NA	NA	NA	HC	PTV	-/X	119-120	FALSE	TRUE	TA	T	NA	NA	NA	NA	NA	NA	NA	NA	NA	NA	NA	NA	NA	NA	NA	2.18e-05	0.234105	0.154428	0.13	18
4:122289086:G:A	chr4	122289086	G	A	1.1e-06	0.00143154	908210	1	NM_001384125.1	ENST00000679879	ENSG00000138688	KIAA1109	splice_acceptor_variant	0	34	NA	NA	NA	HC	PTV	.	.	FALSE	FALSE	A	G	2.2e-06	4.11376	4.81845	0.39	1	0	0	NA	1	0	1.19e-06	4.04549	4.39061	0.36	1	NA	NA	NA	NA	NA
7:93477654:G:A	chr7	93477654	G	A	4.18e-05	0.00142934	908212	38	NM_001742.4	ENST00000426151	ENSG00000004948	CALCR	missense_variant	1.55e-05	32	0.64	deleterious(0)	probably_damaging(0.985)	NA	MISSENSE	R/C	74	FALSE	FALSE	A	G	NA	NA	NA	NA	NA	NA	NA	NA	NA	NA	NA	NA	NA	NA	NA	4.23e-05	0.0599581	0.110756	0.59	35
15:58893339:T:TA	chr15	58893339	T	TA	1.1e-06	0.00141614	908224	1	NM_024755.4	ENST00000380516	ENSG00000137776	SLTM	frameshift_variant	0	32	NA	NA	NA	HC	PTV	V/VX	558	FALSE	TRUE	TA	T	0	0	NA	1	0	2.61e-06	12.3896	4.00388	0.002	1	1.19e-06	11.2157	4.40691	0.011	1	NA	NA	NA	NA	NA
4:122336190:A:G	chr4	122336190	A	G	2.2e-06	0.00140955	908230	2	NM_001384125.1	ENST00000679879	ENSG00000138688	KIAA1109	splice_acceptor_variant	0	35	NA	NA	NA	HC	PTV	.	.	FALSE	FALSE	G	A	2.2e-06	3.31253	4.81841	0.49	1	2.61e-06	-6.69748	3.99009	0.093	1	2.39e-06	-1.5591	3.10464	0.62	2	NA	NA	NA	NA	NA
4:122348629:AC:A	chr4	122348629	AC	A	1.1e-06	0.00140955	908230	1	NM_001384125.1	ENST00000679879	ENSG00000138688	KIAA1109	frameshift_variant	0	34	NA	NA	NA	HC	PTV	T/X	4486	FALSE	TRUE	A	AC	2.2e-06	0.538129	4.81842	0.91	1	0	0	NA	1	0	1.19e-06	1.87573	4.3906	0.67	1	NA	NA	NA	NA	NA
4:122355907:CAG:C	chr4	122355907	CAG	C	1.1e-06	0.00136777	908268	1	NM_001384125.1	ENST00000679879	ENSG00000138688	KIAA1109	frameshift_variant	0	36	NA	NA	NA	HC	PTV	TE/TX	4894-4895	TRUE	TRUE	C	CAG	0	0	NA	1	0	2.61e-06	2.97642	3.99007	0.46	1	1.19e-06	3.76524	4.39059	0.39	1	NA	NA	NA	NA	NA
4:122359723:G:T	chr4	122359723	G	T	1.1e-06	0.00136117	908274	1	NM_001384125.1	ENST00000679879	ENSG00000138688	KIAA1109	splice_donor_variant	0	36	NA	NA	NA	HC	PTV	.	.	FALSE	FALSE	T	G	2.2e-06	-1.54149	4.81841	0.75	1	0	0	NA	1	0	1.19e-06	-2.81641	4.3906	0.52	1	NA	NA	NA	NA	NA
3:62231302:A:AG	chr3	62231302	A	AG	2.2e-06	0.0012908	908338	2	NM_002841.4	ENST00000474889	ENSG00000144724	PTPRG	frameshift_variant	0	33	NA	NA	NA	HC	PTV	K/KX	789	FALSE	TRUE	AG	A	2.2e-06	10.4717	4.80979	0.029	1	2.61e-06	2.96295	3.97968	0.46	1	2.39e-06	5.86297	3.09637	0.058	2	NA	NA	NA	NA	NA
4:122186059:TAC:T	chr4	122186059	TAC	T	1.1e-06	0.00127541	908352	1	NM_001384125.1	ENST00000679879	ENSG00000138688	KIAA1109	frameshift_variant	0	26.2	NA	NA	NA	HC	PTV	Y/X	128	FALSE	TRUE	T	TAC	0	0	NA	1	0	2.61e-06	-0.36899	3.99007	0.93	1	1.19e-06	-2.34533	4.39059	0.59	1	NA	NA	NA	NA	NA
4:122313661:C:A	chr4	122313661	C	A	1.1e-06	0.00127541	908352	1	NM_001384125.1	ENST00000679879	ENSG00000138688	KIAA1109	stop_gained	1.55e-05	46	NA	NA	NA	HC	PTV	S/*	3429	FALSE	FALSE	A	C	0	0	NA	1	0	2.61e-06	1.27089	3.99003	0.75	1	1.19e-06	0.312686	4.39057	0.94	1	NA	NA	NA	NA	NA
4:122238149:TAGAG:T	chr4	122238149	TAGAG	T	2.2e-06	0.00126881	908358	2	NM_001384125.1	ENST00000679879	ENSG00000138688	KIAA1109	frameshift_variant	0	33	NA	NA	NA	HC	PTV	VE/X	1211-1212	TRUE	TRUE	T	TAGAG	2.2e-06	13.4341	4.81843	0.0053	1	2.61e-06	1.04051	3.99007	0.79	1	2.39e-06	7.35167	3.10464	0.018	2	NA	NA	NA	NA	NA
7:93438264:G:A	chr7	93438264	G	A	4.4e-06	0.00125342	908372	4	NM_001742.4	ENST00000426151	ENSG00000004948	CALCR	missense_variant	0	28.1	0.805	deleterious(0)	probably_damaging(1)	NA	MISSENSE	P/L	270	FALSE	FALSE	A	G	NA	NA	NA	NA	NA	NA	NA	NA	NA	NA	NA	NA	NA	NA	NA	3.63e-06	0.0322565	0.378264	0.93	3
4:122192247:CAG:C	chr4	122192247	CAG	C	1.1e-06	0.00124902	908376	1	NM_001384125.1	ENST00000679879	ENSG00000138688	KIAA1109	frameshift_variant	0	33	NA	NA	NA	HC	PTV	TE/TX	307-308	TRUE	TRUE	C	CAG	2.2e-06	2.511	4.81895	0.6	1	0	0	NA	1	0	1.19e-06	3.13202	4.39086	0.48	1	NA	NA	NA	NA	NA
7:93472418:G:C	chr7	93472418	G	C	1.1e-06	0.00123143	908392	1	NM_001742.4	ENST00000426151	ENSG00000004948	CALCR	missense_variant	0	28.2	0.438	deleterious(0)	probably_damaging(0.997)	NA	MISSENSE	S/C	129	TRUE	FALSE	C	G	NA	NA	NA	NA	NA	NA	NA	NA	NA	NA	NA	NA	NA	NA	NA	1.21e-06	0.0750031	0.655173	0.91	1
7:93472418:G:T	chr7	93472418	G	T	0.000256	0.00123143	908392	233	NM_001742.4	ENST00000426151	ENSG00000004948	CALCR	missense_variant	0.000217	27.8	0.59	deleterious(0)	probably_damaging(0.997)	NA	MISSENSE	S/Y	129	TRUE	FALSE	T	G	NA	NA	NA	NA	NA	NA	NA	NA	NA	NA	NA	NA	NA	NA	NA	0.000267	0.109153	0.0440836	0.013	221
4:122325321:G:C	chr4	122325321	G	C	2.2e-06	0.00122923	908394	2	NM_001384125.1	ENST00000679879	ENSG00000138688	KIAA1109	splice_donor_variant	0	34	NA	NA	NA	HC	PTV	.	.	FALSE	FALSE	C	G	4.4e-06	-3.58207	3.40717	0.29	2	0	0	NA	1	0	2.39e-06	-3.97452	3.10464	0.2	2	NA	NA	NA	NA	NA
7:93443694:G:A	chr7	93443694	G	A	1.1e-06	0.00122263	908400	1	NM_001742.4	ENST00000426151	ENSG00000004948	CALCR	missense_variant	0	28.2	0.463	deleterious(0)	probably_damaging(0.922)	NA	MISSENSE	L/F	238	FALSE	FALSE	A	G	NA	NA	NA	NA	NA	NA	NA	NA	NA	NA	NA	NA	NA	NA	NA	1.21e-06	1.14368	0.655224	0.081	1
7:93436169:A:G	chr7	93436169	A	G	2.2e-06	0.00121824	908404	2	NM_001742.4	ENST00000426151	ENSG00000004948	CALCR	missense_variant&splice_region_variant	0	32	0.459	deleterious(0)	benign(0.257)	NA	MISSENSE	V/A	311	FALSE	FALSE	G	A	NA	NA	NA	NA	NA	NA	NA	NA	NA	NA	NA	NA	NA	NA	NA	2.42e-06	-0.240469	0.463277	0.6	2
7:93460900:G:A	chr7	93460900	G	A	2.2e-06	0.00119844	908422	2	NM_001742.4	ENST00000426151	ENSG00000004948	CALCR	missense_variant	0	27.6	0.388	deleterious(0)	probably_damaging(0.917)	NA	MISSENSE	T/I	190	FALSE	FALSE	A	G	NA	NA	NA	NA	NA	NA	NA	NA	NA	NA	NA	NA	NA	NA	NA	2.42e-06	0.627517	0.463275	0.18	2
3:62255132:G:GA	chr3	62255132	G	GA	1.1e-06	0.00117865	908440	1	NM_002841.4	ENST00000474889	ENSG00000144724	PTPRG	frameshift_variant	0	33	NA	NA	NA	HC	PTV	E/EX	826	FALSE	TRUE	GA	G	0	0	NA	1	0	2.61e-06	1.10501	3.97964	0.78	1	1.19e-06	-0.404675	4.37886	0.93	1	NA	NA	NA	NA	NA
4:122188039:C:T	chr4	122188039	C	T	1.32e-05	0.00117646	908442	12	NM_001384125.1	ENST00000679879	ENSG00000138688	KIAA1109	stop_gained	0	38	NA	NA	NA	HC	PTV	R/*	258	TRUE	FALSE	T	C	1.76e-05	1.86943	1.70359	0.27	8	1.04e-05	-0.0455442	1.99506	0.98	4	1.43e-05	1.32643	1.26747	0.3	12	NA	NA	NA	NA	NA
7:93460832:G:A	chr7	93460832	G	A	8.81e-06	0.00116106	908456	8	NM_001742.4	ENST00000426151	ENSG00000004948	CALCR	stop_gained	0	35	NA	NA	NA	HC	PTV	R/*	213	TRUE	FALSE	A	G	NA	NA	NA	NA	NA	NA	NA	NA	NA	NA	NA	NA	NA	NA	NA	4.84e-06	0.0386598	0.327591	0.91	4
4:122328358:G:A	chr4	122328358	G	A	4.4e-06	0.00113248	908482	4	NM_001384125.1	ENST00000679879	ENSG00000138688	KIAA1109	splice_donor_variant	0	35	NA	NA	NA	HC	PTV	.	.	FALSE	FALSE	A	G	2.2e-06	-6.78356	4.81838	0.16	1	0	0	NA	1	0	1.19e-06	-8.4424	4.39058	0.054	1	NA	NA	NA	NA	NA
4:122201118:TC:T	chr4	122201118	TC	T	2.2e-06	0.00110389	908508	2	NM_001384125.1	ENST00000679879	ENSG00000138688	KIAA1109	frameshift_variant	0	26.2	NA	NA	NA	HC	PTV	F/X	497	FALSE	TRUE	T	TC	2.2e-06	-2.78887	4.81839	0.56	1	2.61e-06	1.92542	3.99013	0.63	1	2.39e-06	-1.0955	3.10461	0.72	2	NA	NA	NA	NA	NA
7:93435987:A:G	chr7	93435987	A	G	4.4e-06	0.0010819	908528	4	NM_001742.4	ENST00000426151	ENSG00000004948	CALCR	missense_variant	1.55e-05	28.4	0.67	deleterious(0)	probably_damaging(0.999)	NA	MISSENSE	Y/H	372	FALSE	FALSE	G	A	NA	NA	NA	NA	NA	NA	NA	NA	NA	NA	NA	NA	NA	NA	NA	2.42e-06	-0.138761	0.463272	0.76	2
4:122347773:C:T	chr4	122347773	C	T	2.2e-06	0.0010775	908532	2	NM_001384125.1	ENST00000679879	ENSG00000138688	KIAA1109	stop_gained	0	43	NA	NA	NA	HC	PTV	R/*	4463	TRUE	FALSE	T	C	2.2e-06	1.37975	4.81842	0.77	1	2.61e-06	4.72066	3.9902	0.24	1	2.39e-06	2.64599	3.10463	0.39	2	NA	NA	NA	NA	NA
3:62271381:A:G	chr3	62271381	A	G	1.1e-06	0.0010753	908534	1	NM_002841.4	ENST00000474889	ENSG00000144724	PTPRG	splice_acceptor_variant	0	35	NA	NA	NA	HC	PTV	.	.	FALSE	FALSE	G	A	0	0	NA	1	0	2.61e-06	-5.88575	3.97987	0.14	1	1.19e-06	-6.82644	4.37898	0.12	1	NA	NA	NA	NA	NA
4:122355991:G:T	chr4	122355991	G	T	1.1e-06	0.00106431	908544	1	NM_001384125.1	ENST00000679879	ENSG00000138688	KIAA1109	splice_donor_variant	0	36	NA	NA	NA	HC	PTV	.	.	TRUE	FALSE	T	G	0	0	NA	1	0	2.61e-06	4.29466	3.99011	0.28	1	1.19e-06	3.99685	4.39061	0.36	1	NA	NA	NA	NA	NA
4:122220343:CT:C	chr4	122220343	CT	C	2.2e-06	0.00105331	908554	2	NM_001384125.1	ENST00000679879	ENSG00000138688	KIAA1109	frameshift_variant	0	22.9	NA	NA	NA	HC	PTV	T/X	829	TRUE	TRUE	C	CT	2.2e-06	3.7353	4.81839	0.44	1	2.61e-06	-0.05046	3.99006	0.99	1	2.39e-06	3.39886	3.10461	0.27	2	NA	NA	NA	NA	NA
7:93438209:C:T	chr7	93438209	C	T	5.5e-06	0.00104452	908562	5	NM_001742.4	ENST00000426151	ENSG00000004948	CALCR	splice_donor_variant	0	34	NA	NA	NA	HC	PTV	.	.	FALSE	FALSE	T	C	NA	NA	NA	NA	NA	NA	NA	NA	NA	NA	NA	NA	NA	NA	NA	4.84e-06	0.483109	0.327591	0.14	4
3:62275907:G:GT	chr3	62275907	G	GT	1.1e-06	0.000976	908624	1	NM_002841.4	ENST00000474889	ENSG00000144724	PTPRG	frameshift_variant	0	34	NA	NA	NA	HC	PTV	C/CX	1167	TRUE	TRUE	GT	G	2.2e-06	-3.06772	4.80975	0.52	1	0	0	NA	1	0	1.19e-06	-4.56622	4.37887	0.3	1	NA	NA	NA	NA	NA
7:93443727:G:C	chr7	93443727	G	C	1.1e-06	0.000965	908634	1	NM_001742.4	ENST00000426151	ENSG00000004948	CALCR	missense_variant	0	25	0.199	deleterious(0.05)	possibly_damaging(0.867)	NA	MISSENSE	Q/E	227	TRUE	FALSE	C	G	NA	NA	NA	NA	NA	NA	NA	NA	NA	NA	NA	NA	NA	NA	NA	1.21e-06	-0.577772	0.655308	0.38	1
3:62277049:G:A	chr3	62277049	G	A	2.2e-06	0.000948	908650	2	NM_002841.4	ENST00000474889	ENSG00000144724	PTPRG	splice_donor_variant	0	33	NA	NA	NA	HC	PTV	.	.	FALSE	FALSE	A	G	4.39e-06	4.93255	3.40098	0.15	2	0	0	NA	1	0	2.38e-06	4.74491	3.09631	0.13	2	NA	NA	NA	NA	NA
7:93460888:T:C	chr7	93460888	T	C	3.3e-06	0.000908	908686	3	NM_001742.4	ENST00000426151	ENSG00000004948	CALCR	missense_variant	0	26.2	0.437	deleterious(0.01)	probably_damaging(0.98)	NA	MISSENSE	N/S	194	FALSE	FALSE	C	T	NA	NA	NA	NA	NA	NA	NA	NA	NA	NA	NA	NA	NA	NA	NA	2.42e-06	0.755503	0.463273	0.1	2
7:93460855:A:C	chr7	93460855	A	C	1.1e-06	0.000895	908698	1	NM_001742.4	ENST00000426151	ENSG00000004948	CALCR	missense_variant	0	25.6	0.633	deleterious(0)	probably_damaging(0.993)	NA	MISSENSE	V/G	205	FALSE	FALSE	C	A	NA	NA	NA	NA	NA	NA	NA	NA	NA	NA	NA	NA	NA	NA	NA	1.21e-06	0.354318	0.655173	0.59	1
1:228299475:CAT:C	chr1	228299475	CAT	C	0.000219	0.000886	908706	199	NM_001386125.1	ENST00000680850	ENSG00000154358	OBSCN	frameshift_variant	0.000263	31	NA	NA	NA	HC	PTV	SC/SX	4476-4477	TRUE	TRUE	C	CAT	NA	NA	NA	NA	NA	NA	NA	NA	NA	NA	NA	NA	NA	NA	NA	0.000207	0.0400866	0.0499681	0.42	171
3:62195171:G:C	chr3	62195171	G	C	1.1e-06	0.000882	908710	1	NM_002841.4	ENST00000474889	ENSG00000144724	PTPRG	splice_donor_variant	0	34	NA	NA	NA	HC	PTV	.	.	FALSE	FALSE	C	G	2.2e-06	-7.73613	4.8098	0.11	1	0	0	NA	1	0	1.19e-06	-6.92189	4.37889	0.11	1	NA	NA	NA	NA	NA
4:122250574:G:A	chr4	122250574	G	A	2.2e-06	0.000858	908732	2	NM_001384125.1	ENST00000679879	ENSG00000138688	KIAA1109	splice_donor_variant	0	34	NA	NA	NA	HC	PTV	.	.	FALSE	FALSE	A	G	4.39e-06	0.592172	3.40712	0.86	2	0	0	NA	1	0	2.38e-06	0.367139	3.10462	0.91	2	NA	NA	NA	NA	NA
7:93426501:CG:C	chr7	93426501	CG	C	1.1e-05	0.000838	908750	10	NM_001742.4	ENST00000426151	ENSG00000004948	CALCR	frameshift_variant	0	13.52	NA	NA	NA	HC	PTV	R/X	427	TRUE	TRUE	C	CG	NA	NA	NA	NA	NA	NA	NA	NA	NA	NA	NA	NA	NA	NA	NA	1.21e-05	0.657656	0.207185	0.0015	10
15:58893929:C:CT	chr15	58893929	C	CT	1.1e-06	0.000833	908754	1	NM_024755.4	ENST00000380516	ENSG00000137776	SLTM	frameshift_variant	0	31	NA	NA	NA	HC	PTV	-/X	513-514	FALSE	TRUE	CT	C	2.2e-06	1.52836	4.8336	0.75	1	0	0	NA	1	0	1.19e-06	0.980704	4.40697	0.82	1	NA	NA	NA	NA	NA
7:93477628:CCAGCA:C	chr7	93477628	CCAGCA	C	7.7e-06	0.000831	908756	7	NM_001742.4	ENST00000426151	ENSG00000004948	CALCR	frameshift_variant	3.11e-05	32	NA	NA	NA	HC	PTV	CW/X	81-82	TRUE	TRUE	C	CCAGCA	NA	NA	NA	NA	NA	NA	NA	NA	NA	NA	NA	NA	NA	NA	NA	8.46e-06	0.532379	0.247633	0.032	7
1:228332858:A:G	chr1	228332858	A	G	3.85e-05	0.000829	908758	35	NM_001386125.1	ENST00000680850	ENSG00000154358	OBSCN	splice_acceptor_variant	0	35	NA	NA	NA	HC	PTV	.	.	FALSE	FALSE	G	A	NA	NA	NA	NA	NA	NA	NA	NA	NA	NA	NA	NA	NA	NA	NA	4.23e-05	0.193094	0.110434	0.08	35
4:122201037:TATGGAAC:T	chr4	122201037	TATGGAAC	T	1.1e-06	0.000818	908768	1	NM_001384125.1	ENST00000679879	ENSG00000138688	KIAA1109	frameshift_variant	0	32	NA	NA	NA	HC	PTV	IWN/X	470-472	TRUE	TRUE	T	TATGGAAC	2.2e-06	-5.32475	4.8184	0.27	1	0	0	NA	1	0	1.19e-06	-4.26471	4.39059	0.33	1	NA	NA	NA	NA	NA
1:228277035:G:A	chr1	228277035	G	A	2.2e-06	0.000818	908768	2	NM_001386125.1	ENST00000680850	ENSG00000154358	OBSCN	stop_gained	1.55e-05	47	NA	NA	NA	HC	PTV	W/*	2573	FALSE	FALSE	A	G	NA	NA	NA	NA	NA	NA	NA	NA	NA	NA	NA	NA	NA	NA	NA	2.42e-06	0.282233	0.461942	0.54	2
4:122187910:G:T	chr4	122187910	G	T	2.2e-06	0.000816	908770	2	NM_001384125.1	ENST00000679879	ENSG00000138688	KIAA1109	stop_gained	0	40	NA	NA	NA	HC	PTV	G/*	215	FALSE	FALSE	T	G	4.39e-06	0.755458	3.40716	0.82	2	0	0	NA	1	0	2.38e-06	0.258034	3.10463	0.93	2	NA	NA	NA	NA	NA
4:122266809:T:TA	chr4	122266809	T	TA	2.2e-06	0.000816	908770	2	NM_001384125.1	ENST00000679879	ENSG00000138688	KIAA1109	frameshift_variant	0	33	NA	NA	NA	HC	PTV	-/X	2448-2449	TRUE	TRUE	TA	T	0	0	NA	1	0	5.22e-06	-2.57228	2.82145	0.36	2	2.38e-06	-2.50102	3.10464	0.42	2	NA	NA	NA	NA	NA
7:93435983:T:A	chr7	93435983	T	A	1.1e-06	0.000816	908770	1	NM_001742.4	ENST00000426151	ENSG00000004948	CALCR	missense_variant	0	27.6	0.292	deleterious(0.01)	possibly_damaging(0.886)	NA	MISSENSE	D/V	373	FALSE	FALSE	A	T	NA	NA	NA	NA	NA	NA	NA	NA	NA	NA	NA	NA	NA	NA	NA	1.21e-06	1.34527	0.655173	0.04	1
4:122201041:G:A	chr4	122201041	G	A	1.1e-06	0.000814	908772	1	NM_001384125.1	ENST00000679879	ENSG00000138688	KIAA1109	stop_gained	0	38	NA	NA	NA	HC	PTV	W/*	471	TRUE	FALSE	A	G	0	0	NA	1	0	2.61e-06	5.39681	3.99007	0.18	1	1.19e-06	5.75254	4.39059	0.19	1	NA	NA	NA	NA	NA
7:93443758:C:T	chr7	93443758	C	T	3.3e-06	0.000798	908786	3	NM_001742.4	ENST00000426151	ENSG00000004948	CALCR	splice_acceptor_variant	1.55e-05	33	NA	NA	NA	HC	PTV	.	.	FALSE	FALSE	T	C	NA	NA	NA	NA	NA	NA	NA	NA	NA	NA	NA	NA	NA	NA	NA	1.21e-06	1.12505	0.655166	0.086	1
7:93460891:A:G	chr7	93460891	A	G	1.1e-06	0.000798	908786	1	NM_001742.4	ENST00000426151	ENSG00000004948	CALCR	missense_variant	0	28.4	0.568	deleterious(0)	probably_damaging(0.992)	NA	MISSENSE	L/P	193	FALSE	FALSE	G	A	NA	NA	NA	NA	NA	NA	NA	NA	NA	NA	NA	NA	NA	NA	NA	1.21e-06	-0.0541857	0.655168	0.93	1
11:47284209:AG:A	chr11	47284209	AG	A	4.4e-06	0.000794	908790	4	.	ENST00000402192	ENSG00000110514	MADD	frameshift_variant	0	32	NA	NA	NA	HC	PTV	.	.	FALSE	TRUE	A	AG	NA	NA	NA	NA	NA	NA	NA	NA	NA	NA	NA	NA	NA	NA	NA	3.63e-06	-0.42965	0.378346	0.26	3
15:58893301:G:C	chr15	58893301	G	C	2.2e-06	0.000785	908798	2	NM_024755.4	ENST00000380516	ENSG00000137776	SLTM	stop_gained	0	36	NA	NA	NA	HC	PTV	S/*	571	FALSE	FALSE	C	G	2.2e-06	11.2308	4.83339	0.02	1	2.61e-06	5.50078	4.00378	0.17	1	2.38e-06	7.84692	3.11614	0.012	2	NA	NA	NA	NA	NA
4:122243864:AC:A	chr4	122243864	AC	A	6.6e-06	0.000778	908804	6	NM_001384125.1	ENST00000679879	ENSG00000138688	KIAA1109	frameshift_variant	0	31	NA	NA	NA	HC	PTV	T/X	1585	TRUE	TRUE	A	AC	8.79e-06	3.0073	2.40922	0.21	4	5.22e-06	-1.44515	2.82141	0.61	2	7.15e-06	2.33409	1.79247	0.19	6	NA	NA	NA	NA	NA
4:122334506:AAC:A	chr4	122334506	AAC	A	1.1e-06	0.00075	908830	1	NM_001384125.1	ENST00000679879	ENSG00000138688	KIAA1109	frameshift_variant	0	34	NA	NA	NA	HC	PTV	N/X	4025	TRUE	TRUE	A	AAC	0	0	NA	1	0	2.61e-06	2.46609	3.99006	0.54	1	1.19e-06	1.73149	4.39059	0.69	1	NA	NA	NA	NA	NA
11:47293985:T:C	chr11	47293985	T	C	1.1e-06	0.000743	908836	1	.	ENST00000402192	ENSG00000110514	MADD	splice_donor_variant	0	33	NA	NA	NA	HC	PTV	.	.	FALSE	FALSE	C	T	NA	NA	NA	NA	NA	NA	NA	NA	NA	NA	NA	NA	NA	NA	NA	1.21e-06	-0.660885	0.655364	0.31	1
3:62273759:TA:T	chr3	62273759	TA	T	1.1e-06	0.000741	908838	1	NM_002841.4	ENST00000474889	ENSG00000144724	PTPRG	frameshift_variant	0	26.6	NA	NA	NA	HC	PTV	V/X	1127	FALSE	TRUE	T	TA	2.2e-06	-2.01324	4.80978	0.68	1	0	0	NA	1	0	1.19e-06	-2.40629	4.37888	0.58	1	NA	NA	NA	NA	NA
1:228317462:A:C	chr1	228317462	A	C	2.2e-06	0.000741	908838	2	NM_001386125.1	ENST00000680850	ENSG00000154358	OBSCN	splice_acceptor_variant	0	33	NA	NA	NA	HC	PTV	.	.	FALSE	FALSE	C	A	NA	NA	NA	NA	NA	NA	NA	NA	NA	NA	NA	NA	NA	NA	NA	2.42e-06	0.646039	0.461947	0.16	2
7:93443696:A:G	chr7	93443696	A	G	3.3e-06	0.000728	908850	3	NM_001742.4	ENST00000426151	ENSG00000004948	CALCR	missense_variant	0	26.6	0.721	deleterious(0)	probably_damaging(1)	NA	MISSENSE	M/T	237	FALSE	FALSE	G	A	NA	NA	NA	NA	NA	NA	NA	NA	NA	NA	NA	NA	NA	NA	NA	3.63e-06	0.439302	0.378264	0.25	3
1:228372284:AG:A	chr1	228372284	AG	A	2.2e-06	0.000728	908850	2	NM_001386125.1	ENST00000680850	ENSG00000154358	OBSCN	frameshift_variant	0	35	NA	NA	NA	HC	PTV	Q/X	8126	FALSE	TRUE	A	AG	NA	NA	NA	NA	NA	NA	NA	NA	NA	NA	NA	NA	NA	NA	NA	2.42e-06	0.170651	0.461943	0.71	2
4:122339409:G:A	chr4	122339409	G	A	2.2e-06	0.000712	908864	2	NM_001384125.1	ENST00000679879	ENSG00000138688	KIAA1109	splice_donor_variant	0	34	NA	NA	NA	HC	PTV	.	.	TRUE	FALSE	A	G	2.2e-06	-1.24409	4.81854	0.8	1	2.61e-06	4.50186	3.99009	0.26	1	2.38e-06	1.98607	3.10463	0.52	2	NA	NA	NA	NA	NA
4:122339409:G:T	chr4	122339409	G	T	1.1e-06	0.000712	908864	1	NM_001384125.1	ENST00000679879	ENSG00000138688	KIAA1109	splice_donor_variant	1.55e-05	34	NA	NA	NA	HC	PTV	.	.	TRUE	FALSE	T	G	2.2e-06	-1.88473	4.81935	0.7	1	0	0	NA	1	0	1.19e-06	-2.21075	4.39112	0.61	1	NA	NA	NA	NA	NA
4:122245054:C:T	chr4	122245054	C	T	6.6e-06	0.000708	908868	6	NM_001384125.1	ENST00000679879	ENSG00000138688	KIAA1109	stop_gained	0	36	NA	NA	NA	HC	PTV	R/*	1651	TRUE	FALSE	T	C	8.78e-06	4.64541	2.40922	0.054	4	5.22e-06	7.45997	2.82142	0.0082	2	7.15e-06	5.40232	1.79246	0.0026	6	NA	NA	NA	NA	NA
4:122274420:A:AT	chr4	122274420	A	AT	3.3e-06	0.00069	908884	3	NM_001384125.1	ENST00000679879	ENSG00000138688	KIAA1109	frameshift_variant	0	34	NA	NA	NA	HC	PTV	I/IX	2842	FALSE	TRUE	AT	A	2.2e-06	-1.90688	4.81841	0.69	1	5.22e-06	0.373828	2.82142	0.89	2	3.58e-06	-0.17874	2.53491	0.94	3	NA	NA	NA	NA	NA
4:122359586:C:T	chr4	122359586	C	T	5.5e-06	0.00069	908884	5	NM_001384125.1	ENST00000679879	ENSG00000138688	KIAA1109	stop_gained	3.1e-05	45	NA	NA	NA	HC	PTV	R/*	4977	FALSE	FALSE	T	C	2.2e-06	6.3639	4.81842	0.19	1	1.04e-05	2.03704	1.99513	0.31	4	5.96e-06	2.97519	1.9636	0.13	5	NA	NA	NA	NA	NA
3:62271432:AG:A	chr3	62271432	AG	A	1.1e-06	0.00064	908930	1	NM_002841.4	ENST00000474889	ENSG00000144724	PTPRG	frameshift_variant	0	29.5	NA	NA	NA	HC	PTV	Q/X	1020	FALSE	TRUE	A	AG	0	0	NA	1	0	2.61e-06	0.11239	3.97971	0.98	1	1.19e-06	-0.924205	4.37889	0.83	1	NA	NA	NA	NA	NA
11:47286511:C:CCA	chr11	47286511	C	CCA	2.2e-06	0.000638	908932	2	.	ENST00000402192	ENSG00000110514	MADD	frameshift_variant	0	27.4	NA	NA	NA	HC	PTV	.	.	FALSE	TRUE	CCA	C	NA	NA	NA	NA	NA	NA	NA	NA	NA	NA	NA	NA	NA	NA	NA	2.42e-06	-0.337146	0.463375	0.47	2
4:122173153:G:C	chr4	122173153	G	C	1.1e-06	0.000633	908936	1	NM_001384125.1	ENST00000679879	ENSG00000138688	KIAA1109	splice_donor_variant	0	34	NA	NA	NA	HC	PTV	.	.	FALSE	FALSE	C	G	0	0	NA	1	0	2.61e-06	-3.57116	3.99008	0.37	1	1.19e-06	-2.32985	4.3906	0.6	1	NA	NA	NA	NA	NA
4:122353955:C:CA	chr4	122353955	C	CA	1.1e-06	0.000627	908942	1	NM_001384125.1	ENST00000679879	ENSG00000138688	KIAA1109	frameshift_variant	0	35	NA	NA	NA	HC	PTV	P/PX	4836	TRUE	TRUE	CA	C	2.2e-06	0.605257	4.8184	0.9	1	0	0	NA	1	0	1.19e-06	0.726249	4.39059	0.87	1	NA	NA	NA	NA	NA
1:228376798:G:T	chr1	228376798	G	T	1.1e-06	0.000622	908946	1	NM_001386125.1	ENST00000680850	ENSG00000154358	OBSCN	stop_gained	0	56	NA	NA	NA	HC	PTV	E/*	8612	TRUE	FALSE	T	G	NA	NA	NA	NA	NA	NA	NA	NA	NA	NA	NA	NA	NA	NA	NA	1.21e-06	0.112357	0.653298	0.86	1
7:93436059:G:A	chr7	93436059	G	A	9.9e-06	0.000603	908964	9	NM_001742.4	ENST00000426151	ENSG00000004948	CALCR	missense_variant	1.55e-05	25.9	0.427	deleterious(0)	probably_damaging(1)	NA	MISSENSE	L/F	348	FALSE	FALSE	A	G	NA	NA	NA	NA	NA	NA	NA	NA	NA	NA	NA	NA	NA	NA	NA	1.09e-05	0.200862	0.218392	0.36	9
7:93426422:GT:G	chr7	93426422	GT	G	0.000477	0.0006	908966	434	NM_001742.4	ENST00000426151	ENSG00000004948	CALCR	frameshift_variant	0.000465	20.4	NA	NA	NA	HC	PTV	N/X	453	FALSE	TRUE	G	GT	NA	NA	NA	NA	NA	NA	NA	NA	NA	NA	NA	NA	NA	NA	NA	0.000501	0.0765501	0.0321793	0.017	415
3:62271382:G:C	chr3	62271382	G	C	2.2e-06	0.000598	908968	2	NM_002841.4	ENST00000474889	ENSG00000144724	PTPRG	splice_acceptor_variant	0	35	NA	NA	NA	HC	PTV	.	.	FALSE	FALSE	C	G	0	0	NA	1	0	5.21e-06	-2.8317	2.81403	0.31	2	2.38e-06	-3.31134	3.09633	0.28	2	NA	NA	NA	NA	NA
11:47282618:T:A	chr11	47282618	T	A	1.1e-06	0.000598	908968	1	.	ENST00000402192	ENSG00000110514	MADD	splice_donor_variant	0	34	NA	NA	NA	HC	PTV	.	.	FALSE	FALSE	A	T	NA	NA	NA	NA	NA	NA	NA	NA	NA	NA	NA	NA	NA	NA	NA	1.21e-06	-0.815473	0.655305	0.21	1
4:122362239:G:T	chr4	122362239	G	T	1.1e-06	0.000596	908970	1	NM_001384125.1	ENST00000679879	ENSG00000138688	KIAA1109	stop_gained	0	49	NA	NA	NA	HC	PTV	E/*	5092	FALSE	FALSE	T	G	2.2e-06	-0.718073	4.81845	0.88	1	0	0	NA	1	0	1.19e-06	-0.466119	4.39062	0.92	1	NA	NA	NA	NA	NA
1:228332939:G:A	chr1	228332939	G	A	3.3e-06	0.000594	908972	3	NM_001386125.1	ENST00000680850	ENSG00000154358	OBSCN	splice_donor_variant	0	35	NA	NA	NA	HC	PTV	.	.	FALSE	FALSE	A	G	NA	NA	NA	NA	NA	NA	NA	NA	NA	NA	NA	NA	NA	NA	NA	3.63e-06	-0.0397985	0.377177	0.92	3
4:122238352:T:G	chr4	122238352	T	G	1.1e-06	0.000589	908976	1	NM_001384125.1	ENST00000679879	ENSG00000138688	KIAA1109	splice_donor_variant	0	34	NA	NA	NA	HC	PTV	.	.	FALSE	FALSE	G	T	2.2e-06	2.12987	4.81851	0.66	1	0	0	NA	1	0	1.19e-06	3.68678	4.39064	0.4	1	NA	NA	NA	NA	NA
7:93436166:T:C	chr7	93436166	T	C	2.2e-06	0.000585	908980	2	NM_001742.4	ENST00000426151	ENSG00000004948	CALCR	missense_variant	1.55e-05	26.2	0.8	deleterious(0)	probably_damaging(0.921)	NA	MISSENSE	N/S	312	FALSE	FALSE	C	T	NA	NA	NA	NA	NA	NA	NA	NA	NA	NA	NA	NA	NA	NA	NA	1.21e-06	0.388018	0.655193	0.55	1
4:122349595:G:A	chr4	122349595	G	A	1.1e-06	0.000578	908986	1	NM_001384125.1	ENST00000679879	ENSG00000138688	KIAA1109	stop_gained	1.55e-05	49	NA	NA	NA	HC	PTV	W/*	4616	TRUE	FALSE	A	G	0	0	NA	1	0	2.61e-06	2.79444	3.99016	0.48	1	1.19e-06	2.85694	4.39064	0.52	1	NA	NA	NA	NA	NA
7:93472428:G:A	chr7	93472428	G	A	2.2e-06	0.000574	908990	2	NM_001742.4	ENST00000426151	ENSG00000004948	CALCR	stop_gained	0	35	NA	NA	NA	HC	PTV	R/*	126	FALSE	FALSE	A	G	NA	NA	NA	NA	NA	NA	NA	NA	NA	NA	NA	NA	NA	NA	NA	2.42e-06	0.587323	0.463276	0.2	2
7:93443710:G:T	chr7	93443710	G	T	1.1e-06	0.000572	908992	1	NM_001742.4	ENST00000426151	ENSG00000004948	CALCR	stop_gained	0	40	NA	NA	NA	HC	PTV	C/*	232	FALSE	FALSE	T	G	NA	NA	NA	NA	NA	NA	NA	NA	NA	NA	NA	NA	NA	NA	NA	1.21e-06	0.0140014	0.655256	0.98	1
1:228276013:ACT:A	chr1	228276013	ACT	A	2.2e-06	0.000572	908992	2	NM_001386125.1	ENST00000680850	ENSG00000154358	OBSCN	frameshift_variant	0	32	NA	NA	NA	HC	PTV	L/X	2445	TRUE	TRUE	A	ACT	NA	NA	NA	NA	NA	NA	NA	NA	NA	NA	NA	NA	NA	NA	NA	1.21e-06	0.973401	0.653285	0.14	1
1:228276015:TCACC:T	chr1	228276015	TCACC	T	2.2e-06	0.000572	908992	2	NM_001386125.1	ENST00000680850	ENSG00000154358	OBSCN	frameshift_variant	0	25	NA	NA	NA	HC	PTV	LT/X	2445-2446	TRUE	TRUE	T	TCACC	NA	NA	NA	NA	NA	NA	NA	NA	NA	NA	NA	NA	NA	NA	NA	2.42e-06	0.805669	0.461939	0.081	2
1:228277535:AG:A	chr1	228277535	AG	A	7.7e-06	0.00057	908994	7	NM_001386125.1	ENST00000680850	ENSG00000154358	OBSCN	frameshift_variant	1.55e-05	24.2	NA	NA	NA	HC	PTV	E/X	2637	TRUE	TRUE	A	AG	NA	NA	NA	NA	NA	NA	NA	NA	NA	NA	NA	NA	NA	NA	NA	8.46e-06	0.408382	0.246922	0.098	7
1:228277536:GGATGTGGAAGT:G	chr1	228277536	GGATGTGGAAGT	G	7.15e-05	0.00057	908994	65	NM_001386125.1	ENST00000680850	ENSG00000154358	OBSCN	frameshift_variant	0	32	NA	NA	NA	HC	PTV	DVEV/X	2638-2641	TRUE	TRUE	G	GGATGTGGAAGT	NA	NA	NA	NA	NA	NA	NA	NA	NA	NA	NA	NA	NA	NA	NA	7.61e-05	0.0490075	0.0823149	0.55	63
4:122333663:GA:G	chr4	122333663	GA	G	1.1e-06	0.000567	908996	1	NM_001384125.1	ENST00000679879	ENSG00000138688	KIAA1109	frameshift_variant	0	35	NA	NA	NA	HC	PTV	D/X	3922	FALSE	TRUE	G	GA	2.2e-06	1.97898	4.81873	0.68	1	0	0	NA	1	0	1.19e-06	1.12513	4.39076	0.8	1	NA	NA	NA	NA	NA
1:228365064:AC:A	chr1	228365064	AC	A	0.000166	0.000556	909006	151	NM_001386125.1	ENST00000680850	ENSG00000154358	OBSCN	frameshift_variant	0	24.9	NA	NA	NA	HC	PTV	T/X	7266	FALSE	TRUE	A	AC	NA	NA	NA	NA	NA	NA	NA	NA	NA	NA	NA	NA	NA	NA	NA	3.62e-06	-0.099964	0.37771	0.79	3
4:122196738:C:T	chr4	122196738	C	T	5.5e-06	0.000552	909010	5	NM_001384125.1	ENST00000679879	ENSG00000138688	KIAA1109	stop_gained	0	36	NA	NA	NA	HC	PTV	R/*	386	FALSE	FALSE	T	C	6.59e-06	-0.133257	2.78192	0.96	3	5.21e-06	2.82908	2.82143	0.32	2	5.96e-06	0.532187	1.96354	0.79	5	NA	NA	NA	NA	NA
4:122306008:AC:A	chr4	122306008	AC	A	2.2e-06	0.00055	909012	2	NM_001384125.1	ENST00000679879	ENSG00000138688	KIAA1109	frameshift_variant	0	34	NA	NA	NA	HC	PTV	P/X	3269	FALSE	TRUE	A	AC	4.39e-06	6.68556	3.40716	0.05	2	0	0	NA	1	0	2.38e-06	6.78328	3.10463	0.029	2	NA	NA	NA	NA	NA
4:122339392:CA:C	chr4	122339392	CA	C	1.1e-06	0.00055	909012	1	NM_001384125.1	ENST00000679879	ENSG00000138688	KIAA1109	frameshift_variant	0	35	NA	NA	NA	HC	PTV	K/X	4201	TRUE	TRUE	C	CA	2.2e-06	10.253	4.81842	0.033	1	0	0	NA	1	0	1.19e-06	9.572	4.3906	0.029	1	NA	NA	NA	NA	NA
4:122230161:ACATGAGG:A	chr4	122230161	ACATGAGG	A	1.1e-06	0.000543	909018	1	NM_001384125.1	ENST00000679879	ENSG00000138688	KIAA1109	frameshift_variant	0	33	NA	NA	NA	HC	PTV	HEA/X	1092-1094	TRUE	TRUE	A	ACATGAGG	2.2e-06	-1.64625	4.8186	0.73	1	0	0	NA	1	0	1.19e-06	-1.96891	4.39069	0.65	1	NA	NA	NA	NA	NA
3:62218853:GA:G	chr3	62218853	GA	G	2.2e-06	0.000543	909018	2	NM_002841.4	ENST00000474889	ENSG00000144724	PTPRG	frameshift_variant	0	32	NA	NA	NA	HC	PTV	E/X	720	FALSE	TRUE	G	GA	0	0	NA	1	0	5.21e-06	3.46646	2.81404	0.22	2	2.38e-06	3.61061	3.09633	0.24	2	NA	NA	NA	NA	NA
7:93472412:T:C	chr7	93472412	T	C	7.7e-06	0.000537	909024	7	NM_001742.4	ENST00000426151	ENSG00000004948	CALCR	missense_variant	0	29.4	0.778	deleterious(0)	probably_damaging(1)	NA	MISSENSE	Y/C	131	FALSE	FALSE	C	T	NA	NA	NA	NA	NA	NA	NA	NA	NA	NA	NA	NA	NA	NA	NA	7.25e-06	0.379348	0.267474	0.16	6
7:93468759:TG:T	chr7	93468759	TG	T	1.1e-06	0.000526	909034	1	NM_001742.4	ENST00000426151	ENSG00000004948	CALCR	frameshift_variant	0	33	NA	NA	NA	HC	PTV	S/X	159	FALSE	TRUE	T	TG	NA	NA	NA	NA	NA	NA	NA	NA	NA	NA	NA	NA	NA	NA	NA	1.21e-06	0.15467	0.655169	0.81	1
1:228367941:GC:G	chr1	228367941	GC	G	7.7e-06	0.000526	909034	7	NM_001386125.1	ENST00000680850	ENSG00000154358	OBSCN	frameshift_variant	0	35	NA	NA	NA	HC	PTV	A/X	7519	TRUE	TRUE	G	GC	NA	NA	NA	NA	NA	NA	NA	NA	NA	NA	NA	NA	NA	NA	NA	8.46e-06	0.085067	0.246919	0.73	7
4:122349216:C:T	chr4	122349216	C	T	3.3e-06	0.000521	909038	3	NM_001384125.1	ENST00000679879	ENSG00000138688	KIAA1109	stop_gained	1.55e-05	43	NA	NA	NA	HC	PTV	R/*	4535	TRUE	FALSE	T	C	2.2e-06	2.55474	4.81861	0.6	1	0	0	NA	1	0	1.19e-06	2.94801	4.39069	0.5	1	NA	NA	NA	NA	NA
4:122250575:T:C	chr4	122250575	T	C	9.9e-06	0.000517	909042	9	NM_001384125.1	ENST00000679879	ENSG00000138688	KIAA1109	splice_donor_variant	0	31	NA	NA	NA	HC	PTV	.	.	FALSE	FALSE	C	T	1.32e-05	-1.2979	1.96714	0.51	6	7.82e-06	1.58084	2.30386	0.49	3	1.07e-05	-0.049688	1.46355	0.97	9	NA	NA	NA	NA	NA
4:122239576:AG:A	chr4	122239576	AG	A	1.1e-06	0.000512	909046	1	NM_001384125.1	ENST00000679879	ENSG00000138688	KIAA1109	frameshift_variant	0	28	NA	NA	NA	HC	PTV	G/X	1299	TRUE	TRUE	A	AG	0	0	NA	1	0	2.61e-06	-1.33203	3.99006	0.74	1	1.19e-06	0.730555	4.39059	0.87	1	NA	NA	NA	NA	NA
4:122250478:AG:A	chr4	122250478	AG	A	1.1e-06	0.000512	909046	1	NM_001384125.1	ENST00000679879	ENSG00000138688	KIAA1109	frameshift_variant	4.65e-05	33	NA	NA	NA	HC	PTV	S/X	1943	FALSE	TRUE	A	AG	2.2e-06	-1.05619	4.81845	0.83	1	0	0	NA	1	0	1.19e-06	-1.54568	4.39062	0.72	1	NA	NA	NA	NA	NA
4:122349904:TG:T	chr4	122349904	TG	T	2.2e-06	0.00051	909048	2	NM_001384125.1	ENST00000679879	ENSG00000138688	KIAA1109	frameshift_variant	0	35	NA	NA	NA	HC	PTV	M/X	4648	TRUE	TRUE	T	TG	2.2e-06	2.8915	4.81841	0.55	1	2.61e-06	4.46694	3.99006	0.26	1	2.38e-06	3.30401	3.10463	0.29	2	NA	NA	NA	NA	NA
7:93426512:G:GT	chr7	93426512	G	GT	5.5e-06	0.000504	909054	5	NM_001742.4	ENST00000426151	ENSG00000004948	CALCR	frameshift_variant	0	21	NA	NA	NA	HC	PTV	N/KX	423	FALSE	TRUE	GT	G	NA	NA	NA	NA	NA	NA	NA	NA	NA	NA	NA	NA	NA	NA	NA	6.04e-06	0.387126	0.293001	0.19	5
4:122271507:TGAAA:T	chr4	122271507	TGAAA	T	5.5e-06	0.000495	909062	5	NM_001384125.1	ENST00000679879	ENSG00000138688	KIAA1109	frameshift_variant	0	34	NA	NA	NA	HC	PTV	ER/X	2662-2663	FALSE	TRUE	T	TGAAA	4.39e-06	5.62001	3.40712	0.099	2	7.82e-06	-4.29185	2.30368	0.062	3	5.96e-06	0.176669	1.96353	0.93	5	NA	NA	NA	NA	NA
4:122318152:T:G	chr4	122318152	T	G	1.1e-06	0.000495	909062	1	NM_001384125.1	ENST00000679879	ENSG00000138688	KIAA1109	stop_gained	0	47	NA	NA	NA	HC	PTV	L/*	3626	FALSE	FALSE	G	T	0	0	NA	1	0	2.61e-06	-3.93067	3.99005	0.32	1	1.19e-06	-4.57818	4.39058	0.3	1	NA	NA	NA	NA	NA
7:93460919:G:A	chr7	93460919	G	A	1.1e-06	0.000495	909062	1	NM_001742.4	ENST00000426151	ENSG00000004948	CALCR	missense_variant	0	27.7	0.812	deleterious(0)	probably_damaging(1)	NA	MISSENSE	H/Y	184	FALSE	FALSE	A	G	NA	NA	NA	NA	NA	NA	NA	NA	NA	NA	NA	NA	NA	NA	NA	1.21e-06	0.242651	0.655172	0.71	1
20:46046428:T:G	chr20	46046428	T	G	1.1e-06	0.000486	909070	1	NM_020708.5	ENST00000243964	ENSG00000124140	SLC12A5	stop_gained	0	38	NA	NA	NA	HC	PTV	Y/*	593	FALSE	FALSE	G	T	2.2e-06	3.07317	4.83677	0.53	1	0	0	NA	1	0	1.19e-06	3.93845	4.41029	0.37	1	NA	NA	NA	NA	NA
15:58913498:C:A	chr15	58913498	C	A	1.1e-06	0.000484	909072	1	NM_024755.4	ENST00000380516	ENSG00000137776	SLTM	splice_donor_variant	0	33	NA	NA	NA	HC	PTV	.	.	FALSE	FALSE	A	C	0	0	NA	1	0	2.61e-06	1.18466	4.00387	0.77	1	1.19e-06	1.73605	4.40691	0.69	1	NA	NA	NA	NA	NA
7:93477644:T:C	chr7	93477644	T	C	1.1e-06	0.000484	909072	1	NM_001742.4	ENST00000426151	ENSG00000004948	CALCR	missense_variant	0	32	0.906	deleterious(0)	probably_damaging(1)	NA	MISSENSE	D/G	77	FALSE	FALSE	C	T	NA	NA	NA	NA	NA	NA	NA	NA	NA	NA	NA	NA	NA	NA	NA	1.21e-06	-0.74256	0.655167	0.26	1
1:228371912:AG:A	chr1	228371912	AG	A	1.1e-06	0.000475	909081	1	NM_001386125.1	ENST00000680850	ENSG00000154358	OBSCN	frameshift_variant	0	33	NA	NA	NA	HC	PTV	E/X	8002	TRUE	TRUE	A	AG	NA	NA	NA	NA	NA	NA	NA	NA	NA	NA	NA	NA	NA	NA	NA	1.21e-06	0.0303879	0.65329	0.96	1
4:122246186:CTG:C	chr4	122246186	CTG	C	8.8e-06	0.000468	909086	8	NM_001384125.1	ENST00000679879	ENSG00000138688	KIAA1109	frameshift_variant	0	32	NA	NA	NA	HC	PTV	TE/TX	1691-1692	FALSE	TRUE	C	CTG	8.78e-06	-2.15022	2.40923	0.37	4	1.04e-05	1.74697	1.99507	0.38	4	9.54e-06	0.140015	1.55232	0.93	8	NA	NA	NA	NA	NA
4:122362192:G:GT	chr4	122362192	G	GT	1.1e-06	0.000468	909086	1	NM_001384125.1	ENST00000679879	ENSG00000138688	KIAA1109	frameshift_variant	0	35	NA	NA	NA	HC	PTV	G/GX	5076	FALSE	TRUE	GT	G	2.2e-06	13.25	4.81848	0.006	1	0	0	NA	1	0	1.19e-06	13.6688	4.39063	0.0019	1	NA	NA	NA	NA	NA
11:47324489:AG:A	chr11	47324489	AG	A	6.6e-06	0.000466	909088	6	.	ENST00000402192	ENSG00000110514	MADD	frameshift_variant	0	35	NA	NA	NA	HC	PTV	.	.	FALSE	TRUE	A	AG	NA	NA	NA	NA	NA	NA	NA	NA	NA	NA	NA	NA	NA	NA	NA	7.25e-06	-0.311653	0.267535	0.24	6
4:122339382:CTT:C	chr4	122339382	CTT	C	1.1e-06	0.00046	909094	1	NM_001384125.1	ENST00000679879	ENSG00000138688	KIAA1109	frameshift_variant	0	33	NA	NA	NA	HC	PTV	TS/TX	4197-4198	FALSE	TRUE	C	CTT	2.2e-06	4.34091	4.81842	0.37	1	0	0	NA	1	0	1.19e-06	4.79381	4.3906	0.27	1	NA	NA	NA	NA	NA
7:93443678:T:C	chr7	93443678	T	C	1.1e-06	0.00046	909094	1	NM_001742.4	ENST00000426151	ENSG00000004948	CALCR	missense_variant	0	29.4	0.717	deleterious(0)	probably_damaging(1)	NA	MISSENSE	Y/C	243	FALSE	FALSE	C	T	NA	NA	NA	NA	NA	NA	NA	NA	NA	NA	NA	NA	NA	NA	NA	1.21e-06	0.290793	0.65517	0.66	1
4:122246752:CAT:C	chr4	122246752	CAT	C	1.1e-06	0.000457	909096	1	NM_001384125.1	ENST00000679879	ENSG00000138688	KIAA1109	frameshift_variant	0	32	NA	NA	NA	HC	PTV	H/X	1752	TRUE	TRUE	C	CAT	2.2e-06	-1.37156	4.81843	0.78	1	0	0	NA	1	0	1.19e-06	-0.749482	4.3906	0.86	1	NA	NA	NA	NA	NA
1:228376792:GC:G	chr1	228376792	GC	G	4.4e-06	0.000457	909096	4	NM_001386125.1	ENST00000680850	ENSG00000154358	OBSCN	frameshift_variant&splice_region_variant	0	36	NA	NA	NA	HC	PTV	A/X	8610	FALSE	TRUE	G	GC	NA	NA	NA	NA	NA	NA	NA	NA	NA	NA	NA	NA	NA	NA	NA	4.83e-06	0.477158	0.326644	0.14	4
3:62195060:A:G	chr3	62195060	A	G	1.1e-06	0.000455	909098	1	NM_002841.4	ENST00000474889	ENSG00000144724	PTPRG	splice_acceptor_variant	0	34	NA	NA	NA	HC	PTV	.	.	FALSE	FALSE	G	A	0	0	NA	1	0	2.61e-06	10.8343	3.9797	0.0065	1	1.19e-06	11.3397	4.37889	0.0096	1	NA	NA	NA	NA	NA
4:122229241:G:A	chr4	122229241	G	A	5.5e-06	0.000444	909108	5	NM_001384125.1	ENST00000679879	ENSG00000138688	KIAA1109	splice_donor_variant	0	34	NA	NA	NA	HC	PTV	.	.	FALSE	FALSE	A	G	8.78e-06	0.171437	2.40924	0.94	4	2.61e-06	3.40584	3.9901	0.39	1	5.96e-06	0.614938	1.96354	0.75	5	NA	NA	NA	NA	NA
1:228353063:G:A	chr1	228353063	G	A	5.06e-05	0.000444	909108	46	NM_001386125.1	ENST00000680850	ENSG00000154358	OBSCN	splice_donor_variant	1.55e-05	33	NA	NA	NA	HC	PTV	.	.	FALSE	FALSE	A	G	NA	NA	NA	NA	NA	NA	NA	NA	NA	NA	NA	NA	NA	NA	NA	5.2e-05	-0.0541168	0.0996307	0.59	43
4:122230212:G:A	chr4	122230212	G	A	1.1e-06	0.00044	909112	1	NM_001384125.1	ENST00000679879	ENSG00000138688	KIAA1109	splice_donor_variant	0	34	NA	NA	NA	HC	PTV	.	.	FALSE	FALSE	A	G	0	0	NA	1	0	2.61e-06	1.33027	3.99007	0.74	1	1.19e-06	0.448762	4.3906	0.92	1	NA	NA	NA	NA	NA
7:93460927:A:G	chr7	93460927	A	G	1.1e-06	0.000431	909120	1	NM_001742.4	ENST00000426151	ENSG00000004948	CALCR	missense_variant	0	25.8	0.311	deleterious(0)	possibly_damaging(0.696)	NA	MISSENSE	V/A	181	FALSE	FALSE	G	A	NA	NA	NA	NA	NA	NA	NA	NA	NA	NA	NA	NA	NA	NA	NA	1.21e-06	-0.769113	0.655166	0.24	1
4:122209214:CTTTA:C	chr4	122209214	CTTTA	C	1.1e-06	0.000429	909122	1	NM_001384125.1	ENST00000679879	ENSG00000138688	KIAA1109	frameshift_variant	0	32	NA	NA	NA	HC	PTV	SL/X	603-604	FALSE	TRUE	C	CTTTA	2.2e-06	-0.765273	4.82014	0.87	1	0	0	NA	1	0	1.19e-06	-1.09134	4.39157	0.8	1	NA	NA	NA	NA	NA
4:122257312:C:T	chr4	122257312	C	T	1.1e-06	0.000418	909132	1	NM_001384125.1	ENST00000679879	ENSG00000138688	KIAA1109	stop_gained	0	40	NA	NA	NA	HC	PTV	Q/*	2146	FALSE	FALSE	T	C	0	0	NA	1	0	2.61e-06	5.33168	3.99004	0.18	1	1.19e-06	5.08315	4.39058	0.25	1	NA	NA	NA	NA	NA
4:122249509:CT:C	chr4	122249509	CT	C	1.1e-06	0.000413	909136	1	NM_001384125.1	ENST00000679879	ENSG00000138688	KIAA1109	frameshift_variant	0	24.4	NA	NA	NA	HC	PTV	A/X	1846	TRUE	TRUE	C	CT	2.2e-06	0.817323	4.8185	0.87	1	0	0	NA	1	0	1.19e-06	0.509507	4.39064	0.91	1	NA	NA	NA	NA	NA
7:93436058:A:G	chr7	93436058	A	G	1.1e-06	0.000411	909138	1	NM_001742.4	ENST00000426151	ENSG00000004948	CALCR	missense_variant	0	30	0.733	deleterious(0)	probably_damaging(0.996)	NA	MISSENSE	L/P	348	FALSE	FALSE	G	A	NA	NA	NA	NA	NA	NA	NA	NA	NA	NA	NA	NA	NA	NA	NA	1.21e-06	0.0865451	0.655174	0.89	1
7:93443685:C:T	chr7	93443685	C	T	1.1e-06	0.000411	909138	1	NM_001742.4	ENST00000426151	ENSG00000004948	CALCR	missense_variant	0	26.8	0.716	deleterious(0)	probably_damaging(1)	NA	MISSENSE	G/R	241	FALSE	FALSE	T	C	NA	NA	NA	NA	NA	NA	NA	NA	NA	NA	NA	NA	NA	NA	NA	1.21e-06	0.382384	0.655169	0.56	1
4:122271581:ACT:A	chr4	122271581	ACT	A	2.2e-06	0.000409	909140	2	NM_001384125.1	ENST00000679879	ENSG00000138688	KIAA1109	frameshift_variant	0	33	NA	NA	NA	HC	PTV	DS/DX	2686-2687	FALSE	TRUE	A	ACT	2.2e-06	0.972301	4.81841	0.84	1	2.61e-06	-2.35605	3.99019	0.55	1	2.38e-06	-0.253536	3.10465	0.93	2	NA	NA	NA	NA	NA
1:228372001:AG:A	chr1	228372001	AG	A	1.1e-06	0.000407	909142	1	NM_001386125.1	ENST00000680850	ENSG00000154358	OBSCN	frameshift_variant	0	30	NA	NA	NA	HC	PTV	S/X	8032	FALSE	TRUE	A	AG	NA	NA	NA	NA	NA	NA	NA	NA	NA	NA	NA	NA	NA	NA	NA	1.21e-06	-0.0255868	0.65328	0.97	1
4:122192252:G:T	chr4	122192252	G	T	5.5e-06	0.000405	909144	5	NM_001384125.1	ENST00000679879	ENSG00000138688	KIAA1109	stop_gained	0	44	NA	NA	NA	HC	PTV	E/*	309	FALSE	FALSE	T	G	4.39e-06	4.10826	3.40716	0.23	2	7.82e-06	-2.88282	2.30372	0.21	3	5.96e-06	-0.249299	1.96355	0.9	5	NA	NA	NA	NA	NA
1:228338320:CCT:C	chr1	228338320	CCT	C	1.1e-06	0.000405	909144	1	NM_001386125.1	ENST00000680850	ENSG00000154358	OBSCN	frameshift_variant	0	33	NA	NA	NA	HC	PTV	P/X	6635	FALSE	TRUE	C	CCT	NA	NA	NA	NA	NA	NA	NA	NA	NA	NA	NA	NA	NA	NA	NA	1.21e-06	0.37819	0.653281	0.56	1
15:58912604:C:CA	chr15	58912604	C	CA	1.1e-06	0.0004	909148	1	NM_024755.4	ENST00000380516	ENSG00000137776	SLTM	frameshift_variant	0	29.4	NA	NA	NA	HC	PTV	-/X	173-174	FALSE	TRUE	CA	C	2.2e-06	10.7512	4.83347	0.026	1	0	0	NA	1	0	1.19e-06	11.5939	4.4069	0.0085	1	NA	NA	NA	NA	NA
3:62157134:T:A	chr3	62157134	T	A	1.1e-06	0.000396	909152	1	NM_002841.4	ENST00000474889	ENSG00000144724	PTPRG	stop_gained	0	35	NA	NA	NA	HC	PTV	Y/*	250	FALSE	FALSE	A	T	0	0	NA	1	0	2.61e-06	4.99937	3.97962	0.21	1	1.19e-06	4.34056	4.37885	0.32	1	NA	NA	NA	NA	NA
15:58894507:TTGAAGACA:T	chr15	58894507	TTGAAGACA	T	1.1e-06	0.000396	909152	1	NM_024755.4	ENST00000380516	ENSG00000137776	SLTM	frameshift_variant	0	32	NA	NA	NA	HC	PTV	MSS/X	432-434	TRUE	TRUE	T	TTGAAGACA	0	0	NA	1	0	2.61e-06	1.51941	4.00389	0.7	1	1.19e-06	3.10378	4.40692	0.48	1	NA	NA	NA	NA	NA
4:122262763:G:A	chr4	122262763	G	A	1.1e-06	0.000391	909156	1	NM_001384125.1	ENST00000679879	ENSG00000138688	KIAA1109	splice_acceptor_variant	0	35	NA	NA	NA	HC	PTV	.	.	FALSE	FALSE	A	G	2.2e-06	0.144203	4.81842	0.98	1	0	0	NA	1	0	1.19e-06	1.54241	4.3906	0.73	1	NA	NA	NA	NA	NA
4:122220441:CT:C	chr4	122220441	CT	C	2.2e-06	0.000389	909158	2	NM_001384125.1	ENST00000679879	ENSG00000138688	KIAA1109	frameshift_variant	0	32	NA	NA	NA	HC	PTV	L/X	862	TRUE	TRUE	C	CT	0	0	NA	1	0	2.61e-06	1.51201	3.99014	0.7	1	1.19e-06	0.574042	4.39063	0.9	1	NA	NA	NA	NA	NA
7:93443703:A:G	chr7	93443703	A	G	1.1e-06	0.000385	909162	1	NM_001742.4	ENST00000426151	ENSG00000004948	CALCR	missense_variant	0	29.6	0.723	deleterious(0)	probably_damaging(0.928)	NA	MISSENSE	F/L	235	FALSE	FALSE	G	A	NA	NA	NA	NA	NA	NA	NA	NA	NA	NA	NA	NA	NA	NA	NA	1.21e-06	-0.139934	0.655172	0.83	1
7:93438080:G:T	chr7	93438080	G	T	1.1e-06	0.000383	909164	1	NM_001742.4	ENST00000426151	ENSG00000004948	CALCR	missense_variant	0	25.8	0.757	deleterious(0.01)	probably_damaging(1)	NA	MISSENSE	P/T	304	TRUE	FALSE	T	G	NA	NA	NA	NA	NA	NA	NA	NA	NA	NA	NA	NA	NA	NA	NA	1.21e-06	0.26747	0.655173	0.68	1
11:47284564:CTG:C	chr11	47284564	CTG	C	2.2e-06	0.000383	909164	2	.	ENST00000402192	ENSG00000110514	MADD	splice_donor_variant&coding_sequence_variant	0	35	NA	NA	NA	HC	PTV	.	.	TRUE	TRUE	C	CTG	NA	NA	NA	NA	NA	NA	NA	NA	NA	NA	NA	NA	NA	NA	NA	2.42e-06	0.138012	0.463375	0.77	2
11:47284566:G:A	chr11	47284566	G	A	1.1e-06	0.000383	909164	1	.	ENST00000402192	ENSG00000110514	MADD	splice_donor_variant	0	35	NA	NA	NA	HC	PTV	.	.	TRUE	FALSE	A	G	NA	NA	NA	NA	NA	NA	NA	NA	NA	NA	NA	NA	NA	NA	NA	1.21e-06	0.26852	0.655308	0.68	1
7:93460924:G:A	chr7	93460924	G	A	1.1e-06	0.00038	909166	1	NM_001742.4	ENST00000426151	ENSG00000004948	CALCR	missense_variant	0	27.2	0.455	deleterious(0)	probably_damaging(0.997)	NA	MISSENSE	T/I	182	FALSE	FALSE	A	G	NA	NA	NA	NA	NA	NA	NA	NA	NA	NA	NA	NA	NA	NA	NA	1.21e-06	-0.082586	0.655167	0.9	1
4:122328266:GAC:G	chr4	122328266	GAC	G	1.1e-06	0.000378	909168	1	NM_001384125.1	ENST00000679879	ENSG00000138688	KIAA1109	frameshift_variant	1.56e-05	34	NA	NA	NA	HC	PTV	D/X	3808	FALSE	TRUE	G	GAC	0	0	NA	1	0	2.61e-06	2.44895	3.99009	0.54	1	1.19e-06	3.26416	4.3906	0.46	1	NA	NA	NA	NA	NA
4:122279774:G:T	chr4	122279774	G	T	2.2e-06	0.000369	909176	2	NM_001384125.1	ENST00000679879	ENSG00000138688	KIAA1109	splice_acceptor_variant	0	35	NA	NA	NA	HC	PTV	.	.	FALSE	FALSE	T	G	0	0	NA	1	0	5.21e-06	-1.93565	2.82142	0.49	2	2.38e-06	-0.839728	3.10463	0.79	2	NA	NA	NA	NA	NA
3:62293169:C:G	chr3	62293169	C	G	1.1e-06	0.000367	909178	1	NM_002841.4	ENST00000474889	ENSG00000144724	PTPRG	stop_gained	0	38	NA	NA	NA	HC	PTV	Y/*	1400	FALSE	FALSE	G	C	2.2e-06	1.00072	4.80977	0.84	1	0	0	NA	1	0	1.19e-06	0.35231	4.37888	0.94	1	NA	NA	NA	NA	NA
4:122219338:A:G	chr4	122219338	A	G	1.1e-06	0.000365	909180	1	NM_001384125.1	ENST00000679879	ENSG00000138688	KIAA1109	splice_acceptor_variant	0	34	NA	NA	NA	HC	PTV	.	.	FALSE	FALSE	G	A	0	0	NA	1	0	2.61e-06	-2.64357	3.99005	0.51	1	1.19e-06	-2.49724	4.39058	0.57	1	NA	NA	NA	NA	NA
4:122186210:C:A	chr4	122186210	C	A	1.1e-06	0.000363	909182	1	NM_001384125.1	ENST00000679879	ENSG00000138688	KIAA1109	stop_gained	0	37	NA	NA	NA	HC	PTV	S/*	178	TRUE	FALSE	A	C	2.2e-06	-2.1829	4.81862	0.65	1	0	0	NA	1	0	1.19e-06	-3.73768	4.39071	0.39	1	NA	NA	NA	NA	NA
3:62293164:C:T	chr3	62293164	C	T	3.3e-06	0.000363	909182	3	NM_002841.4	ENST00000474889	ENSG00000144724	PTPRG	stop_gained	0	41	NA	NA	NA	HC	PTV	Q/*	1399	FALSE	FALSE	T	C	4.39e-06	5.54243	3.40101	0.1	2	2.61e-06	6.93172	3.97963	0.082	1	3.58e-06	5.45452	2.52814	0.031	3	NA	NA	NA	NA	NA
1:228271923:A:G	chr1	228271923	A	G	1.1e-06	0.000363	909182	1	NM_001386125.1	ENST00000680850	ENSG00000154358	OBSCN	splice_acceptor_variant	0	28	NA	NA	NA	HC	PTV	.	.	FALSE	FALSE	G	A	NA	NA	NA	NA	NA	NA	NA	NA	NA	NA	NA	NA	NA	NA	NA	1.21e-06	0.398002	0.653283	0.54	1
1:228371916:CT:C	chr1	228371916	CT	C	7.7e-06	0.000363	909183	7	NM_001386125.1	ENST00000680850	ENSG00000154358	OBSCN	frameshift_variant	0	32	NA	NA	NA	HC	PTV	C/X	8004	FALSE	TRUE	C	CT	NA	NA	NA	NA	NA	NA	NA	NA	NA	NA	NA	NA	NA	NA	NA	8.46e-06	0.23823	0.246921	0.33	7
7:93472416:T:C	chr7	93472416	T	C	1.1e-06	0.000361	909184	1	NM_001742.4	ENST00000426151	ENSG00000004948	CALCR	missense_variant	0	26.6	0.461	tolerated(0.05)	probably_damaging(0.942)	NA	MISSENSE	N/D	130	FALSE	FALSE	C	T	NA	NA	NA	NA	NA	NA	NA	NA	NA	NA	NA	NA	NA	NA	NA	1.21e-06	0.0189982	0.655168	0.98	1
1:228321529:AG:A	chr1	228321529	AG	A	1.1e-06	0.000361	909184	1	NM_001386125.1	ENST00000680850	ENSG00000154358	OBSCN	frameshift_variant	0	34	NA	NA	NA	HC	PTV	G/X	5854	FALSE	TRUE	A	AG	NA	NA	NA	NA	NA	NA	NA	NA	NA	NA	NA	NA	NA	NA	NA	1.21e-06	0.0852421	0.653283	0.9	1
4:122355972:C:T	chr4	122355972	C	T	1.1e-06	0.000358	909186	1	NM_001384125.1	ENST00000679879	ENSG00000138688	KIAA1109	stop_gained	0	51	NA	NA	NA	HC	PTV	Q/*	4916	FALSE	FALSE	T	C	2.2e-06	2.5636	4.81843	0.59	1	0	0	NA	1	0	1.19e-06	1.92007	4.3906	0.66	1	NA	NA	NA	NA	NA
3:61562289:T:TG	chr3	61562289	T	TG	2.2e-06	0.00035	909194	2	NM_002841.4	ENST00000474889	ENSG00000144724	PTPRG	frameshift_variant&start_lost	0	23.3	NA	NA	NA	HC	PTV	M/MX	1	TRUE	TRUE	TG	T	2.2e-06	11.0732	4.80973	0.021	1	0	0	NA	1	0	1.19e-06	11.881	4.37886	0.0067	1	NA	NA	NA	NA	NA
7:93426412:C:A	chr7	93426412	C	A	1.54e-05	0.000332	909210	14	NM_001742.4	ENST00000426151	ENSG00000004948	CALCR	stop_gained	1.55e-05	34	NA	NA	NA	HC	PTV	E/*	457	TRUE	FALSE	A	C	NA	NA	NA	NA	NA	NA	NA	NA	NA	NA	NA	NA	NA	NA	NA	1.69e-05	0.208857	0.175106	0.23	14
1:228368415:A:AG	chr1	228368415	A	AG	1.1e-06	0.000332	909210	1	NM_001386125.1	ENST00000680850	ENSG00000154358	OBSCN	frameshift_variant&splice_region_variant	0	37	NA	NA	NA	HC	PTV	K/KX	7546	FALSE	TRUE	AG	A	NA	NA	NA	NA	NA	NA	NA	NA	NA	NA	NA	NA	NA	NA	NA	1.21e-06	0.148845	0.653296	0.82	1
4:122306046:G:A	chr4	122306046	G	A	1.1e-06	0.000328	909214	1	NM_001384125.1	ENST00000679879	ENSG00000138688	KIAA1109	splice_donor_variant	0	34	NA	NA	NA	HC	PTV	.	.	FALSE	FALSE	A	G	2.2e-06	1.69611	4.81859	0.72	1	0	0	NA	1	0	1.19e-06	2.95794	4.39069	0.5	1	NA	NA	NA	NA	NA
7:93477637:C:A	chr7	93477637	C	A	3.3e-06	0.000325	909216	3	NM_001742.4	ENST00000426151	ENSG00000004948	CALCR	missense_variant	0	28.4	0.554	deleterious(0)	probably_damaging(0.999)	NA	MISSENSE	W/C	79	TRUE	FALSE	A	C	NA	NA	NA	NA	NA	NA	NA	NA	NA	NA	NA	NA	NA	NA	NA	3.62e-06	-0.0998517	0.37827	0.79	3
7:93477637:C:G	chr7	93477637	C	G	2.2e-06	0.000325	909216	2	NM_001742.4	ENST00000426151	ENSG00000004948	CALCR	missense_variant	1.55e-05	28.3	0.554	deleterious(0)	probably_damaging(0.999)	NA	MISSENSE	W/C	79	TRUE	FALSE	G	C	NA	NA	NA	NA	NA	NA	NA	NA	NA	NA	NA	NA	NA	NA	NA	2.42e-06	-0.340238	0.463275	0.46	2
1:228367947:G:A	chr1	228367947	G	A	1.1e-06	0.000325	909216	1	NM_001386125.1	ENST00000680850	ENSG00000154358	OBSCN	splice_donor_variant	0	33	NA	NA	NA	HC	PTV	.	.	FALSE	FALSE	A	G	NA	NA	NA	NA	NA	NA	NA	NA	NA	NA	NA	NA	NA	NA	NA	1.21e-06	0.022315	0.653281	0.97	1
4:122266886:CT:C	chr4	122266886	CT	C	2.2e-06	0.000323	909218	2	NM_001384125.1	ENST00000679879	ENSG00000138688	KIAA1109	frameshift_variant	0	28.4	NA	NA	NA	HC	PTV	T/X	2474	FALSE	TRUE	C	CT	0	0	NA	1	0	5.21e-06	0.274598	2.8214	0.92	2	2.38e-06	0.0537477	3.10462	0.99	2	NA	NA	NA	NA	NA
4:122220385:G:GT	chr4	122220385	G	GT	2.2e-06	0.000321	909220	2	NM_001384125.1	ENST00000679879	ENSG00000138688	KIAA1109	frameshift_variant	0	33	NA	NA	NA	HC	PTV	C/CX	843	FALSE	TRUE	GT	G	4.39e-06	-2.12056	3.40719	0.53	2	0	0	NA	1	0	2.38e-06	-1.89143	3.10465	0.54	2	NA	NA	NA	NA	NA
15:58913501:G:A	chr15	58913501	G	A	1.1e-06	0.000317	909224	1	NM_024755.4	ENST00000380516	ENSG00000137776	SLTM	stop_gained&splice_region_variant	0	44	NA	NA	NA	HC	PTV	Q/*	171	FALSE	FALSE	A	G	2.2e-06	-3.94078	4.83338	0.41	1	0	0	NA	1	0	1.19e-06	-3.0235	4.40685	0.49	1	NA	NA	NA	NA	NA
11:47273977:G:A	chr11	47273977	G	A	2.2e-06	0.000314	909226	2	.	ENST00000402192	ENSG00000110514	MADD	splice_donor_variant	0	33	NA	NA	NA	HC	PTV	.	.	FALSE	FALSE	A	G	NA	NA	NA	NA	NA	NA	NA	NA	NA	NA	NA	NA	NA	NA	NA	2.42e-06	0.129572	0.463374	0.78	2
1:228286347:ACTGGTGGGTTG:A	chr1	228286347	ACTGGTGGGTTG	A	2.2e-06	0.000312	909228	2	NM_001386125.1	ENST00000680850	ENSG00000154358	OBSCN	splice_donor_variant&coding_sequence_variant&intron_variant	1.55e-05	33	NA	NA	NA	HC	PTV	.	3521-?	TRUE	TRUE	A	ACTGGTGGGTTG	NA	NA	NA	NA	NA	NA	NA	NA	NA	NA	NA	NA	NA	NA	NA	2.42e-06	0.568563	0.461945	0.22	2
1:228368337:A:T	chr1	228368337	A	T	1.1e-06	0.000308	909232	1	NM_001386125.1	ENST00000680850	ENSG00000154358	OBSCN	splice_acceptor_variant	0	34	NA	NA	NA	HC	PTV	.	.	FALSE	FALSE	T	A	NA	NA	NA	NA	NA	NA	NA	NA	NA	NA	NA	NA	NA	NA	NA	1.21e-06	0.204049	0.653284	0.75	1
11:47284283:T:G	chr11	47284283	T	G	1.1e-06	0.000301	909238	1	.	ENST00000402192	ENSG00000110514	MADD	splice_donor_variant	0	34	NA	NA	NA	HC	PTV	.	.	FALSE	FALSE	G	T	NA	NA	NA	NA	NA	NA	NA	NA	NA	NA	NA	NA	NA	NA	NA	1.21e-06	-0.828817	0.655304	0.21	1
7:93468769:T:G	chr7	93468769	T	G	1.1e-06	0.000297	909242	1	NM_001742.4	ENST00000426151	ENSG00000004948	CALCR	missense_variant	3.11e-05	25.5	0.755	deleterious(0)	probably_damaging(0.99)	NA	MISSENSE	H/P	156	TRUE	FALSE	G	T	NA	NA	NA	NA	NA	NA	NA	NA	NA	NA	NA	NA	NA	NA	NA	1.21e-06	-0.960974	0.655172	0.14	1
1:228213680:AG:A	chr1	228213680	AG	A	1.1e-06	0.000295	909244	1	NM_001386125.1	ENST00000680850	ENSG00000154358	OBSCN	frameshift_variant	0	24.5	NA	NA	NA	HC	PTV	S/X	410	FALSE	TRUE	A	AG	NA	NA	NA	NA	NA	NA	NA	NA	NA	NA	NA	NA	NA	NA	NA	1.21e-06	-0.453664	0.653291	0.49	1
1:228305339:CAT:C	chr1	228305339	CAT	C	5.61e-05	0.000295	909244	51	NM_001386125.1	ENST00000680850	ENSG00000154358	OBSCN	frameshift_variant	3.1e-05	33	NA	NA	NA	HC	PTV	SC/SX	4828-4829	TRUE	TRUE	C	CAT	NA	NA	NA	NA	NA	NA	NA	NA	NA	NA	NA	NA	NA	NA	NA	5.19e-05	-0.012232	0.0996311	0.9	43
4:122210940:TCAGA:T	chr4	122210940	TCAGA	T	7.7e-06	0.000284	909254	7	NM_001384125.1	ENST00000679879	ENSG00000138688	KIAA1109	frameshift_variant	0	31	NA	NA	NA	HC	PTV	SD/X	698-699	FALSE	TRUE	T	TCAGA	1.54e-05	4.2588	1.82121	0.019	7	0	0	NA	1	0	8.34e-06	4.18921	1.65951	0.012	7	NA	NA	NA	NA	NA
1:228273788:C:A	chr1	228273788	C	A	3.3e-06	0.000281	909256	3	NM_001386125.1	ENST00000680850	ENSG00000154358	OBSCN	stop_gained	0	35	NA	NA	NA	HC	PTV	S/*	2094	TRUE	FALSE	A	C	NA	NA	NA	NA	NA	NA	NA	NA	NA	NA	NA	NA	NA	NA	NA	3.62e-06	-0.271952	0.377173	0.47	3
3:62271466:TC:T	chr3	62271466	TC	T	1.1e-06	0.000273	909264	1	NM_002841.4	ENST00000474889	ENSG00000144724	PTPRG	frameshift_variant	0	33	NA	NA	NA	HC	PTV	P/X	1032	FALSE	TRUE	T	TC	2.2e-06	0.282508	4.80978	0.95	1	0	0	NA	1	0	1.19e-06	0.421449	4.37888	0.92	1	NA	NA	NA	NA	NA
3:62292435:C:G	chr3	62292435	C	G	1.1e-06	0.000273	909264	1	NM_002841.4	ENST00000474889	ENSG00000144724	PTPRG	stop_gained	0	42	NA	NA	NA	HC	PTV	S/*	1357	FALSE	FALSE	G	C	2.2e-06	15.5439	4.80977	0.0012	1	0	0	NA	1	0	1.19e-06	15.4225	4.37888	0.00043	1	NA	NA	NA	NA	NA
4:122238198:TA:T	chr4	122238198	TA	T	2.2e-06	0.00027	909267	2	NM_001384125.1	ENST00000679879	ENSG00000138688	KIAA1109	frameshift_variant	0	32	NA	NA	NA	HC	PTV	S/X	1228	TRUE	TRUE	T	TA	4.39e-06	2.59024	3.40716	0.45	2	0	0	NA	1	0	2.38e-06	3.22134	3.10464	0.3	2	NA	NA	NA	NA	NA
4:122234949:AT:A	chr4	122234949	AT	A	2.2e-06	0.000268	909268	2	NM_001384125.1	ENST00000679879	ENSG00000138688	KIAA1109	frameshift_variant	0	24.4	NA	NA	NA	HC	PTV	D/X	1167	TRUE	TRUE	A	AT	2.2e-06	1.17558	4.81847	0.81	1	2.61e-06	0.487522	3.99003	0.9	1	2.38e-06	-0.291109	3.10463	0.93	2	NA	NA	NA	NA	NA
7:93460943:G:A	chr7	93460943	G	A	5.5e-06	0.000268	909268	5	NM_001742.4	ENST00000426151	ENSG00000004948	CALCR	missense_variant	0	25.7	0.438	deleterious(0)	probably_damaging(0.927)	NA	MISSENSE	L/F	176	FALSE	FALSE	A	G	NA	NA	NA	NA	NA	NA	NA	NA	NA	NA	NA	NA	NA	NA	NA	1.21e-06	0.337856	0.655296	0.61	1
18:60371907:TACCTGTCC:T	chr18	60371907	TACCTGTCC	T	1.1e-06	0.000266	909270	1	NM_005912.3	ENST00000299766	ENSG00000166603	MC4R	frameshift_variant	0	32	NA	NA	NA	HC	PTV	VDRY/VX	145-148	TRUE	TRUE	T	TACCTGTCC	2.2e-06	18.4126	4.8323	0.00014	1	0	0	NA	1	0	1.19e-06	18.1978	4.40501	3.6e-05	1	NA	NA	NA	NA	NA
18:60371598:ATC:A	chr18	60371598	ATC	A	3.96e-05	0.000266	909270	36	NM_005912.3	ENST00000299766	ENSG00000166603	MC4R	frameshift_variant	0	32	NA	NA	NA	HC	PTV	LI/LX	250-251	TRUE	TRUE	A	ATC	3.29e-05	3.25257	1.24776	0.0091	15	3.91e-05	2.4937	1.03336	0.016	15	3.58e-05	2.97942	0.804273	0.00021	30	NA	NA	NA	NA	NA
3:62275918:C:T	chr3	62275918	C	T	1.1e-06	0.000266	909270	1	NM_002841.4	ENST00000474889	ENSG00000144724	PTPRG	stop_gained	0	41	NA	NA	NA	HC	PTV	Q/*	1171	FALSE	FALSE	T	C	2.2e-06	0.752794	4.80975	0.88	1	0	0	NA	1	0	1.19e-06	-0.322934	4.37887	0.94	1	NA	NA	NA	NA	NA
15:58893820:C:G	chr15	58893820	C	G	8.8e-06	0.000266	909270	8	NM_024755.4	ENST00000380516	ENSG00000137776	SLTM	splice_donor_variant	0	33	NA	NA	NA	HC	PTV	.	.	FALSE	FALSE	G	C	6.59e-06	-0.143631	2.79058	0.96	3	1.04e-05	-1.02436	2.00196	0.61	4	8.34e-06	-0.296161	1.66567	0.86	7	NA	NA	NA	NA	NA
18:60371598:ATC:A	chr18	60371598	ATC	A	3.96e-05	0.000266	909270	36	NM_005912.3	ENST00000299766	ENSG00000166603	MC4R	frameshift_variant	0	32	NA	NA	NA	HC	PTV	LI/LX	250-251	TRUE	TRUE	A	ATC	NA	NA	NA	NA	NA	NA	NA	NA	NA	NA	NA	NA	NA	NA	NA	3.62e-05	0.489581	0.119756	4.3e-05	30
18:60371907:TACCTGTCC:T	chr18	60371907	TACCTGTCC	T	1.1e-06	0.000266	909270	1	NM_005912.3	ENST00000299766	ENSG00000166603	MC4R	frameshift_variant	0	32	NA	NA	NA	HC	PTV	VDRY/VX	145-148	TRUE	TRUE	T	TACCTGTCC	NA	NA	NA	NA	NA	NA	NA	NA	NA	NA	NA	NA	NA	NA	NA	1.21e-06	1.01	0.655903	0.12	1
18:60371913:T:C	chr18	60371913	T	C	1.1e-06	0.000264	909272	1	NM_005912.3	ENST00000299766	ENSG00000166603	MC4R	missense_variant	0	28.8	0.924	deleterious(0)	probably_damaging(1)	NA	MISSENSE	D/G	146	TRUE	FALSE	C	T	0	0	NA	1	0	2.61e-06	-0.329966	4.00203	0.93	1	1.19e-06	-0.61769	4.40506	0.89	1	NA	NA	NA	NA	NA
18:60371913:T:G	chr18	60371913	T	G	3.3e-06	0.000264	909272	3	NM_005912.3	ENST00000299766	ENSG00000166603	MC4R	missense_variant	0	28.4	0.87	deleterious(0)	probably_damaging(1)	NA	MISSENSE	D/A	146	TRUE	FALSE	G	T	4.39e-06	6.58108	3.41706	0.054	2	2.61e-06	2.27954	4.00195	0.57	1	3.57e-06	5.11336	2.54326	0.044	3	NA	NA	NA	NA	NA
15:58913697:C:CT	chr15	58913697	C	CT	2.2e-06	0.000264	909272	2	NM_024755.4	ENST00000380516	ENSG00000137776	SLTM	splice_acceptor_variant	0	24.8	NA	NA	NA	HC	PTV	.	.	FALSE	TRUE	CT	C	4.39e-06	-1.08717	3.41781	0.75	2	0	0	NA	1	0	2.38e-06	-0.53451	3.11617	0.86	2	NA	NA	NA	NA	NA
18:60371913:T:C	chr18	60371913	T	C	1.1e-06	0.000264	909272	1	NM_005912.3	ENST00000299766	ENSG00000166603	MC4R	missense_variant	0	28.8	0.924	deleterious(0)	probably_damaging(1)	NA	MISSENSE	D/G	146	TRUE	FALSE	C	T	NA	NA	NA	NA	NA	NA	NA	NA	NA	NA	NA	NA	NA	NA	NA	1.21e-06	0.268608	0.65591	0.68	1
18:60371913:T:G	chr18	60371913	T	G	3.3e-06	0.000264	909272	3	NM_005912.3	ENST00000299766	ENSG00000166603	MC4R	missense_variant	0	28.4	0.87	deleterious(0)	probably_damaging(1)	NA	MISSENSE	D/A	146	TRUE	FALSE	G	T	NA	NA	NA	NA	NA	NA	NA	NA	NA	NA	NA	NA	NA	NA	NA	3.62e-06	-0.298386	0.378689	0.43	3
3:62218905:G:A	chr3	62218905	G	A	1.1e-06	0.000262	909274	1	NM_002841.4	ENST00000474889	ENSG00000144724	PTPRG	stop_gained	0	41	NA	NA	NA	HC	PTV	W/*	737	FALSE	FALSE	A	G	2.2e-06	3.80087	4.80971	0.43	1	0	0	NA	1	0	1.19e-06	3.95342	4.37885	0.37	1	NA	NA	NA	NA	NA
7:93477639:A:G	chr7	93477639	A	G	6.6e-06	0.000262	909274	6	NM_001742.4	ENST00000426151	ENSG00000004948	CALCR	missense_variant	0	28.5	0.615	deleterious(0)	probably_damaging(0.998)	NA	MISSENSE	W/R	79	FALSE	FALSE	G	A	NA	NA	NA	NA	NA	NA	NA	NA	NA	NA	NA	NA	NA	NA	NA	7.25e-06	-0.230218	0.267475	0.39	6
4:122209229:T:TA	chr4	122209229	T	TA	3.3e-06	0.000259	909276	3	NM_001384125.1	ENST00000679879	ENSG00000138688	KIAA1109	frameshift_variant	0	29.9	NA	NA	NA	HC	PTV	V/VX	608	TRUE	TRUE	TA	T	4.39e-06	11.5286	3.40714	0.00072	2	2.61e-06	6.61279	3.99004	0.097	1	3.58e-06	9.53351	2.53491	0.00017	3	NA	NA	NA	NA	NA
11:47273975:A:AG	chr11	47273975	A	AG	1.1e-06	0.000257	909278	1	.	ENST00000402192	ENSG00000110514	MADD	frameshift_variant&splice_region_variant	0	33	NA	NA	NA	HC	PTV	.	.	TRUE	TRUE	AG	A	NA	NA	NA	NA	NA	NA	NA	NA	NA	NA	NA	NA	NA	NA	NA	1.21e-06	0.229642	0.65531	0.73	1
1:228368412:T:TAA	chr1	228368412	T	TAA	1.1e-06	0.000257	909278	1	NM_001386125.1	ENST00000680850	ENSG00000154358	OBSCN	frameshift_variant	0	36	NA	NA	NA	HC	PTV	I/IX	7545	FALSE	TRUE	TAA	T	NA	NA	NA	NA	NA	NA	NA	NA	NA	NA	NA	NA	NA	NA	NA	1.21e-06	-0.651064	0.653287	0.32	1
1:228371897:GTTCT:G	chr1	228371897	GTTCT	G	1.1e-06	0.000257	909278	1	NM_001386125.1	ENST00000680850	ENSG00000154358	OBSCN	frameshift_variant	0	33	NA	NA	NA	HC	PTV	GS/X	7997-7998	TRUE	TRUE	G	GTTCT	NA	NA	NA	NA	NA	NA	NA	NA	NA	NA	NA	NA	NA	NA	NA	1.21e-06	0.284077	0.653287	0.66	1
1:228340504:A:G	chr1	228340504	A	G	1.1e-06	0.000253	909282	1	NM_001386125.1	ENST00000680850	ENSG00000154358	OBSCN	splice_acceptor_variant	0	32	NA	NA	NA	HC	PTV	.	.	FALSE	FALSE	G	A	NA	NA	NA	NA	NA	NA	NA	NA	NA	NA	NA	NA	NA	NA	NA	1.21e-06	0.115805	0.653292	0.86	1
1:228371976:CAA:C	chr1	228371976	CAA	C	5.5e-06	0.000253	909282	5	NM_001386125.1	ENST00000680850	ENSG00000154358	OBSCN	frameshift_variant	0	27.1	NA	NA	NA	HC	PTV	K/X	8024	FALSE	TRUE	C	CAA	NA	NA	NA	NA	NA	NA	NA	NA	NA	NA	NA	NA	NA	NA	NA	6.04e-06	-0.189272	0.29216	0.52	5
4:122262796:C:CAG	chr4	122262796	C	CAG	1.1e-06	0.000251	909284	1	NM_001384125.1	ENST00000679879	ENSG00000138688	KIAA1109	frameshift_variant	0	33	NA	NA	NA	HC	PTV	-/X	2265-2266	FALSE	TRUE	CAG	C	0	0	NA	1	0	2.61e-06	2.36199	3.99009	0.55	1	1.19e-06	1.8758	4.3906	0.67	1	NA	NA	NA	NA	NA
3:62273810:TA:T	chr3	62273810	TA	T	2.2e-06	0.000251	909284	2	NM_002841.4	ENST00000474889	ENSG00000144724	PTPRG	frameshift_variant	0	22.1	NA	NA	NA	HC	PTV	V/X	1144	TRUE	TRUE	T	TA	2.2e-06	5.86698	4.8097	0.22	1	2.61e-06	-0.0731681	3.97966	0.99	1	2.38e-06	2.77637	3.09631	0.37	2	NA	NA	NA	NA	NA
11:47284207:C:A	chr11	47284207	C	A	1.1e-06	0.000251	909284	1	.	ENST00000402192	ENSG00000110514	MADD	stop_gained	0	38	NA	NA	NA	HC	PTV	.	.	TRUE	FALSE	A	C	NA	NA	NA	NA	NA	NA	NA	NA	NA	NA	NA	NA	NA	NA	NA	1.21e-06	-0.792322	0.655311	0.23	1
4:122356663:A:ATT	chr4	122356663	A	ATT	1.1e-06	0.000248	909286	1	NM_001384125.1	ENST00000679879	ENSG00000138688	KIAA1109	frameshift_variant	0	36	NA	NA	NA	HC	PTV	E/DX	4936	FALSE	TRUE	ATT	A	0	0	NA	1	0	2.61e-06	-0.576416	3.99005	0.89	1	1.19e-06	0.700365	4.39058	0.87	1	NA	NA	NA	NA	NA
7:93438243:T:A	chr7	93438243	T	A	1.1e-06	0.000248	909286	1	NM_001742.4	ENST00000426151	ENSG00000004948	CALCR	missense_variant	0	28	0.506	deleterious(0)	probably_damaging(0.95)	NA	MISSENSE	H/L	277	FALSE	FALSE	A	T	NA	NA	NA	NA	NA	NA	NA	NA	NA	NA	NA	NA	NA	NA	NA	1.21e-06	-0.558323	0.655177	0.39	1
4:122235002:G:T	chr4	122235002	G	T	1.1e-06	0.00024	909294	1	NM_001384125.1	ENST00000679879	ENSG00000138688	KIAA1109	stop_gained	0	40	NA	NA	NA	HC	PTV	E/*	1185	TRUE	FALSE	T	G	0	0	NA	1	0	2.61e-06	1.02393	3.99171	0.8	1	1.19e-06	1.91482	4.39129	0.66	1	NA	NA	NA	NA	NA
4:122362203:C:T	chr4	122362203	C	T	3.3e-06	0.00024	909294	3	NM_001384125.1	ENST00000679879	ENSG00000138688	KIAA1109	stop_gained	0	46	NA	NA	NA	HC	PTV	Q/*	5080	FALSE	FALSE	T	C	2.2e-06	-3.31549	4.81843	0.49	1	5.21e-06	-0.121307	2.82152	0.97	2	3.57e-06	-1.79017	2.53498	0.48	3	NA	NA	NA	NA	NA
3:62195061:G:A	chr3	62195061	G	A	1.1e-06	0.000235	909298	1	NM_002841.4	ENST00000474889	ENSG00000144724	PTPRG	splice_acceptor_variant	0	35	NA	NA	NA	HC	PTV	.	.	FALSE	FALSE	A	G	2.2e-06	-2.96859	4.80972	0.54	1	0	0	NA	1	0	1.19e-06	-2.4977	4.37886	0.57	1	NA	NA	NA	NA	NA
15:58913579:CAG:C	chr15	58913579	CAG	C	1.1e-06	0.000235	909298	1	NM_024755.4	ENST00000380516	ENSG00000137776	SLTM	frameshift_variant	0	26.7	NA	NA	NA	HC	PTV	S/X	144	FALSE	TRUE	C	CAG	0	0	NA	1	0	2.61e-06	-1.36965	4.00396	0.73	1	1.19e-06	-3.07542	4.40695	0.49	1	NA	NA	NA	NA	NA
11:47295512:CTG:C	chr11	47295512	CTG	C	1.1e-06	0.000233	909300	1	.	ENST00000402192	ENSG00000110514	MADD	frameshift_variant	0	29.7	NA	NA	NA	HC	PTV	SV/SX	1117-1118	TRUE	TRUE	C	CTG	NA	NA	NA	NA	NA	NA	NA	NA	NA	NA	NA	NA	NA	NA	NA	1.21e-06	-0.935149	0.65531	0.15	1
4:122262984:G:C	chr4	122262984	G	C	1.1e-06	0.000231	909302	1	NM_001384125.1	ENST00000679879	ENSG00000138688	KIAA1109	splice_donor_variant	0	33	NA	NA	NA	HC	PTV	.	.	TRUE	FALSE	C	G	0	0	NA	1	0	2.61e-06	-0.0062378	3.9901	1	1	1.19e-06	0.0450433	4.39061	0.99	1	NA	NA	NA	NA	NA
7:93443705:T:C	chr7	93443705	T	C	1.1e-06	0.000231	909302	1	NM_001742.4	ENST00000426151	ENSG00000004948	CALCR	missense_variant	0	29.9	0.781	deleterious(0)	probably_damaging(1)	NA	MISSENSE	Y/C	234	FALSE	FALSE	C	T	NA	NA	NA	NA	NA	NA	NA	NA	NA	NA	NA	NA	NA	NA	NA	1.21e-06	0.0799155	0.655172	0.9	1
3:62281710:G:C	chr3	62281710	G	C	2.2e-06	0.000229	909304	2	NM_002841.4	ENST00000474889	ENSG00000144724	PTPRG	splice_donor_variant	0	34	NA	NA	NA	HC	PTV	.	.	FALSE	FALSE	C	G	4.39e-06	-0.125863	3.40114	0.97	2	0	0	NA	1	0	2.38e-06	0.262965	3.09639	0.93	2	NA	NA	NA	NA	NA
11:47315262:A:ATG	chr11	47315262	A	ATG	1.1e-06	0.000226	909306	1	.	ENST00000402192	ENSG00000110514	MADD	frameshift_variant	0	33	NA	NA	NA	HC	PTV	.	.	FALSE	TRUE	ATG	A	NA	NA	NA	NA	NA	NA	NA	NA	NA	NA	NA	NA	NA	NA	NA	1.21e-06	0.16191	0.655307	0.8	1
1:228277810:C:T	chr1	228277810	C	T	1.1e-06	0.00022	909312	1	NM_001386125.1	ENST00000680850	ENSG00000154358	OBSCN	stop_gained	0	37	NA	NA	NA	HC	PTV	Q/*	2700	FALSE	FALSE	T	C	NA	NA	NA	NA	NA	NA	NA	NA	NA	NA	NA	NA	NA	NA	NA	1.21e-06	0.230942	0.653284	0.72	1
12:57455835:G:T	chr12	57455835	G	T	6.38e-05	0.000216	909316	58	NM_031479.5	ENST00000266646	ENSG00000139269	INHBE	splice_donor_variant	9.29e-05	34	NA	NA	NA	HC	PTV	.	.	FALSE	FALSE	T	G	NA	NA	NA	NA	NA	NA	NA	NA	NA	NA	NA	NA	NA	NA	NA	7.01e-05	0.131043	0.0860258	0.13	58
7:93477638:C:G	chr7	93477638	C	G	1.1e-06	0.000213	909318	1	NM_001742.4	ENST00000426151	ENSG00000004948	CALCR	missense_variant	0	28	0.565	deleterious(0)	probably_damaging(0.992)	NA	MISSENSE	W/S	79	FALSE	FALSE	G	C	NA	NA	NA	NA	NA	NA	NA	NA	NA	NA	NA	NA	NA	NA	NA	1.21e-06	0.962494	0.655174	0.14	1
4:122305952:C:T	chr4	122305952	C	T	7.7e-06	0.000211	909320	7	NM_001384125.1	ENST00000679879	ENSG00000138688	KIAA1109	stop_gained	0	37	NA	NA	NA	HC	PTV	R/*	3250	TRUE	FALSE	T	C	6.59e-06	-0.296104	2.78195	0.92	3	7.82e-06	1.07084	2.3037	0.64	3	7.15e-06	0.398101	1.79247	0.82	6	NA	NA	NA	NA	NA
4:122234979:C:CT	chr4	122234979	C	CT	1.1e-06	0.000209	909322	1	NM_001384125.1	ENST00000679879	ENSG00000138688	KIAA1109	frameshift_variant	0	32	NA	NA	NA	HC	PTV	P/PX	1177	FALSE	TRUE	CT	C	2.2e-06	-2.68105	4.81843	0.58	1	0	0	NA	1	0	1.19e-06	-3.12026	4.3906	0.48	1	NA	NA	NA	NA	NA
4:122279802:GT:G	chr4	122279802	GT	G	2.2e-06	0.000207	909324	2	NM_001384125.1	ENST00000679879	ENSG00000138688	KIAA1109	frameshift_variant	0	34	NA	NA	NA	HC	PTV	S/X	2874	FALSE	TRUE	G	GT	4.39e-06	3.34398	3.40714	0.33	2	0	0	NA	1	0	2.38e-06	3.59025	3.10463	0.25	2	NA	NA	NA	NA	NA
1:228335078:A:G	chr1	228335078	A	G	7.7e-05	0.000207	909324	70	NM_001386125.1	ENST00000680850	ENSG00000154358	OBSCN	splice_acceptor_variant	6.21e-05	33	NA	NA	NA	HC	PTV	.	.	FALSE	FALSE	G	A	NA	NA	NA	NA	NA	NA	NA	NA	NA	NA	NA	NA	NA	NA	NA	8.21e-05	0.0568873	0.0792312	0.47	68
15:58893827:G:A	chr15	58893827	G	A	1.1e-06	0.000205	909326	1	NM_024755.4	ENST00000380516	ENSG00000137776	SLTM	stop_gained	1.55e-05	36	NA	NA	NA	HC	PTV	R/*	548	TRUE	FALSE	A	G	0	0	NA	1	0	2.61e-06	-0.690809	4.00387	0.86	1	1.19e-06	-4.00127	4.40691	0.36	1	NA	NA	NA	NA	NA
4:122316825:G:T	chr4	122316825	G	T	1.1e-06	0.000202	909328	1	NM_001384125.1	ENST00000679879	ENSG00000138688	KIAA1109	stop_gained	0	41	NA	NA	NA	HC	PTV	E/*	3612	FALSE	FALSE	T	G	2.2e-06	1.40656	4.8184	0.77	1	0	0	NA	1	0	1.19e-06	2.80683	4.39059	0.52	1	NA	NA	NA	NA	NA
4:122343456:TAGTC:T	chr4	122343456	TAGTC	T	8.8e-06	0.0002	909330	8	NM_001384125.1	ENST00000679879	ENSG00000138688	KIAA1109	frameshift_variant	1.55e-05	35	NA	NA	NA	HC	PTV	SQ/X	4222-4223	TRUE	TRUE	T	TAGTC	1.32e-05	3.09914	1.96716	0.12	6	5.21e-06	-3.58723	2.82139	0.2	2	9.53e-06	1.55699	1.55234	0.32	8	NA	NA	NA	NA	NA
7:93479353:C:T	chr7	93479353	C	T	1.1e-06	0.0002	909330	1	NM_001742.4	ENST00000426151	ENSG00000004948	CALCR	splice_donor_variant	0	33	NA	NA	NA	HC	PTV	.	.	FALSE	FALSE	T	C	NA	NA	NA	NA	NA	NA	NA	NA	NA	NA	NA	NA	NA	NA	NA	1.21e-06	1.03108	0.655166	0.12	1
4:122224498:C:T	chr4	122224498	C	T	3.3e-06	0.000198	909332	3	NM_001384125.1	ENST00000679879	ENSG00000138688	KIAA1109	stop_gained&splice_region_variant	0	40	NA	NA	NA	HC	PTV	Q/*	872	FALSE	FALSE	T	C	2.2e-06	-5.40124	4.81839	0.26	1	5.21e-06	-5.18297	2.82144	0.066	2	3.57e-06	-4.29369	2.53492	0.09	3	NA	NA	NA	NA	NA
4:122246275:C:T	chr4	122246275	C	T	3.3e-06	0.000196	909334	3	NM_001384125.1	ENST00000679879	ENSG00000138688	KIAA1109	stop_gained	0	42	NA	NA	NA	HC	PTV	Q/*	1721	FALSE	FALSE	T	C	4.39e-06	7.53304	3.40714	0.027	2	2.61e-06	-2.43511	3.99006	0.54	1	3.57e-06	3.62895	2.53491	0.15	3	NA	NA	NA	NA	NA
4:122254925:T:TA	chr4	122254925	T	TA	3.3e-06	0.000194	909336	3	NM_001384125.1	ENST00000679879	ENSG00000138688	KIAA1109	frameshift_variant	0	33	NA	NA	NA	HC	PTV	-/X	2065-2066	TRUE	TRUE	TA	T	2.2e-06	-0.796885	4.81837	0.87	1	5.21e-06	-4.57108	2.82147	0.11	2	3.57e-06	-3.75429	2.53494	0.14	3	NA	NA	NA	NA	NA
4:122328276:CT:C	chr4	122328276	CT	C	1.1e-06	0.000194	909336	1	NM_001384125.1	ENST00000679879	ENSG00000138688	KIAA1109	frameshift_variant	0	32	NA	NA	NA	HC	PTV	S/X	3811	FALSE	TRUE	C	CT	2.2e-06	3.8923	4.81856	0.42	1	0	0	NA	1	0	1.19e-06	5.09495	4.39067	0.25	1	NA	NA	NA	NA	NA
4:122224501:C:T	chr4	122224501	C	T	2.2e-06	0.000191	909338	2	NM_001384125.1	ENST00000679879	ENSG00000138688	KIAA1109	stop_gained	0	36	NA	NA	NA	HC	PTV	R/*	873	TRUE	FALSE	T	C	2.2e-06	-1.0244	4.81841	0.83	1	0	0	NA	1	0	1.19e-06	-1.47913	4.3906	0.74	1	NA	NA	NA	NA	NA
3:62255147:A:T	chr3	62255147	A	T	1.1e-06	0.000189	909340	1	NM_002841.4	ENST00000474889	ENSG00000144724	PTPRG	stop_gained	0	40	NA	NA	NA	HC	PTV	K/*	831	FALSE	FALSE	T	A	2.2e-06	-3.43364	4.80976	0.48	1	0	0	NA	1	0	1.19e-06	-2.05586	4.37887	0.64	1	NA	NA	NA	NA	NA
3:62271431:C:T	chr3	62271431	C	T	2.2e-06	0.000189	909340	2	NM_002841.4	ENST00000474889	ENSG00000144724	PTPRG	stop_gained	0	39	NA	NA	NA	HC	PTV	Q/*	1020	FALSE	FALSE	T	C	4.39e-06	7.20358	3.40112	0.034	2	0	0	NA	1	0	2.38e-06	6.66852	3.09638	0.031	2	NA	NA	NA	NA	NA
11:47278254:G:A	chr11	47278254	G	A	5.5e-06	0.000189	909340	5	.	ENST00000402192	ENSG00000110514	MADD	stop_gained	0	37	NA	NA	NA	HC	PTV	.	.	FALSE	FALSE	A	G	NA	NA	NA	NA	NA	NA	NA	NA	NA	NA	NA	NA	NA	NA	NA	6.04e-06	-0.0197301	0.293065	0.95	5
1:228335852:G:T	chr1	228335852	G	T	2.2e-06	0.000189	909340	2	NM_001386125.1	ENST00000680850	ENSG00000154358	OBSCN	splice_donor_variant	0	34	NA	NA	NA	HC	PTV	.	.	FALSE	FALSE	T	G	NA	NA	NA	NA	NA	NA	NA	NA	NA	NA	NA	NA	NA	NA	NA	2.42e-06	0.789953	0.461942	0.087	2
4:122238091:G:C	chr4	122238091	G	C	1.1e-06	0.000187	909342	1	NM_001384125.1	ENST00000679879	ENSG00000138688	KIAA1109	splice_acceptor_variant	0	34	NA	NA	NA	HC	PTV	.	.	FALSE	FALSE	C	G	2.2e-06	1.3149	4.81841	0.78	1	0	0	NA	1	0	1.19e-06	0.274294	4.39059	0.95	1	NA	NA	NA	NA	NA
11:47281645:TC:T	chr11	47281645	TC	T	2.2e-06	0.000187	909342	2	.	ENST00000402192	ENSG00000110514	MADD	frameshift_variant	0	23.3	NA	NA	NA	HC	PTV	.	.	TRUE	TRUE	T	TC	NA	NA	NA	NA	NA	NA	NA	NA	NA	NA	NA	NA	NA	NA	NA	2.42e-06	0.0494291	0.463375	0.92	2
7:93468763:A:G	chr7	93468763	A	G	1.1e-06	0.000185	909344	1	NM_001742.4	ENST00000426151	ENSG00000004948	CALCR	missense_variant	0	25.6	0.43	deleterious(0)	probably_damaging(0.918)	NA	MISSENSE	L/S	158	FALSE	FALSE	G	A	NA	NA	NA	NA	NA	NA	NA	NA	NA	NA	NA	NA	NA	NA	NA	1.21e-06	0.280461	0.655313	0.67	1
11:47289477:C:T	chr11	47289477	C	T	4.4e-06	0.000185	909344	4	.	ENST00000402192	ENSG00000110514	MADD	stop_gained	0	38	NA	NA	NA	HC	PTV	.	.	FALSE	FALSE	T	C	NA	NA	NA	NA	NA	NA	NA	NA	NA	NA	NA	NA	NA	NA	NA	2.42e-06	-0.779027	0.463371	0.093	2
4:122344519:A:T	chr4	122344519	A	T	1.1e-06	0.00018	909348	1	NM_001384125.1	ENST00000679879	ENSG00000138688	KIAA1109	stop_gained	0	47	NA	NA	NA	HC	PTV	K/*	4319	FALSE	FALSE	T	A	0	0	NA	1	0	2.61e-06	-5.25396	3.99013	0.19	1	1.19e-06	-4.46708	4.39063	0.31	1	NA	NA	NA	NA	NA
3:62168151:GA:G	chr3	62168151	GA	G	1.1e-06	0.00018	909348	1	NM_002841.4	ENST00000474889	ENSG00000144724	PTPRG	frameshift_variant	0	33	NA	NA	NA	HC	PTV	E/X	341	FALSE	TRUE	G	GA	2.2e-06	4.31523	4.80975	0.37	1	0	0	NA	1	0	1.19e-06	5.04348	4.37887	0.25	1	NA	NA	NA	NA	NA
20:62894915:C:G	chr20	62894915	C	G	2.2e-06	0.000178	909350	2	NM_001193369.2	ENST00000395343	ENSG00000101191	DIDO1	splice_acceptor_variant	0	33	NA	NA	NA	HC	PTV	.	.	FALSE	FALSE	G	C	4.39e-06	0.677044	3.42013	0.84	2	0	0	NA	1	0	2.38e-06	-0.116136	3.11855	0.97	2	NA	NA	NA	NA	NA
4:122238186:AT:A	chr4	122238186	AT	A	3.3e-06	0.000178	909350	3	NM_001384125.1	ENST00000679879	ENSG00000138688	KIAA1109	frameshift_variant	0	22.5	NA	NA	NA	HC	PTV	L/X	1224	TRUE	TRUE	A	AT	6.59e-06	-0.452308	2.78194	0.87	3	0	0	NA	1	0	3.57e-06	-0.646814	2.53493	0.8	3	NA	NA	NA	NA	NA
4:122333788:C:G	chr4	122333788	C	G	2.2e-06	0.000178	909350	2	NM_001384125.1	ENST00000679879	ENSG00000138688	KIAA1109	stop_gained	0	36	NA	NA	NA	HC	PTV	Y/*	3963	TRUE	FALSE	G	C	2.2e-06	8.77407	4.81837	0.069	1	2.61e-06	5.34457	3.99017	0.18	1	2.38e-06	6.3929	3.10464	0.039	2	NA	NA	NA	NA	NA
7:93436035:A:C	chr7	93436035	A	C	3.19e-05	0.000178	909350	29	NM_001742.4	ENST00000426151	ENSG00000004948	CALCR	missense_variant	0.000201	29.1	0.685	deleterious(0.02)	possibly_damaging(0.908)	NA	MISSENSE	F/V	356	FALSE	FALSE	C	A	NA	NA	NA	NA	NA	NA	NA	NA	NA	NA	NA	NA	NA	NA	NA	3.38e-05	-0.223261	0.123821	0.071	28
4:122334546:G:GT	chr4	122334546	G	GT	1.1e-06	0.000174	909354	1	NM_001384125.1	ENST00000679879	ENSG00000138688	KIAA1109	splice_donor_variant	0	29.6	NA	NA	NA	HC	PTV	.	.	FALSE	TRUE	GT	G	0	0	NA	1	0	2.61e-06	-5.39856	3.9901	0.18	1	1.19e-06	-5.79523	4.39061	0.19	1	NA	NA	NA	NA	NA
12:57455823:C:G	chr12	57455823	C	G	1.1e-06	0.000174	909354	1	NM_031479.5	ENST00000266646	ENSG00000139269	INHBE	missense_variant	0	25.8	0.498	deleterious(0.01)	probably_damaging(0.995)	NA	MISSENSE	A/G	96	FALSE	FALSE	G	C	NA	NA	NA	NA	NA	NA	NA	NA	NA	NA	NA	NA	NA	NA	NA	1.21e-06	0.273226	0.655099	0.68	1
1:228288873:ACT:A	chr1	228288873	ACT	A	1.1e-06	0.000174	909354	1	NM_001386125.1	ENST00000680850	ENSG00000154358	OBSCN	frameshift_variant	0	22.9	NA	NA	NA	HC	PTV	T/X	3871	TRUE	TRUE	A	ACT	NA	NA	NA	NA	NA	NA	NA	NA	NA	NA	NA	NA	NA	NA	NA	1.21e-06	0.470208	0.653287	0.47	1
4:122238226:A:AGT	chr4	122238226	A	AGT	1.1e-06	0.000172	909356	1	NM_001384125.1	ENST00000679879	ENSG00000138688	KIAA1109	frameshift_variant	0	33	NA	NA	NA	HC	PTV	S/SX	1237	FALSE	TRUE	AGT	A	0	0	NA	1	0	2.61e-06	-0.376292	3.99007	0.92	1	1.19e-06	0.301874	4.39059	0.95	1	NA	NA	NA	NA	NA
7:93443648:AAC:A	chr7	93443648	AAC	A	1.1e-06	0.000172	909356	1	NM_001742.4	ENST00000426151	ENSG00000004948	CALCR	frameshift_variant	0	28.2	NA	NA	NA	HC	PTV	VF/VX	252-253	TRUE	TRUE	A	AAC	NA	NA	NA	NA	NA	NA	NA	NA	NA	NA	NA	NA	NA	NA	NA	1.21e-06	1.03105	0.655189	0.12	1
11:47324492:TC:T	chr11	47324492	TC	T	1.1e-06	0.000172	909356	1	.	ENST00000402192	ENSG00000110514	MADD	frameshift_variant	0	29.3	NA	NA	NA	HC	PTV	.	.	FALSE	TRUE	T	TC	NA	NA	NA	NA	NA	NA	NA	NA	NA	NA	NA	NA	NA	NA	NA	1.21e-06	-0.779273	0.655306	0.23	1
15:58913565:CTT:C	chr15	58913565	CTT	C	2.2e-06	0.000167	909360	2	NM_024755.4	ENST00000380516	ENSG00000137776	SLTM	frameshift_variant	0	24.7	NA	NA	NA	HC	PTV	K/X	149	TRUE	TRUE	C	CTT	0	0	NA	1	0	5.21e-06	10.3346	2.83113	0.00026	2	2.38e-06	11.3037	3.11614	0.00029	2	NA	NA	NA	NA	NA
11:47279080:G:A	chr11	47279080	G	A	1.1e-06	0.000167	909360	1	.	ENST00000402192	ENSG00000110514	MADD	splice_donor_variant	0	34	NA	NA	NA	HC	PTV	.	.	FALSE	FALSE	A	G	NA	NA	NA	NA	NA	NA	NA	NA	NA	NA	NA	NA	NA	NA	NA	1.21e-06	-0.493339	0.655319	0.45	1
4:122220331:A:G	chr4	122220331	A	G	3.3e-06	0.000165	909362	3	NM_001384125.1	ENST00000679879	ENSG00000138688	KIAA1109	splice_acceptor_variant	0	34	NA	NA	NA	HC	PTV	.	.	FALSE	FALSE	G	A	2.2e-06	-5.1922	4.81845	0.28	1	5.21e-06	1.25864	2.82144	0.66	2	3.57e-06	-0.875414	2.53492	0.73	3	NA	NA	NA	NA	NA
4:122331542:G:C	chr4	122331542	G	C	1.1e-06	0.000165	909362	1	NM_001384125.1	ENST00000679879	ENSG00000138688	KIAA1109	splice_donor_variant	0	34	NA	NA	NA	HC	PTV	.	.	FALSE	FALSE	C	G	2.2e-06	1.29384	4.81839	0.79	1	0	0	NA	1	0	1.19e-06	1.77543	4.39058	0.69	1	NA	NA	NA	NA	NA
7:93443605:C:G	chr7	93443605	C	G	2.2e-06	0.000165	909362	2	NM_001742.4	ENST00000426151	ENSG00000004948	CALCR	missense_variant&splice_region_variant	0	33	0.718	deleterious(0)	probably_damaging(1)	NA	MISSENSE	W/C	267	FALSE	FALSE	G	C	NA	NA	NA	NA	NA	NA	NA	NA	NA	NA	NA	NA	NA	NA	NA	1.21e-06	0.274256	0.655177	0.68	1
4:122271061:TTAATGTTG:T	chr4	122271061	TTAATGTTG	T	1.1e-06	0.000163	909364	1	NM_001384125.1	ENST00000679879	ENSG00000138688	KIAA1109	frameshift_variant	0	33	NA	NA	NA	HC	PTV	LML/X	2513-2515	TRUE	TRUE	T	TTAATGTTG	2.2e-06	-1.43674	4.81841	0.77	1	0	0	NA	1	0	1.19e-06	-1.43603	4.39059	0.74	1	NA	NA	NA	NA	NA
7:93477617:G:C	chr7	93477617	G	C	1.1e-06	0.000163	909364	1	NM_001742.4	ENST00000426151	ENSG00000004948	CALCR	missense_variant	0	26	0.427	deleterious(0.03)	possibly_damaging(0.787)	NA	MISSENSE	P/R	86	TRUE	FALSE	C	G	NA	NA	NA	NA	NA	NA	NA	NA	NA	NA	NA	NA	NA	NA	NA	1.21e-06	0.332589	0.655173	0.61	1
4:122304796:A:G	chr4	122304796	A	G	1.1e-06	0.000161	909366	1	NM_001384125.1	ENST00000679879	ENSG00000138688	KIAA1109	splice_acceptor_variant	0	35	NA	NA	NA	HC	PTV	.	.	FALSE	FALSE	G	A	0	0	NA	1	0	2.61e-06	0.267644	3.99009	0.95	1	1.19e-06	0.0803133	4.3906	0.99	1	NA	NA	NA	NA	NA
1:228366179:G:A	chr1	228366179	G	A	5.5e-06	0.000161	909366	5	NM_001386125.1	ENST00000680850	ENSG00000154358	OBSCN	stop_gained	1.55e-05	59	NA	NA	NA	HC	PTV	W/*	7347	FALSE	FALSE	A	G	NA	NA	NA	NA	NA	NA	NA	NA	NA	NA	NA	NA	NA	NA	NA	6.04e-06	0.107474	0.292167	0.71	5
4:122238190:C:T	chr4	122238190	C	T	1.1e-06	0.000158	909368	1	NM_001384125.1	ENST00000679879	ENSG00000138688	KIAA1109	stop_gained	1.55e-05	36	NA	NA	NA	HC	PTV	R/*	1225	TRUE	FALSE	T	C	2.2e-06	-4.0004	4.81874	0.41	1	0	0	NA	1	0	1.19e-06	-3.49597	4.39076	0.43	1	NA	NA	NA	NA	NA
4:122324520:C:T	chr4	122324520	C	T	1.54e-05	0.000156	909370	14	NM_001384125.1	ENST00000679879	ENSG00000138688	KIAA1109	stop_gained	0	39	NA	NA	NA	HC	PTV	R/*	3697	FALSE	FALSE	T	C	2.2e-05	2.50912	1.52376	0.1	10	1.04e-05	1.31504	1.99507	0.51	4	1.67e-05	2.10564	1.17346	0.073	14	NA	NA	NA	NA	NA
4:122328257:C:T	chr4	122328257	C	T	2.2e-06	0.000154	909372	2	NM_001384125.1	ENST00000679879	ENSG00000138688	KIAA1109	stop_gained	1.56e-05	41	NA	NA	NA	HC	PTV	R/*	3805	FALSE	FALSE	T	C	2.19e-06	-2.58007	4.8184	0.59	1	2.61e-06	3.12741	3.99009	0.43	1	2.38e-06	-0.148431	3.10462	0.96	2	NA	NA	NA	NA	NA
1:228276632:C:CT	chr1	228276632	C	CT	3.3e-06	0.000154	909373	3	NM_001386125.1	ENST00000680850	ENSG00000154358	OBSCN	frameshift_variant	0	27.5	NA	NA	NA	HC	PTV	L/LX	2510	TRUE	TRUE	CT	C	NA	NA	NA	NA	NA	NA	NA	NA	NA	NA	NA	NA	NA	NA	NA	3.62e-06	0.0262405	0.377175	0.94	3
2:25161386:C:A	chr2	25161386	C	A	1.54e-05	0.000154	909372	14	NM_000939.4	ENST00000395826	ENSG00000115138	POMC	stop_gained	0	37	NA	NA	NA	HC	PTV	E/*	167	FALSE	FALSE	A	C	NA	NA	NA	NA	NA	NA	NA	NA	NA	NA	NA	NA	NA	NA	NA	1.57e-05	0.445594	0.18116	0.014	13
4:122316747:C:T	chr4	122316747	C	T	5.5e-06	0.000152	909374	5	NM_001384125.1	ENST00000679879	ENSG00000138688	KIAA1109	stop_gained	0	41	NA	NA	NA	HC	PTV	R/*	3586	FALSE	FALSE	T	C	4.39e-06	-7.3212	3.40723	0.032	2	5.21e-06	0.400751	2.82142	0.89	2	4.77e-06	-2.55059	2.19534	0.25	4	NA	NA	NA	NA	NA
7:93436068:T:C	chr7	93436068	T	C	1.1e-06	0.000152	909374	1	NM_001742.4	ENST00000426151	ENSG00000004948	CALCR	missense_variant	0	25.9	0.508	deleterious(0.03)	probably_damaging(0.98)	NA	MISSENSE	T/A	345	FALSE	FALSE	C	T	NA	NA	NA	NA	NA	NA	NA	NA	NA	NA	NA	NA	NA	NA	NA	1.21e-06	0.859901	0.655168	0.19	1
4:122234956:T:G	chr4	122234956	T	G	2.2e-06	0.00015	909376	2	NM_001384125.1	ENST00000679879	ENSG00000138688	KIAA1109	stop_gained	0	35	NA	NA	NA	HC	PTV	Y/*	1169	FALSE	FALSE	G	T	4.39e-06	0.760471	3.40712	0.82	2	0	0	NA	1	0	2.38e-06	1.23844	3.10462	0.69	2	NA	NA	NA	NA	NA
1:228276524:C:T	chr1	228276524	C	T	1.1e-06	0.00015	909376	1	NM_001386125.1	ENST00000680850	ENSG00000154358	OBSCN	stop_gained	0	37	NA	NA	NA	HC	PTV	Q/*	2474	TRUE	FALSE	T	C	NA	NA	NA	NA	NA	NA	NA	NA	NA	NA	NA	NA	NA	NA	NA	1.21e-06	-0.703013	0.653285	0.28	1
4:122186191:G:T	chr4	122186191	G	T	1.1e-06	0.000147	909378	1	NM_001384125.1	ENST00000679879	ENSG00000138688	KIAA1109	stop_gained	0	37	NA	NA	NA	HC	PTV	G/*	172	FALSE	FALSE	T	G	2.19e-06	3.66134	4.81842	0.45	1	0	0	NA	1	0	1.19e-06	3.68213	4.3906	0.4	1	NA	NA	NA	NA	NA
4:122343577:GT:G	chr4	122343577	GT	G	3.3e-06	0.000147	909378	3	NM_001384125.1	ENST00000679879	ENSG00000138688	KIAA1109	frameshift_variant	0	35	NA	NA	NA	HC	PTV	V/X	4262	TRUE	TRUE	G	GT	4.39e-06	7.27298	3.40715	0.033	2	2.61e-06	0.702752	3.99011	0.86	1	3.57e-06	4.35922	2.53493	0.085	3	NA	NA	NA	NA	NA
4:122306041:T:TA	chr4	122306041	T	TA	1.1e-06	0.000145	909380	1	NM_001384125.1	ENST00000679879	ENSG00000138688	KIAA1109	frameshift_variant	0	34	NA	NA	NA	HC	PTV	-/X	3279-3280	TRUE	TRUE	TA	T	2.19e-06	-2.77953	4.81838	0.56	1	0	0	NA	1	0	1.19e-06	-1.95427	4.39058	0.66	1	NA	NA	NA	NA	NA
4:122309323:ACT:A	chr4	122309323	ACT	A	2.2e-06	0.000145	909380	2	NM_001384125.1	ENST00000679879	ENSG00000138688	KIAA1109	frameshift_variant	0	34	NA	NA	NA	HC	PTV	T/X	3371	TRUE	TRUE	A	ACT	2.19e-06	2.33179	4.81843	0.63	1	2.61e-06	7.80338	3.99005	0.05	1	2.38e-06	4.44771	3.10462	0.15	2	NA	NA	NA	NA	NA
18:60371474:CA:C	chr18	60371474	CA	C	2.2e-06	0.000145	909380	2	NM_005912.3	ENST00000299766	ENSG00000166603	MC4R	frameshift_variant	0	33	NA	NA	NA	HC	PTV	M/X	292	TRUE	TRUE	C	CA	2.19e-06	-1.27574	4.83224	0.79	1	2.61e-06	1.28783	4.00195	0.75	1	2.38e-06	0.552125	3.1148	0.86	2	NA	NA	NA	NA	NA
18:60371474:CA:C	chr18	60371474	CA	C	2.2e-06	0.000145	909380	2	NM_005912.3	ENST00000299766	ENSG00000166603	MC4R	frameshift_variant	0	33	NA	NA	NA	HC	PTV	M/X	292	TRUE	TRUE	C	CA	NA	NA	NA	NA	NA	NA	NA	NA	NA	NA	NA	NA	NA	NA	NA	2.42e-06	0.570024	0.463792	0.22	2
1:228288087:CTG:C	chr1	228288087	CTG	C	2.2e-06	0.000145	909380	2	NM_001386125.1	ENST00000680850	ENSG00000154358	OBSCN	frameshift_variant	0	33	NA	NA	NA	HC	PTV	L/X	3709	FALSE	TRUE	C	CTG	NA	NA	NA	NA	NA	NA	NA	NA	NA	NA	NA	NA	NA	NA	NA	2.42e-06	-0.314853	0.461943	0.5	2
18:60371475:A:G	chr18	60371475	A	G	1.1e-06	0.000143	909382	1	NM_005912.3	ENST00000299766	ENSG00000166603	MC4R	missense_variant	0	25.3	0.673	deleterious(0)	possibly_damaging(0.6)	NA	MISSENSE	M/T	292	TRUE	FALSE	G	A	2.19e-06	14.6814	4.83227	0.0024	1	0	0	NA	1	0	1.19e-06	13.9652	4.405	0.0015	1	NA	NA	NA	NA	NA
3:62231244:TC:T	chr3	62231244	TC	T	1.1e-06	0.000143	909382	1	NM_002841.4	ENST00000474889	ENSG00000144724	PTPRG	frameshift_variant	0	32	NA	NA	NA	HC	PTV	S/X	770	FALSE	TRUE	T	TC	0	0	NA	1	0	2.61e-06	-3.96277	3.97972	0.32	1	1.19e-06	-5.02089	4.3789	0.25	1	NA	NA	NA	NA	NA
3:62231248:AG:A	chr3	62231248	AG	A	1.1e-06	0.000143	909382	1	NM_002841.4	ENST00000474889	ENSG00000144724	PTPRG	frameshift_variant	0	33	NA	NA	NA	HC	PTV	K/X	771	TRUE	TRUE	A	AG	2.2e-06	-3.83604	4.8097	0.43	1	0	0	NA	1	0	1.19e-06	-3.73177	4.37885	0.39	1	NA	NA	NA	NA	NA
18:60371475:A:G	chr18	60371475	A	G	1.1e-06	0.000143	909382	1	NM_005912.3	ENST00000299766	ENSG00000166603	MC4R	missense_variant	0	25.3	0.673	deleterious(0)	possibly_damaging(0.6)	NA	MISSENSE	M/T	292	TRUE	FALSE	G	A	NA	NA	NA	NA	NA	NA	NA	NA	NA	NA	NA	NA	NA	NA	NA	1.21e-06	0.931016	0.655901	0.16	1
1:228280797:G:A	chr1	228280797	G	A	2.2e-06	0.000143	909382	2	NM_001386125.1	ENST00000680850	ENSG00000154358	OBSCN	splice_donor_variant	1.55e-05	34	NA	NA	NA	HC	PTV	.	.	TRUE	FALSE	A	G	NA	NA	NA	NA	NA	NA	NA	NA	NA	NA	NA	NA	NA	NA	NA	2.42e-06	0.90407	0.461943	0.05	2
1:228280797:GT:G	chr1	228280797	GT	G	1.1e-06	0.000143	909382	1	NM_001386125.1	ENST00000680850	ENSG00000154358	OBSCN	splice_donor_variant	0	32	NA	NA	NA	HC	PTV	.	.	TRUE	TRUE	G	GT	NA	NA	NA	NA	NA	NA	NA	NA	NA	NA	NA	NA	NA	NA	NA	1.21e-06	-1.01475	0.653282	0.12	1
4:122262799:TG:T	chr4	122262799	TG	T	1.1e-06	0.000141	909384	1	NM_001384125.1	ENST00000679879	ENSG00000138688	KIAA1109	frameshift_variant	0	35	NA	NA	NA	HC	PTV	G/X	2267	TRUE	TRUE	T	TG	2.19e-06	9.72344	4.81848	0.044	1	0	0	NA	1	0	1.19e-06	10.4421	4.39063	0.017	1	NA	NA	NA	NA	NA
7:93443603:C:A	chr7	93443603	C	A	1.76e-05	0.000141	909384	16	NM_001742.4	ENST00000426151	ENSG00000004948	CALCR	splice_donor_variant	0	34	NA	NA	NA	HC	PTV	.	.	FALSE	FALSE	A	C	NA	NA	NA	NA	NA	NA	NA	NA	NA	NA	NA	NA	NA	NA	NA	1.57e-05	-0.223774	0.181715	0.22	13
4:122346761:G:A	chr4	122346761	G	A	2.2e-06	0.000139	909386	2	NM_001384125.1	ENST00000679879	ENSG00000138688	KIAA1109	splice_donor_variant	0	34	NA	NA	NA	HC	PTV	.	.	FALSE	FALSE	A	G	2.19e-06	11.4578	4.81844	0.017	1	2.61e-06	-0.845523	3.99009	0.83	1	2.38e-06	5.01855	3.10461	0.11	2	NA	NA	NA	NA	NA
4:122356631:GAA:G	chr4	122356631	GAA	G	1.1e-06	0.000139	909386	1	NM_001384125.1	ENST00000679879	ENSG00000138688	KIAA1109	frameshift_variant	0	36	NA	NA	NA	HC	PTV	K/X	4926	FALSE	TRUE	G	GAA	2.19e-06	1.84965	4.81858	0.7	1	0	0	NA	1	0	1.19e-06	1.82014	4.39068	0.68	1	NA	NA	NA	NA	NA
3:62276983:C:T	chr3	62276983	C	T	2.2e-06	0.000139	909386	2	NM_002841.4	ENST00000474889	ENSG00000144724	PTPRG	stop_gained	0	43	NA	NA	NA	HC	PTV	R/*	1191	FALSE	FALSE	T	C	2.19e-06	7.19667	4.80971	0.13	1	2.61e-06	-3.98057	3.97973	0.32	1	2.38e-06	1.73099	3.09632	0.58	2	NA	NA	NA	NA	NA
1:228276979:G:GA	chr1	228276979	G	GA	4.4e-06	0.000139	909386	4	NM_001386125.1	ENST00000680850	ENSG00000154358	OBSCN	frameshift_variant	0	33	NA	NA	NA	HC	PTV	-/X	2554-2555	FALSE	TRUE	GA	G	NA	NA	NA	NA	NA	NA	NA	NA	NA	NA	NA	NA	NA	NA	NA	4.83e-06	-0.246816	0.326645	0.45	4
1:228376791:A:T	chr1	228376791	A	T	2.2e-06	0.000139	909386	2	NM_001386125.1	ENST00000680850	ENSG00000154358	OBSCN	splice_acceptor_variant	0	32	NA	NA	NA	HC	PTV	.	.	FALSE	FALSE	T	A	NA	NA	NA	NA	NA	NA	NA	NA	NA	NA	NA	NA	NA	NA	NA	2.42e-06	0.872236	0.461942	0.059	2
11:47285513:ACT:A	chr11	47285513	ACT	A	1.1e-06	0.000136	909388	1	.	ENST00000402192	ENSG00000110514	MADD	frameshift_variant	0	32	NA	NA	NA	HC	PTV	.	.	TRUE	TRUE	A	ACT	NA	NA	NA	NA	NA	NA	NA	NA	NA	NA	NA	NA	NA	NA	NA	1.21e-06	-0.906595	0.655311	0.17	1
4:122350075:G:C	chr4	122350075	G	C	1.1e-06	0.000134	909390	1	NM_001384125.1	ENST00000679879	ENSG00000138688	KIAA1109	splice_donor_variant	0	34	NA	NA	NA	HC	PTV	.	.	FALSE	FALSE	C	G	2.19e-06	4.21926	4.81838	0.38	1	0	0	NA	1	0	1.19e-06	3.79715	4.39058	0.39	1	NA	NA	NA	NA	NA
1:228366978:CGT:C	chr1	228366978	CGT	C	7.15e-05	0.000134	909390	65	NM_001386125.1	ENST00000680850	ENSG00000154358	OBSCN	frameshift_variant	0.00017	36	NA	NA	NA	HC	PTV	V/X	7435	TRUE	TRUE	C	CGT	NA	NA	NA	NA	NA	NA	NA	NA	NA	NA	NA	NA	NA	NA	NA	7.13e-05	0.0512664	0.0850575	0.55	59
1:228371967:AG:A	chr1	228371967	AG	A	4.07e-05	0.000134	909390	37	NM_001386125.1	ENST00000680850	ENSG00000154358	OBSCN	frameshift_variant	0	27.7	NA	NA	NA	HC	PTV	G/X	8021	TRUE	TRUE	A	AG	NA	NA	NA	NA	NA	NA	NA	NA	NA	NA	NA	NA	NA	NA	NA	4.23e-05	-0.126336	0.11043	0.25	35
4:122328229:AG:A	chr4	122328229	AG	A	2.2e-06	0.00013	909394	2	NM_001384125.1	ENST00000679879	ENSG00000138688	KIAA1109	frameshift_variant	0	23.9	NA	NA	NA	HC	PTV	G/X	3796	FALSE	TRUE	A	AG	2.19e-06	3.05778	4.81838	0.53	1	2.61e-06	0.96069	3.99013	0.81	1	2.38e-06	2.49563	3.10464	0.42	2	NA	NA	NA	NA	NA
4:122336302:G:GA	chr4	122336302	G	GA	2.2e-06	0.00013	909394	2	NM_001384125.1	ENST00000679879	ENSG00000138688	KIAA1109	frameshift_variant	0	35	NA	NA	NA	HC	PTV	E/EX	4075	FALSE	TRUE	GA	G	0	0	NA	1	0	5.21e-06	-0.0320003	2.8214	0.99	2	2.38e-06	0.427559	3.10462	0.89	2	NA	NA	NA	NA	NA
15:58890375:CTCTG:C	chr15	58890375	CTCTG	C	2.2e-06	0.00013	909394	2	NM_024755.4	ENST00000380516	ENSG00000137776	SLTM	frameshift_variant	0	33	NA	NA	NA	HC	PTV	QR/X	661-662	TRUE	TRUE	C	CTCTG	0	0	NA	1	0	5.21e-06	3.67033	2.83111	0.19	2	2.38e-06	2.98881	3.11613	0.34	2	NA	NA	NA	NA	NA
7:93460949:T:C	chr7	93460949	T	C	4.4e-06	0.00013	909394	4	NM_001742.4	ENST00000426151	ENSG00000004948	CALCR	splice_acceptor_variant	0	36	NA	NA	NA	HC	PTV	.	.	TRUE	FALSE	C	T	NA	NA	NA	NA	NA	NA	NA	NA	NA	NA	NA	NA	NA	NA	NA	3.62e-06	0.100039	0.378274	0.79	3
7:93477620:G:A	chr7	93477620	G	A	2.2e-06	0.00013	909394	2	NM_001742.4	ENST00000426151	ENSG00000004948	CALCR	missense_variant	0	25.7	0.434	deleterious(0.02)	probably_damaging(0.928)	NA	MISSENSE	T/I	85	FALSE	FALSE	A	G	NA	NA	NA	NA	NA	NA	NA	NA	NA	NA	NA	NA	NA	NA	NA	2.42e-06	0.832379	0.463275	0.072	2
1:228288277:C:CGT	chr1	228288277	C	CGT	9.9e-06	0.00013	909398	9	NM_001386125.1	ENST00000680850	ENSG00000154358	OBSCN	frameshift_variant	1.55e-05	23.6	NA	NA	NA	HC	PTV	S/SX	3772	TRUE	TRUE	CGT	C	NA	NA	NA	NA	NA	NA	NA	NA	NA	NA	NA	NA	NA	NA	NA	1.09e-05	0.316398	0.217763	0.15	9
4:122271494:C:A	chr4	122271494	C	A	2.2e-06	0.000128	909396	2	NM_001384125.1	ENST00000679879	ENSG00000138688	KIAA1109	stop_gained	0	39	NA	NA	NA	HC	PTV	S/*	2657	FALSE	FALSE	A	C	4.39e-06	1.00959	3.40721	0.77	2	0	0	NA	1	0	2.38e-06	1.34704	3.10466	0.66	2	NA	NA	NA	NA	NA
7:93460949:T:A	chr7	93460949	T	A	3.3e-06	0.000128	909396	3	NM_001742.4	ENST00000426151	ENSG00000004948	CALCR	splice_acceptor_variant	0	36	NA	NA	NA	HC	PTV	.	.	TRUE	FALSE	A	T	NA	NA	NA	NA	NA	NA	NA	NA	NA	NA	NA	NA	NA	NA	NA	3.62e-06	0.549032	0.378263	0.15	3
4:122353038:CAT:C	chr4	122353038	CAT	C	2.2e-06	0.000123	909400	2	NM_001384125.1	ENST00000679879	ENSG00000138688	KIAA1109	frameshift_variant	0	35	NA	NA	NA	HC	PTV	H/X	4750	FALSE	TRUE	C	CAT	0	0	NA	1	0	5.21e-06	2.41008	2.82144	0.39	2	2.38e-06	1.4706	3.10464	0.64	2	NA	NA	NA	NA	NA
18:60371520:CAA:C	chr18	60371520	CAA	C	9.9e-06	0.000121	909402	9	NM_005912.3	ENST00000299766	ENSG00000166603	MC4R	stop_gained&frameshift_variant	1.55e-05	34	NA	NA	NA	HC	PTV	YC/*	276-277	TRUE	TRUE	C	CAA	4.39e-06	2.53625	3.41708	0.46	2	1.82e-05	0.91325	1.51287	0.55	7	1.07e-05	1.83476	1.46846	0.21	9	NA	NA	NA	NA	NA
3:62277012:G:GA	chr3	62277012	G	GA	1.1e-06	0.000121	909402	1	NM_002841.4	ENST00000474889	ENSG00000144724	PTPRG	frameshift_variant	0	33	NA	NA	NA	HC	PTV	-/X	1200-1201	FALSE	TRUE	GA	G	0	0	NA	1	0	2.61e-06	-2.25521	3.97962	0.57	1	1.19e-06	-2.59564	4.37885	0.55	1	NA	NA	NA	NA	NA
18:60371520:CAA:C	chr18	60371520	CAA	C	9.9e-06	0.000121	909402	9	NM_005912.3	ENST00000299766	ENSG00000166603	MC4R	stop_gained&frameshift_variant	1.55e-05	34	NA	NA	NA	HC	PTV	YC/*	276-277	TRUE	TRUE	C	CAA	NA	NA	NA	NA	NA	NA	NA	NA	NA	NA	NA	NA	NA	NA	NA	1.09e-05	0.925443	0.218653	2.3e-05	9
1:228293592:ACCTCAGC:A	chr1	228293592	ACCTCAGC	A	1.1e-05	0.000119	909404	10	NM_001386125.1	ENST00000680850	ENSG00000154358	OBSCN	frameshift_variant	1.55e-05	32	NA	NA	NA	HC	PTV	TSA/X	4132-4134	TRUE	TRUE	A	ACCTCAGC	NA	NA	NA	NA	NA	NA	NA	NA	NA	NA	NA	NA	NA	NA	NA	1.21e-05	-0.38452	0.20659	0.063	10
4:122271395:GT:G	chr4	122271395	GT	G	1.1e-06	0.000117	909406	1	NM_001384125.1	ENST00000679879	ENSG00000138688	KIAA1109	frameshift_variant	0	25.6	NA	NA	NA	HC	PTV	S/X	2624	TRUE	TRUE	G	GT	0	0	NA	1	0	2.61e-06	2.23865	3.99009	0.57	1	1.19e-06	1.95417	4.3906	0.66	1	NA	NA	NA	NA	NA
1:228368400:TC:T	chr1	228368400	TC	T	1.1e-06	0.000117	909406	1	NM_001386125.1	ENST00000680850	ENSG00000154358	OBSCN	frameshift_variant	0	32	NA	NA	NA	HC	PTV	L/X	7541	FALSE	TRUE	T	TC	NA	NA	NA	NA	NA	NA	NA	NA	NA	NA	NA	NA	NA	NA	NA	1.21e-06	0.348153	0.653286	0.59	1
4:122187429:A:C	chr4	122187429	A	C	1.1e-06	0.000114	909408	1	NM_001384125.1	ENST00000679879	ENSG00000138688	KIAA1109	splice_acceptor_variant	0	35	NA	NA	NA	HC	PTV	.	.	FALSE	FALSE	C	A	2.19e-06	5.45649	4.81941	0.26	1	0	0	NA	1	0	1.19e-06	3.64758	4.39115	0.41	1	NA	NA	NA	NA	NA
4:122349910:C:G	chr4	122349910	C	G	1.1e-06	0.000114	909408	1	NM_001384125.1	ENST00000679879	ENSG00000138688	KIAA1109	stop_gained	0	45	NA	NA	NA	HC	PTV	S/*	4650	FALSE	FALSE	G	C	0	0	NA	1	0	2.61e-06	-3.74365	3.99007	0.35	1	1.19e-06	-3.85643	4.39059	0.38	1	NA	NA	NA	NA	NA
3:61562361:TG:T	chr3	61562361	TG	T	1.1e-06	0.000114	909408	1	NM_002841.4	ENST00000474889	ENSG00000144724	PTPRG	frameshift_variant	0	31	NA	NA	NA	HC	PTV	V/X	25	FALSE	TRUE	T	TG	0	0	NA	1	0	2.61e-06	-3.622	3.97983	0.36	1	1.19e-06	-2.95096	4.37896	0.5	1	NA	NA	NA	NA	NA
3:62191563:AC:A	chr3	62191563	AC	A	2.2e-06	0.000114	909408	2	NM_002841.4	ENST00000474889	ENSG00000144724	PTPRG	frameshift_variant	0	32	NA	NA	NA	HC	PTV	P/X	377	TRUE	TRUE	A	AC	2.19e-06	0.608618	4.80973	0.9	1	2.61e-06	0.21706	3.97962	0.96	1	2.38e-06	0.86958	3.09632	0.78	2	NA	NA	NA	NA	NA
3:62201516:C:T	chr3	62201516	C	T	1.1e-06	0.000114	909408	1	NM_002841.4	ENST00000474889	ENSG00000144724	PTPRG	stop_gained	0	40	NA	NA	NA	HC	PTV	R/*	447	FALSE	FALSE	T	C	0	0	NA	1	0	2.61e-06	0.549824	3.9796	0.89	1	1.19e-06	0.702617	4.37884	0.87	1	NA	NA	NA	NA	NA
4:122309416:TG:T	chr4	122309416	TG	T	2.2e-06	0.000112	909410	2	NM_001384125.1	ENST00000679879	ENSG00000138688	KIAA1109	frameshift_variant	0	35	NA	NA	NA	HC	PTV	W/X	3402	FALSE	TRUE	T	TG	0	0	NA	1	0	5.21e-06	-1.70697	2.82139	0.55	2	2.38e-06	-1.44042	3.10461	0.64	2	NA	NA	NA	NA	NA
11:47282604:C:T	chr11	47282604	C	T	6.6e-06	0.000112	909410	6	.	ENST00000402192	ENSG00000110514	MADD	stop_gained	0	38	NA	NA	NA	HC	PTV	.	.	FALSE	FALSE	T	C	NA	NA	NA	NA	NA	NA	NA	NA	NA	NA	NA	NA	NA	NA	NA	7.25e-06	-0.324088	0.267531	0.23	6
1:228286783:CG:C	chr1	228286783	CG	C	6.6e-06	0.000112	909410	6	NM_001386125.1	ENST00000680850	ENSG00000154358	OBSCN	frameshift_variant	1.55e-05	21.8	NA	NA	NA	HC	PTV	V/X	3526	TRUE	TRUE	C	CG	NA	NA	NA	NA	NA	NA	NA	NA	NA	NA	NA	NA	NA	NA	NA	7.25e-06	0.0321711	0.266723	0.9	6
4:122258700:G:A	chr4	122258700	G	A	2.2e-06	0.00011	909412	2	NM_001384125.1	ENST00000679879	ENSG00000138688	KIAA1109	splice_acceptor_variant	0	35	NA	NA	NA	HC	PTV	.	.	TRUE	FALSE	A	G	4.39e-06	3.79172	3.40724	0.27	2	0	0	NA	1	0	2.38e-06	3.84141	3.10468	0.22	2	NA	NA	NA	NA	NA
4:122258700:G:C	chr4	122258700	G	C	1.1e-06	0.00011	909412	1	NM_001384125.1	ENST00000679879	ENSG00000138688	KIAA1109	splice_acceptor_variant	0	35	NA	NA	NA	HC	PTV	.	.	TRUE	FALSE	C	G	2.19e-06	-1.30907	4.81846	0.79	1	0	0	NA	1	0	1.19e-06	-0.974928	4.39062	0.82	1	NA	NA	NA	NA	NA
3:62281711:T:C	chr3	62281711	T	C	1.1e-06	0.00011	909412	1	NM_002841.4	ENST00000474889	ENSG00000144724	PTPRG	splice_donor_variant	0	33	NA	NA	NA	HC	PTV	.	.	FALSE	FALSE	C	T	2.19e-06	-1.92203	4.8097	0.69	1	0	0	NA	1	0	1.19e-06	-1.75961	4.37884	0.69	1	NA	NA	NA	NA	NA
1:228276635:TC:T	chr1	228276635	TC	T	7.7e-06	0.00011	909412	7	NM_001386125.1	ENST00000680850	ENSG00000154358	OBSCN	frameshift_variant	0	22.9	NA	NA	NA	HC	PTV	S/X	2511	TRUE	TRUE	T	TC	NA	NA	NA	NA	NA	NA	NA	NA	NA	NA	NA	NA	NA	NA	NA	8.45e-06	-0.136733	0.246931	0.58	7
11:47289414:C:T	chr11	47289414	C	T	1.1e-06	0.000108	909414	1	.	ENST00000402192	ENSG00000110514	MADD	stop_gained	0	38	NA	NA	NA	HC	PTV	.	.	FALSE	FALSE	T	C	NA	NA	NA	NA	NA	NA	NA	NA	NA	NA	NA	NA	NA	NA	NA	1.21e-06	0.289034	0.655349	0.66	1
4:122281579:G:GA	chr4	122281579	G	GA	1.1e-06	0.000106	909416	1	NM_001384125.1	ENST00000679879	ENSG00000138688	KIAA1109	frameshift_variant	0	34	NA	NA	NA	HC	PTV	E/EX	2948	FALSE	TRUE	GA	G	2.19e-06	8.48002	4.81842	0.078	1	0	0	NA	1	0	1.19e-06	6.99515	4.3906	0.11	1	NA	NA	NA	NA	NA
18:60371433:C:T	chr18	60371433	C	T	5.39e-05	0.000106	909416	49	NM_005912.3	ENST00000299766	ENSG00000166603	MC4R	missense_variant	4.65e-05	25.1	0.429	deleterious(0.01)	probably_damaging(0.999)	NA	MISSENSE	S/N	306	FALSE	FALSE	T	C	6.15e-05	1.56801	0.913294	0.086	28	4.95e-05	0.714099	0.918162	0.44	19	5.6e-05	1.39456	0.642588	0.03	47	NA	NA	NA	NA	NA
18:60372005:CTG:C	chr18	60372005	CTG	C	1.76e-05	0.000106	909416	16	NM_005912.3	ENST00000299766	ENSG00000166603	MC4R	frameshift_variant	0	29.8	NA	NA	NA	HC	PTV	Q/X	115	TRUE	TRUE	C	CTG	1.32e-05	2.93796	1.97281	0.14	6	2.35e-05	3.17542	1.33402	0.017	9	1.79e-05	3.22278	1.13739	0.0046	15	NA	NA	NA	NA	NA
3:62293241:C:CA	chr3	62293241	C	CA	1.1e-06	0.000106	909416	1	NM_002841.4	ENST00000474889	ENSG00000144724	PTPRG	frameshift_variant	0	33	NA	NA	NA	HC	PTV	-/X	1424-1425	FALSE	TRUE	CA	C	2.19e-06	10.8416	4.80976	0.024	1	0	0	NA	1	0	1.19e-06	11.1013	4.37887	0.011	1	NA	NA	NA	NA	NA
18:60371433:C:T	chr18	60371433	C	T	5.39e-05	0.000106	909416	49	NM_005912.3	ENST00000299766	ENSG00000166603	MC4R	missense_variant	4.65e-05	25.1	0.429	deleterious(0.01)	probably_damaging(0.999)	NA	MISSENSE	S/N	306	FALSE	FALSE	T	C	NA	NA	NA	NA	NA	NA	NA	NA	NA	NA	NA	NA	NA	NA	NA	5.8e-05	0.135394	0.0946792	0.15	48
18:60372005:CTG:C	chr18	60372005	CTG	C	1.76e-05	0.000106	909416	16	NM_005912.3	ENST00000299766	ENSG00000166603	MC4R	frameshift_variant	0	29.8	NA	NA	NA	HC	PTV	Q/X	115	TRUE	TRUE	C	CTG	NA	NA	NA	NA	NA	NA	NA	NA	NA	NA	NA	NA	NA	NA	NA	1.81e-05	0.652145	0.169357	0.00012	15
1:228377951:CA:C	chr1	228377951	CA	C	1.1e-06	0.000106	909416	1	NM_001386125.1	ENST00000680850	ENSG00000154358	OBSCN	frameshift_variant	0	38	NA	NA	NA	HC	PTV	Q/X	8799	FALSE	TRUE	C	CA	NA	NA	NA	NA	NA	NA	NA	NA	NA	NA	NA	NA	NA	NA	NA	1.21e-06	-0.636476	0.653337	0.33	1
4:122238178:C:T	chr4	122238178	C	T	1.1e-05	0.000103	909418	10	NM_001384125.1	ENST00000679879	ENSG00000138688	KIAA1109	stop_gained	1.55e-05	37	NA	NA	NA	HC	PTV	Q/*	1221	FALSE	FALSE	T	C	8.78e-06	6.59866	2.40921	0.0062	4	1.3e-05	0.748184	1.7845	0.68	5	1.07e-05	3.07062	1.46356	0.036	9	NA	NA	NA	NA	NA
3:62191654:G:C	chr3	62191654	G	C	1.1e-06	0.000103	909418	1	NM_002841.4	ENST00000474889	ENSG00000144724	PTPRG	splice_donor_variant	0	34	NA	NA	NA	HC	PTV	.	.	FALSE	FALSE	C	G	2.19e-06	15.5897	4.80984	0.0012	1	0	0	NA	1	0	1.19e-06	15.9867	4.37891	0.00026	1	NA	NA	NA	NA	NA
1:228371946:C:A	chr1	228371946	C	A	1.1e-06	0.000103	909418	1	NM_001386125.1	ENST00000680850	ENSG00000154358	OBSCN	stop_gained	0	36	NA	NA	NA	HC	PTV	C/*	8013	FALSE	FALSE	A	C	NA	NA	NA	NA	NA	NA	NA	NA	NA	NA	NA	NA	NA	NA	NA	1.21e-06	0.423334	0.653284	0.52	1
1:228276683:GGA:G	chr1	228276683	GGA	G	1.1e-06	0.000101	909420	1	NM_001386125.1	ENST00000680850	ENSG00000154358	OBSCN	frameshift_variant	0	33	NA	NA	NA	HC	PTV	G/X	2527	FALSE	TRUE	G	GGA	NA	NA	NA	NA	NA	NA	NA	NA	NA	NA	NA	NA	NA	NA	NA	1.21e-06	-0.883324	0.653377	0.18	1
1:228335847:CA:C	chr1	228335847	CA	C	3.3e-06	0.000101	909420	3	NM_001386125.1	ENST00000680850	ENSG00000154358	OBSCN	frameshift_variant	0	34	NA	NA	NA	HC	PTV	Q/X	6445	TRUE	TRUE	C	CA	NA	NA	NA	NA	NA	NA	NA	NA	NA	NA	NA	NA	NA	NA	NA	3.62e-06	0.667364	0.377176	0.077	3
1:228366180:G:GT	chr1	228366180	G	GT	1.1e-06	0.000101	909420	1	NM_001386125.1	ENST00000680850	ENSG00000154358	OBSCN	frameshift_variant	0	37	NA	NA	NA	HC	PTV	-/X	7347-7348	FALSE	TRUE	GT	G	NA	NA	NA	NA	NA	NA	NA	NA	NA	NA	NA	NA	NA	NA	NA	1.21e-06	-0.0845351	0.653368	0.9	1
4:122238203:C:A	chr4	122238203	C	A	4.4e-06	9.9e-05	909422	4	NM_001384125.1	ENST00000679879	ENSG00000138688	KIAA1109	stop_gained	0	37	NA	NA	NA	HC	PTV	S/*	1229	FALSE	FALSE	A	C	6.58e-06	5.26681	2.78193	0.058	3	2.61e-06	1.67518	3.99009	0.67	1	4.77e-06	3.71065	2.19531	0.091	4	NA	NA	NA	NA	NA
1:228280745:TACACC:T	chr1	228280745	TACACC	T	1.1e-06	9.9e-05	909422	1	NM_001386125.1	ENST00000680850	ENSG00000154358	OBSCN	frameshift_variant	0	33	NA	NA	NA	HC	PTV	YT/X	3145-3146	TRUE	TRUE	T	TACACC	NA	NA	NA	NA	NA	NA	NA	NA	NA	NA	NA	NA	NA	NA	NA	1.21e-06	0.267021	0.653588	0.68	1
1:228280747:C:A	chr1	228280747	C	A	1.1e-06	9.9e-05	909422	1	NM_001386125.1	ENST00000680850	ENSG00000154358	OBSCN	stop_gained	0	37	NA	NA	NA	HC	PTV	Y/*	3145	TRUE	FALSE	A	C	NA	NA	NA	NA	NA	NA	NA	NA	NA	NA	NA	NA	NA	NA	NA	1.21e-06	-0.0291753	0.653282	0.96	1
1:228376810:CA:C	chr1	228376810	CA	C	3.3e-06	9.9e-05	909422	3	NM_001386125.1	ENST00000680850	ENSG00000154358	OBSCN	frameshift_variant	0	27.5	NA	NA	NA	HC	PTV	Q/X	8616	FALSE	TRUE	C	CA	NA	NA	NA	NA	NA	NA	NA	NA	NA	NA	NA	NA	NA	NA	NA	3.62e-06	-0.63286	0.377174	0.093	3
4:122249610:C:T	chr4	122249610	C	T	1.1e-06	9.68e-05	909424	1	NM_001384125.1	ENST00000679879	ENSG00000138688	KIAA1109	stop_gained	0	37	NA	NA	NA	HC	PTV	R/*	1880	FALSE	FALSE	T	C	0	0	NA	1	0	2.61e-06	3.9717	3.99005	0.32	1	1.19e-06	3.9329	4.39059	0.37	1	NA	NA	NA	NA	NA
4:122352924:C:T	chr4	122352924	C	T	4.4e-06	9.68e-05	909424	4	NM_001384125.1	ENST00000679879	ENSG00000138688	KIAA1109	stop_gained	0	51	NA	NA	NA	HC	PTV	R/*	4712	FALSE	FALSE	T	C	4.39e-06	7.14456	3.40725	0.036	2	5.21e-06	2.60066	2.82143	0.36	2	4.77e-06	5.34378	2.19531	0.015	4	NA	NA	NA	NA	NA
1:228276636:C:A	chr1	228276636	C	A	1.1e-06	9.68e-05	909424	1	NM_001386125.1	ENST00000680850	ENSG00000154358	OBSCN	stop_gained	1.55e-05	36	NA	NA	NA	HC	PTV	S/*	2511	TRUE	FALSE	A	C	NA	NA	NA	NA	NA	NA	NA	NA	NA	NA	NA	NA	NA	NA	NA	1.21e-06	0.194205	0.65328	0.77	1
1:228335853:T:A	chr1	228335853	T	A	3.3e-06	9.68e-05	909424	3	NM_001386125.1	ENST00000680850	ENSG00000154358	OBSCN	splice_donor_variant	0	33	NA	NA	NA	HC	PTV	.	.	FALSE	FALSE	A	T	NA	NA	NA	NA	NA	NA	NA	NA	NA	NA	NA	NA	NA	NA	NA	3.62e-06	0.21438	0.377174	0.57	3
15:58888477:GT:G	chr15	58888477	GT	G	1.1e-06	9.46e-05	909426	1	NM_024755.4	ENST00000380516	ENSG00000137776	SLTM	frameshift_variant	0	32	NA	NA	NA	HC	PTV	Y/X	761	TRUE	TRUE	G	GT	2.19e-06	-1.33952	4.83341	0.78	1	0	0	NA	1	0	1.19e-06	-0.818601	4.40687	0.85	1	NA	NA	NA	NA	NA
1:228334814:G:C	chr1	228334814	G	C	2.2e-06	9.46e-05	909426	2	NM_001386125.1	ENST00000680850	ENSG00000154358	OBSCN	splice_acceptor_variant	0	33	NA	NA	NA	HC	PTV	.	.	FALSE	FALSE	C	G	NA	NA	NA	NA	NA	NA	NA	NA	NA	NA	NA	NA	NA	NA	NA	2.42e-06	0.142989	0.461944	0.76	2
1:228335847:C:T	chr1	228335847	C	T	1.1e-06	9.46e-05	909426	1	NM_001386125.1	ENST00000680850	ENSG00000154358	OBSCN	stop_gained	0	54	NA	NA	NA	HC	PTV	Q/*	6445	TRUE	FALSE	T	C	NA	NA	NA	NA	NA	NA	NA	NA	NA	NA	NA	NA	NA	NA	NA	1.21e-06	0.0447477	0.653311	0.95	1
1:228374421:A:T	chr1	228374421	A	T	2.2e-06	9.46e-05	909426	2	NM_001386125.1	ENST00000680850	ENSG00000154358	OBSCN	stop_gained	6.2e-05	59	NA	NA	NA	HC	PTV	K/*	8455	FALSE	FALSE	T	A	NA	NA	NA	NA	NA	NA	NA	NA	NA	NA	NA	NA	NA	NA	NA	2.42e-06	0.578937	0.461945	0.21	2
4:122257496:G:A	chr4	122257496	G	A	1.1e-06	9.24e-05	909428	1	NM_001384125.1	ENST00000679879	ENSG00000138688	KIAA1109	splice_donor_variant	0	34	NA	NA	NA	HC	PTV	.	.	FALSE	FALSE	A	G	0	0	NA	1	0	2.61e-06	-0.544986	3.99011	0.89	1	1.19e-06	0.416216	4.39062	0.92	1	NA	NA	NA	NA	NA
1:228371990:T:G	chr1	228371990	T	G	4.4e-06	9.24e-05	909428	4	NM_001386125.1	ENST00000680850	ENSG00000154358	OBSCN	stop_gained	0	37	NA	NA	NA	HC	PTV	L/*	8028	FALSE	FALSE	G	T	NA	NA	NA	NA	NA	NA	NA	NA	NA	NA	NA	NA	NA	NA	NA	4.83e-06	-0.120861	0.326642	0.71	4
18:60372281:CA:C	chr18	60372281	CA	C	1.1e-06	9.02e-05	909430	1	NM_005912.3	ENST00000299766	ENSG00000166603	MC4R	frameshift_variant	0	22.3	NA	NA	NA	HC	PTV	L/X	23	TRUE	TRUE	C	CA	2.19e-06	-4.98494	4.83237	0.3	1	0	0	NA	1	0	1.19e-06	-4.40175	4.40505	0.32	1	NA	NA	NA	NA	NA
18:60372281:CA:C	chr18	60372281	CA	C	1.1e-06	9.02e-05	909430	1	NM_005912.3	ENST00000299766	ENSG00000166603	MC4R	frameshift_variant	0	22.3	NA	NA	NA	HC	PTV	L/X	23	TRUE	TRUE	C	CA	NA	NA	NA	NA	NA	NA	NA	NA	NA	NA	NA	NA	NA	NA	NA	1.21e-06	1.37365	0.655909	0.036	1
4:122229943:C:T	chr4	122229943	C	T	1.1e-06	8.8e-05	909432	1	NM_001384125.1	ENST00000679879	ENSG00000138688	KIAA1109	stop_gained	0	39	NA	NA	NA	HC	PTV	R/*	1019	FALSE	FALSE	T	C	0	0	NA	1	0	2.61e-06	-3.74804	3.99029	0.35	1	1.19e-06	-3.01865	4.3907	0.49	1	NA	NA	NA	NA	NA
4:122333627:A:G	chr4	122333627	A	G	1.1e-06	8.8e-05	909432	1	NM_001384125.1	ENST00000679879	ENSG00000138688	KIAA1109	splice_acceptor_variant	0	34	NA	NA	NA	HC	PTV	.	.	FALSE	FALSE	G	A	2.19e-06	0.727365	4.81844	0.88	1	0	0	NA	1	0	1.19e-06	1.8874	4.39061	0.67	1	NA	NA	NA	NA	NA
4:122356644:G:T	chr4	122356644	G	T	1.1e-06	8.8e-05	909432	1	NM_001384125.1	ENST00000679879	ENSG00000138688	KIAA1109	stop_gained	0	51	NA	NA	NA	HC	PTV	E/*	4930	FALSE	FALSE	T	G	0	0	NA	1	0	2.61e-06	1.75667	3.99015	0.66	1	1.19e-06	1.26571	4.39063	0.77	1	NA	NA	NA	NA	NA
7:93477623:T:C	chr7	93477623	T	C	1.1e-06	8.8e-05	909432	1	NM_001742.4	ENST00000426151	ENSG00000004948	CALCR	missense_variant	0	29.4	0.533	deleterious(0)	probably_damaging(0.933)	NA	MISSENSE	D/G	84	FALSE	FALSE	C	T	NA	NA	NA	NA	NA	NA	NA	NA	NA	NA	NA	NA	NA	NA	NA	1.21e-06	0.154181	0.655169	0.81	1
4:122349907:T:TC	chr4	122349907	T	TC	2.2e-06	8.58e-05	909434	2	NM_001384125.1	ENST00000679879	ENSG00000138688	KIAA1109	frameshift_variant	0	35	NA	NA	NA	HC	PTV	I/IX	4649	FALSE	TRUE	TC	T	2.19e-06	2.892	4.81841	0.55	1	2.61e-06	4.46687	3.99006	0.26	1	2.38e-06	3.30421	3.10463	0.29	2	NA	NA	NA	NA	NA
3:62157218:C:G	chr3	62157218	C	G	2.2e-06	8.58e-05	909434	2	NM_002841.4	ENST00000474889	ENSG00000144724	PTPRG	stop_gained	0	35	NA	NA	NA	HC	PTV	Y/*	278	TRUE	FALSE	G	C	4.39e-06	3.58049	3.40097	0.29	2	0	0	NA	1	0	2.38e-06	2.91213	3.09631	0.35	2	NA	NA	NA	NA	NA
1:228337315:C:T	chr1	228337315	C	T	8.25e-05	8.58e-05	909434	75	NM_001386125.1	ENST00000680850	ENSG00000154358	OBSCN	stop_gained	1.55e-05	49	NA	NA	NA	HC	PTV	R/*	6535	FALSE	FALSE	T	C	NA	NA	NA	NA	NA	NA	NA	NA	NA	NA	NA	NA	NA	NA	NA	8.82e-05	0.0444955	0.0764687	0.56	73
4:122209827:G:A	chr4	122209827	G	A	1.1e-06	8.36e-05	909436	1	NM_001384125.1	ENST00000679879	ENSG00000138688	KIAA1109	stop_gained	0	38	NA	NA	NA	HC	PTV	W/*	647	FALSE	FALSE	A	G	0	0	NA	1	0	2.61e-06	2.69189	3.99015	0.5	1	1.19e-06	3.61973	4.39063	0.41	1	NA	NA	NA	NA	NA
4:122356665:T:TG	chr4	122356665	T	TG	1.1e-06	8.36e-05	909436	1	NM_001384125.1	ENST00000679879	ENSG00000138688	KIAA1109	frameshift_variant	0	36	NA	NA	NA	HC	PTV	F/CX	4937	FALSE	TRUE	TG	T	0	0	NA	1	0	2.61e-06	-0.576509	3.99005	0.89	1	1.19e-06	0.70034	4.39058	0.87	1	NA	NA	NA	NA	NA
3:62191550:C:CT	chr3	62191550	C	CT	1.1e-06	8.36e-05	909436	1	NM_002841.4	ENST00000474889	ENSG00000144724	PTPRG	frameshift_variant	0	29.9	NA	NA	NA	HC	PTV	T/TX	372	FALSE	TRUE	CT	C	0	0	NA	1	0	2.61e-06	-3.96441	3.97963	0.32	1	1.19e-06	-5.38685	4.37885	0.22	1	NA	NA	NA	NA	NA
20:46056520:TC:T	chr20	46056520	TC	T	1.1e-06	8.36e-05	909436	1	NM_020708.5	ENST00000243964	ENSG00000124140	SLC12A5	frameshift_variant	0	32	NA	NA	NA	HC	PTV	P/X	1023	TRUE	TRUE	T	TC	2.19e-06	6.31551	4.83675	0.19	1	0	0	NA	1	0	1.19e-06	6.18751	4.41028	0.16	1	NA	NA	NA	NA	NA
15:58890460:G:A	chr15	58890460	G	A	1.1e-06	8.36e-05	909436	1	NM_024755.4	ENST00000380516	ENSG00000137776	SLTM	stop_gained&splice_region_variant	0	42	NA	NA	NA	HC	PTV	R/*	634	TRUE	FALSE	A	G	2.19e-06	4.59475	4.83343	0.34	1	0	0	NA	1	0	1.19e-06	5.35378	4.40688	0.22	1	NA	NA	NA	NA	NA
7:93479426:G:A	chr7	93479426	G	A	3.63e-05	8.36e-05	909436	33	NM_001742.4	ENST00000426151	ENSG00000004948	CALCR	stop_gained	4.66e-05	35	NA	NA	NA	HC	PTV	R/*	45	FALSE	FALSE	A	G	NA	NA	NA	NA	NA	NA	NA	NA	NA	NA	NA	NA	NA	NA	NA	3.99e-05	0.16612	0.114055	0.15	33
1:228279311:T:TG	chr1	228279311	T	TG	5.5e-06	8.36e-05	909436	5	NM_001386125.1	ENST00000680850	ENSG00000154358	OBSCN	frameshift_variant	0	29.7	NA	NA	NA	HC	PTV	-/X	2850-2851	TRUE	TRUE	TG	T	NA	NA	NA	NA	NA	NA	NA	NA	NA	NA	NA	NA	NA	NA	NA	6.04e-06	-0.124441	0.29216	0.67	5
1:228279311:TG:T	chr1	228279311	TG	T	9.9e-06	8.36e-05	909436	9	NM_001386125.1	ENST00000680850	ENSG00000154358	OBSCN	frameshift_variant	1.55e-05	29.1	NA	NA	NA	HC	PTV	G/X	2851	TRUE	TRUE	T	TG	NA	NA	NA	NA	NA	NA	NA	NA	NA	NA	NA	NA	NA	NA	NA	1.09e-05	0.0324705	0.217764	0.88	9
1:228366569:G:A	chr1	228366569	G	A	6.38e-05	8.36e-05	909436	58	NM_001386125.1	ENST00000680850	ENSG00000154358	OBSCN	splice_donor_variant	4.65e-05	34	NA	NA	NA	HC	PTV	.	.	TRUE	FALSE	A	G	NA	NA	NA	NA	NA	NA	NA	NA	NA	NA	NA	NA	NA	NA	NA	6.88e-05	-0.0058815	0.0865379	0.95	57
1:228366569:GT:G	chr1	228366569	GT	G	1.1e-06	8.36e-05	909436	1	NM_001386125.1	ENST00000680850	ENSG00000154358	OBSCN	splice_donor_variant	0	33	NA	NA	NA	HC	PTV	.	.	TRUE	TRUE	G	GT	NA	NA	NA	NA	NA	NA	NA	NA	NA	NA	NA	NA	NA	NA	NA	1.21e-06	0.218828	0.65328	0.74	1
4:122246701:C:T	chr4	122246701	C	T	1.1e-06	8.14e-05	909438	1	NM_001384125.1	ENST00000679879	ENSG00000138688	KIAA1109	stop_gained	0	43	NA	NA	NA	HC	PTV	Q/*	1735	FALSE	FALSE	T	C	0	0	NA	1	0	2.61e-06	-1.38437	3.9902	0.73	1	1.19e-06	-0.785199	4.39066	0.86	1	NA	NA	NA	NA	NA
4:122309379:CT:C	chr4	122309379	CT	C	3.3e-06	8.14e-05	909438	3	NM_001384125.1	ENST00000679879	ENSG00000138688	KIAA1109	frameshift_variant	0	34	NA	NA	NA	HC	PTV	F/X	3390	TRUE	TRUE	C	CT	4.39e-06	-1.65151	3.40723	0.63	2	2.61e-06	-1.86427	3.99007	0.64	1	3.57e-06	-1.53623	2.53493	0.54	3	NA	NA	NA	NA	NA
4:122356659:A:AC	chr4	122356659	A	AC	1.1e-06	8.14e-05	909438	1	NM_001384125.1	ENST00000679879	ENSG00000138688	KIAA1109	frameshift_variant	0	36	NA	NA	NA	HC	PTV	T/TX	4935	FALSE	TRUE	AC	A	0	0	NA	1	0	2.61e-06	-0.576697	3.99005	0.89	1	1.19e-06	0.70033	4.39058	0.87	1	NA	NA	NA	NA	NA
3:62292520:GATCA:G	chr3	62292520	GATCA	G	5.5e-06	8.14e-05	909438	5	NM_002841.4	ENST00000474889	ENSG00000144724	PTPRG	frameshift_variant	1.55e-05	33	NA	NA	NA	HC	PTV	IN/X	1386-1387	FALSE	TRUE	G	GATCA	8.78e-06	0.850324	2.40494	0.72	4	2.61e-06	-5.52147	3.97963	0.17	1	5.96e-06	-1.52453	1.95832	0.44	5	NA	NA	NA	NA	NA
7:93438125:A:G	chr7	93438125	A	G	2.2e-06	8.14e-05	909438	2	NM_001742.4	ENST00000426151	ENSG00000004948	CALCR	missense_variant&splice_region_variant	0	32	0.775	deleterious(0)	probably_damaging(0.999)	NA	MISSENSE	C/R	289	FALSE	FALSE	G	A	NA	NA	NA	NA	NA	NA	NA	NA	NA	NA	NA	NA	NA	NA	NA	2.42e-06	1.10216	0.463273	0.017	2
1:228277186:GA:G	chr1	228277186	GA	G	1.1e-06	8.14e-05	909438	1	NM_001386125.1	ENST00000680850	ENSG00000154358	OBSCN	frameshift_variant	0	23	NA	NA	NA	HC	PTV	T/X	2585	FALSE	TRUE	G	GA	NA	NA	NA	NA	NA	NA	NA	NA	NA	NA	NA	NA	NA	NA	NA	1.21e-06	-0.124998	0.653291	0.85	1
1:228368723:C:CAG	chr1	228368723	C	CAG	1.1e-06	8.14e-05	909438	1	NM_001386125.1	ENST00000680850	ENSG00000154358	OBSCN	frameshift_variant&splice_region_variant	0	35	NA	NA	NA	HC	PTV	P/PX	7547	FALSE	TRUE	CAG	C	NA	NA	NA	NA	NA	NA	NA	NA	NA	NA	NA	NA	NA	NA	NA	1.21e-06	-0.664464	0.653325	0.31	1
3:61989802:CA:C	chr3	61989802	CA	C	2.2e-06	7.92e-05	909440	2	NM_002841.4	ENST00000474889	ENSG00000144724	PTPRG	frameshift_variant&splice_region_variant	0	31	NA	NA	NA	HC	PTV	T/X	123	TRUE	TRUE	C	CA	2.19e-06	2.60254	4.80982	0.59	1	2.61e-06	0.816056	3.97967	0.84	1	2.38e-06	1.89773	3.09633	0.54	2	NA	NA	NA	NA	NA
15:58893841:C:CT	chr15	58893841	C	CT	1.1e-06	7.92e-05	909440	1	NM_024755.4	ENST00000380516	ENSG00000137776	SLTM	frameshift_variant	0	29.4	NA	NA	NA	HC	PTV	S/KX	543	TRUE	TRUE	CT	C	0	0	NA	1	0	2.61e-06	-1.88762	4.00381	0.64	1	1.19e-06	-1.219	4.40688	0.78	1	NA	NA	NA	NA	NA
2:25161395:C:A	chr2	25161395	C	A	1.1e-06	7.92e-05	909440	1	NM_000939.4	ENST00000395826	ENSG00000115138	POMC	missense_variant	0	25.3	0.354	deleterious(0.02)	probably_damaging(0.951)	NA	MISSENSE	A/S	164	FALSE	FALSE	A	C	NA	NA	NA	NA	NA	NA	NA	NA	NA	NA	NA	NA	NA	NA	NA	1.21e-06	0.125944	0.653164	0.85	1
4:122246684:TA:T	chr4	122246684	TA	T	7.7e-06	7.7e-05	909442	7	NM_001384125.1	ENST00000679879	ENSG00000138688	KIAA1109	frameshift_variant&splice_region_variant	0	24.9	NA	NA	NA	HC	PTV	V/X	1729	FALSE	TRUE	T	TA	1.32e-05	5.25678	1.96717	0.0075	6	2.61e-06	1.10437	3.99014	0.78	1	8.34e-06	4.72987	1.65953	0.0044	7	NA	NA	NA	NA	NA
7:93436151:A:G	chr7	93436151	A	G	1.1e-06	7.7e-05	909442	1	NM_001742.4	ENST00000426151	ENSG00000004948	CALCR	missense_variant	0	32	0.802	deleterious(0)	probably_damaging(0.997)	NA	MISSENSE	L/P	317	FALSE	FALSE	G	A	NA	NA	NA	NA	NA	NA	NA	NA	NA	NA	NA	NA	NA	NA	NA	1.21e-06	-0.54191	0.655173	0.41	1
4:122243908:AT:A	chr4	122243908	AT	A	1.1e-06	7.48e-05	909444	1	NM_001384125.1	ENST00000679879	ENSG00000138688	KIAA1109	frameshift_variant	0	24.6	NA	NA	NA	HC	PTV	L/X	1600	FALSE	TRUE	A	AT	0	0	NA	1	0	2.61e-06	6.97112	3.99008	0.081	1	1.19e-06	7.11845	4.3906	0.1	1	NA	NA	NA	NA	NA
4:122247257:ATC:A	chr4	122247257	ATC	A	9.9e-06	7.48e-05	909444	9	NM_001384125.1	ENST00000679879	ENSG00000138688	KIAA1109	frameshift_variant	0	33	NA	NA	NA	HC	PTV	S/X	1805	TRUE	TRUE	A	ATC	1.1e-05	-0.0502078	2.15488	0.98	5	1.04e-05	2.09638	1.99505	0.29	4	1.07e-05	0.592749	1.46355	0.69	9	NA	NA	NA	NA	NA
4:122333811:T:G	chr4	122333811	T	G	1.1e-06	7.48e-05	909444	1	NM_001384125.1	ENST00000679879	ENSG00000138688	KIAA1109	splice_donor_variant	0	35	NA	NA	NA	HC	PTV	.	.	FALSE	FALSE	G	T	0	0	NA	1	0	2.61e-06	-4.83581	3.99005	0.23	1	1.19e-06	-5.20612	4.39058	0.24	1	NA	NA	NA	NA	NA
4:122347680:A:AC	chr4	122347680	A	AC	1.1e-06	7.48e-05	909444	1	NM_001384125.1	ENST00000679879	ENSG00000138688	KIAA1109	frameshift_variant	0	34	NA	NA	NA	HC	PTV	T/TX	4432	FALSE	TRUE	AC	A	2.19e-06	-2.67934	4.8184	0.58	1	0	0	NA	1	0	1.19e-06	-1.47668	4.39059	0.74	1	NA	NA	NA	NA	NA
1:228333244:GC:G	chr1	228333244	GC	G	2.2e-06	7.48e-05	909444	2	NM_001386125.1	ENST00000680850	ENSG00000154358	OBSCN	frameshift_variant	0	34	NA	NA	NA	HC	PTV	P/X	6217	TRUE	TRUE	G	GC	NA	NA	NA	NA	NA	NA	NA	NA	NA	NA	NA	NA	NA	NA	NA	2.42e-06	-0.697249	0.461949	0.13	2
1:228373931:G:A	chr1	228373931	G	A	1.1e-06	7.48e-05	909444	1	NM_001386125.1	ENST00000680850	ENSG00000154358	OBSCN	splice_acceptor_variant	0	34	NA	NA	NA	HC	PTV	.	.	FALSE	FALSE	A	G	NA	NA	NA	NA	NA	NA	NA	NA	NA	NA	NA	NA	NA	NA	NA	1.21e-06	0.0371794	0.65329	0.95	1
2:25161401:T:G	chr2	25161401	T	G	1.1e-06	7.48e-05	909444	1	NM_000939.4	ENST00000395826	ENSG00000115138	POMC	missense_variant	0	26.6	0.58	deleterious(0)	probably_damaging(0.983)	NA	MISSENSE	N/H	162	FALSE	FALSE	G	T	NA	NA	NA	NA	NA	NA	NA	NA	NA	NA	NA	NA	NA	NA	NA	1.21e-06	0.220458	0.653172	0.74	1
4:122207213:G:A	chr4	122207213	G	A	1.1e-06	7.26e-05	909446	1	NM_001384125.1	ENST00000679879	ENSG00000138688	KIAA1109	stop_gained	0	37	NA	NA	NA	HC	PTV	W/*	534	FALSE	FALSE	A	G	2.19e-06	-5.55857	4.81838	0.25	1	0	0	NA	1	0	1.19e-06	-6.55842	4.39058	0.14	1	NA	NA	NA	NA	NA
4:122346667:C:T	chr4	122346667	C	T	1.43e-05	7.26e-05	909446	13	NM_001384125.1	ENST00000679879	ENSG00000138688	KIAA1109	stop_gained	0	46	NA	NA	NA	HC	PTV	R/*	4348	FALSE	FALSE	T	C	2.41e-05	1.41683	1.45288	0.33	11	5.21e-06	-1.45807	2.82144	0.61	2	1.55e-05	1.08057	1.21778	0.37	13	NA	NA	NA	NA	NA
4:122349855:A:G	chr4	122349855	A	G	3.3e-06	7.26e-05	909446	3	NM_001384125.1	ENST00000679879	ENSG00000138688	KIAA1109	splice_acceptor_variant	0	34	NA	NA	NA	HC	PTV	.	.	FALSE	FALSE	G	A	4.39e-06	1.76354	3.40711	0.6	2	2.61e-06	-3.68491	3.99009	0.36	1	3.57e-06	0.190444	2.53491	0.94	3	NA	NA	NA	NA	NA
15:58890436:GCT:G	chr15	58890436	GCT	G	1.1e-06	7.26e-05	909446	1	NM_024755.4	ENST00000380516	ENSG00000137776	SLTM	frameshift_variant	0	32	NA	NA	NA	HC	PTV	E/X	641	TRUE	TRUE	G	GCT	2.19e-06	11.6999	4.83349	0.015	1	0	0	NA	1	0	1.19e-06	11.6567	4.40691	0.0082	1	NA	NA	NA	NA	NA
1:228214249:CGGTCCCGGTGGGCCCCGTCCACT:C	chr1	228214249	CGGTCCCGGTGGGCCCCGTCCACT	C	5.28e-05	7.26e-05	909446	48	NM_001386125.1	ENST00000680850	ENSG00000154358	OBSCN	frameshift_variant	3.1e-05	29.9	NA	NA	NA	HC	PTV	AVPVGPVHW/AX	445-453	TRUE	TRUE	C	CGGTCCCGGTGGGCCCCGTCCACT	NA	NA	NA	NA	NA	NA	NA	NA	NA	NA	NA	NA	NA	NA	NA	5.8e-05	-0.0029516	0.0923942	0.97	48
1:228214261:GC:G	chr1	228214261	GC	G	1.1e-05	7.26e-05	909446	10	NM_001386125.1	ENST00000680850	ENSG00000154358	OBSCN	frameshift_variant	3.1e-05	22.3	NA	NA	NA	HC	PTV	G/X	449	TRUE	TRUE	G	GC	NA	NA	NA	NA	NA	NA	NA	NA	NA	NA	NA	NA	NA	NA	NA	1.21e-05	0.0471611	0.206606	0.82	10
1:228214795:AG:A	chr1	228214795	AG	A	3.3e-06	7.26e-05	909446	3	NM_001386125.1	ENST00000680850	ENSG00000154358	OBSCN	frameshift_variant	0	26.8	NA	NA	NA	HC	PTV	R/X	509	FALSE	TRUE	A	AG	NA	NA	NA	NA	NA	NA	NA	NA	NA	NA	NA	NA	NA	NA	NA	3.62e-06	0.542187	0.377172	0.15	3
1:228372022:C:T	chr1	228372022	C	T	1.1e-06	7.26e-05	909446	1	NM_001386125.1	ENST00000680850	ENSG00000154358	OBSCN	stop_gained	0	40	NA	NA	NA	HC	PTV	Q/*	8039	FALSE	FALSE	T	C	NA	NA	NA	NA	NA	NA	NA	NA	NA	NA	NA	NA	NA	NA	NA	1.21e-06	-0.587167	0.653281	0.37	1
4:122210997:G:T	chr4	122210997	G	T	1.1e-06	7.04e-05	909448	1	NM_001384125.1	ENST00000679879	ENSG00000138688	KIAA1109	stop_gained	0	37	NA	NA	NA	HC	PTV	E/*	717	FALSE	FALSE	T	G	0	0	NA	1	0	2.61e-06	-1.90516	3.99005	0.63	1	1.19e-06	-1.5609	4.39058	0.72	1	NA	NA	NA	NA	NA
4:122224503:A:AC	chr4	122224503	A	AC	1.1e-06	7.04e-05	909448	1	NM_001384125.1	ENST00000679879	ENSG00000138688	KIAA1109	frameshift_variant	0	32	NA	NA	NA	HC	PTV	-/X	873-874	FALSE	TRUE	AC	A	0	0	NA	1	0	2.61e-06	-1.34462	3.9901	0.74	1	1.19e-06	-1.37562	4.39061	0.75	1	NA	NA	NA	NA	NA
7:93438106:G:A	chr7	93438106	G	A	1.1e-06	7.04e-05	909448	1	NM_001742.4	ENST00000426151	ENSG00000004948	CALCR	missense_variant	0	26.7	0.502	deleterious(0)	probably_damaging(0.92)	NA	MISSENSE	T/I	295	FALSE	FALSE	A	G	NA	NA	NA	NA	NA	NA	NA	NA	NA	NA	NA	NA	NA	NA	NA	1.21e-06	-0.720077	0.655173	0.27	1
1:228273509:C:CG	chr1	228273509	C	CG	6.6e-06	7.04e-05	909449	6	NM_001386125.1	ENST00000680850	ENSG00000154358	OBSCN	frameshift_variant	0	24	NA	NA	NA	HC	PTV	A/AX	2075	TRUE	TRUE	CG	C	NA	NA	NA	NA	NA	NA	NA	NA	NA	NA	NA	NA	NA	NA	NA	6.04e-06	-0.0410215	0.292168	0.89	5
1:228340890:T:C	chr1	228340890	T	C	3.3e-06	7.04e-05	909448	3	NM_001386125.1	ENST00000680850	ENSG00000154358	OBSCN	splice_donor_variant	0	33	NA	NA	NA	HC	PTV	.	.	FALSE	FALSE	C	T	NA	NA	NA	NA	NA	NA	NA	NA	NA	NA	NA	NA	NA	NA	NA	3.62e-06	0.512484	0.377174	0.17	3
4:122264359:C:T	chr4	122264359	C	T	2.2e-06	6.82e-05	909450	2	NM_001384125.1	ENST00000679879	ENSG00000138688	KIAA1109	stop_gained	0	40	NA	NA	NA	HC	PTV	Q/*	2417	FALSE	FALSE	T	C	0	0	NA	1	0	5.21e-06	3.25487	2.82144	0.25	2	2.38e-06	2.56772	3.10464	0.41	2	NA	NA	NA	NA	NA
11:47324279:C:G	chr11	47324279	C	G	1.1e-06	6.82e-05	909450	1	.	ENST00000402192	ENSG00000110514	MADD	stop_gained	0	44	NA	NA	NA	HC	PTV	.	.	FALSE	FALSE	G	C	NA	NA	NA	NA	NA	NA	NA	NA	NA	NA	NA	NA	NA	NA	NA	1.21e-06	0.334923	0.655306	0.61	1
1:228340102:G:T	chr1	228340102	G	T	2.2e-06	6.82e-05	909450	2	NM_001386125.1	ENST00000680850	ENSG00000154358	OBSCN	splice_donor_variant	0	33	NA	NA	NA	HC	PTV	.	.	FALSE	FALSE	T	G	NA	NA	NA	NA	NA	NA	NA	NA	NA	NA	NA	NA	NA	NA	NA	2.42e-06	0.211999	0.461942	0.65	2
1:228368396:G:GA	chr1	228368396	G	GA	1.1e-06	6.82e-05	909450	1	NM_001386125.1	ENST00000680850	ENSG00000154358	OBSCN	frameshift_variant	0	35	NA	NA	NA	HC	PTV	V/DX	7540	TRUE	TRUE	GA	G	NA	NA	NA	NA	NA	NA	NA	NA	NA	NA	NA	NA	NA	NA	NA	1.21e-06	-0.809299	0.653283	0.22	1
1:228371748:C:CG	chr1	228371748	C	CG	2.2e-05	6.82e-05	909450	20	NM_001386125.1	ENST00000680850	ENSG00000154358	OBSCN	frameshift_variant	1.55e-05	25.6	NA	NA	NA	HC	PTV	-/X	7947-7948	TRUE	TRUE	CG	C	NA	NA	NA	NA	NA	NA	NA	NA	NA	NA	NA	NA	NA	NA	NA	1.45e-05	0.148611	0.188592	0.43	12
1:228371748:CG:C	chr1	228371748	CG	C	2.86e-05	6.82e-05	909450	26	NM_001386125.1	ENST00000680850	ENSG00000154358	OBSCN	frameshift_variant	4.65e-05	25.2	NA	NA	NA	HC	PTV	G/X	7948	TRUE	TRUE	C	CG	NA	NA	NA	NA	NA	NA	NA	NA	NA	NA	NA	NA	NA	NA	NA	2.78e-05	0.248279	0.136222	0.068	23
4:122209277:C:CT	chr4	122209277	C	CT	1.1e-06	6.6e-05	909452	1	NM_001384125.1	ENST00000679879	ENSG00000138688	KIAA1109	frameshift_variant	0	28.9	NA	NA	NA	HC	PTV	A/AX	624	FALSE	TRUE	CT	C	2.19e-06	-3.06054	4.81839	0.53	1	0	0	NA	1	0	1.19e-06	-4.27604	4.39058	0.33	1	NA	NA	NA	NA	NA
18:60371437:G:A	chr18	60371437	G	A	1.76e-05	6.6e-05	909452	16	NM_005912.3	ENST00000299766	ENSG00000166603	MC4R	missense_variant	0	25.1	0.392	deleterious(0)	benign(0.261)	NA	MISSENSE	R/W	305	FALSE	FALSE	A	G	1.1e-05	-0.828076	2.16111	0.7	5	1.82e-05	4.18624	1.51274	0.0057	7	1.43e-05	2.28183	1.27168	0.073	12	NA	NA	NA	NA	NA
12:57456093:G:C	chr12	57456093	G	C	0.00067513	6.6e-05	909452	614	NM_031479.5	ENST00000266646	ENSG00000139269	INHBE	splice_acceptor_variant	0.000279	34	NA	NA	NA	HC	PTV	.	.	FALSE	FALSE	C	G	NA	NA	NA	NA	NA	NA	NA	NA	NA	NA	NA	NA	NA	NA	NA	0.000725	0.0866658	0.0267704	0.0012	600
18:60371437:G:A	chr18	60371437	G	A	1.76e-05	6.6e-05	909452	16	NM_005912.3	ENST00000299766	ENSG00000166603	MC4R	missense_variant	0	25.1	0.392	deleterious(0)	benign(0.261)	NA	MISSENSE	R/W	305	FALSE	FALSE	A	G	NA	NA	NA	NA	NA	NA	NA	NA	NA	NA	NA	NA	NA	NA	NA	1.45e-05	0.274297	0.189353	0.15	12
1:228212366:GC:G	chr1	228212366	GC	G	1.1e-06	6.6e-05	909452	1	NM_001386125.1	ENST00000680850	ENSG00000154358	OBSCN	frameshift_variant	0	23.8	NA	NA	NA	HC	PTV	A/X	195	TRUE	TRUE	G	GC	NA	NA	NA	NA	NA	NA	NA	NA	NA	NA	NA	NA	NA	NA	NA	1.21e-06	1.05354	0.653281	0.11	1
1:228334881:GC:G	chr1	228334881	GC	G	1.1e-06	6.6e-05	909452	1	NM_001386125.1	ENST00000680850	ENSG00000154358	OBSCN	frameshift_variant	0	25.1	NA	NA	NA	HC	PTV	G/X	6342	TRUE	TRUE	G	GC	NA	NA	NA	NA	NA	NA	NA	NA	NA	NA	NA	NA	NA	NA	NA	1.21e-06	-0.630484	0.653282	0.33	1
4:122279824:CAAAGA:C	chr4	122279824	CAAAGA	C	1.1e-06	6.38e-05	909454	1	NM_001384125.1	ENST00000679879	ENSG00000138688	KIAA1109	frameshift_variant	0	34	NA	NA	NA	HC	PTV	QR/X	2881-2882	TRUE	TRUE	C	CAAAGA	0	0	NA	1	0	2.61e-06	1.74318	3.99006	0.66	1	1.19e-06	1.84343	4.39059	0.67	1	NA	NA	NA	NA	NA
18:60371458:C:T	chr18	60371458	C	T	1.1e-06	6.38e-05	909454	1	NM_005912.3	ENST00000299766	ENSG00000166603	MC4R	missense_variant	6.2e-05	26.5	0.371	deleterious(0.01)	probably_damaging(0.998)	NA	MISSENSE	D/N	298	FALSE	FALSE	T	C	0	0	NA	1	0	2.61e-06	-0.409109	4.00199	0.92	1	1.19e-06	0.376098	4.40504	0.93	1	NA	NA	NA	NA	NA
11:47323682:CTG:C	chr11	47323682	CTG	C	1.1e-06	6.38e-05	909454	1	.	ENST00000402192	ENSG00000110514	MADD	frameshift_variant	0	34	NA	NA	NA	HC	PTV	.	.	TRUE	TRUE	C	CTG	NA	NA	NA	NA	NA	NA	NA	NA	NA	NA	NA	NA	NA	NA	NA	1.21e-06	0.394871	0.655323	0.55	1
18:60371458:C:T	chr18	60371458	C	T	1.1e-06	6.38e-05	909454	1	NM_005912.3	ENST00000299766	ENSG00000166603	MC4R	missense_variant	6.2e-05	26.5	0.371	deleterious(0.01)	probably_damaging(0.998)	NA	MISSENSE	D/N	298	FALSE	FALSE	T	C	NA	NA	NA	NA	NA	NA	NA	NA	NA	NA	NA	NA	NA	NA	NA	1.21e-06	-0.478383	0.655907	0.47	1
1:228279860:CAG:C	chr1	228279860	CAG	C	1.1e-05	6.38e-05	909454	10	NM_001386125.1	ENST00000680850	ENSG00000154358	OBSCN	frameshift_variant	0	32	NA	NA	NA	HC	PTV	TG/TX	2908-2909	TRUE	TRUE	C	CAG	NA	NA	NA	NA	NA	NA	NA	NA	NA	NA	NA	NA	NA	NA	NA	1.09e-05	-0.0723187	0.217765	0.74	9
1:228366544:AAGGCAGAGCT:A	chr1	228366544	AAGGCAGAGCT	A	1.1e-06	6.38e-05	909454	1	NM_001386125.1	ENST00000680850	ENSG00000154358	OBSCN	frameshift_variant	0	37	NA	NA	NA	HC	PTV	KAEL/X	7398-7401	TRUE	TRUE	A	AAGGCAGAGCT	NA	NA	NA	NA	NA	NA	NA	NA	NA	NA	NA	NA	NA	NA	NA	1.21e-06	-0.637503	0.653284	0.33	1
1:228371689:A:AC	chr1	228371689	A	AC	5.5e-06	6.38e-05	909456	5	NM_001386125.1	ENST00000680850	ENSG00000154358	OBSCN	frameshift_variant	0	29.9	NA	NA	NA	HC	PTV	T/TX	7928	TRUE	TRUE	AC	A	NA	NA	NA	NA	NA	NA	NA	NA	NA	NA	NA	NA	NA	NA	NA	6.04e-06	0.043471	0.292159	0.88	5
4:122349532:C:A	chr4	122349532	C	A	2.2e-06	6.16e-05	909456	2	NM_001384125.1	ENST00000679879	ENSG00000138688	KIAA1109	stop_gained	0	41	NA	NA	NA	HC	PTV	Y/*	4595	TRUE	FALSE	A	C	2.19e-06	-1.06316	4.81837	0.83	1	2.61e-06	-0.168815	3.99007	0.97	1	2.38e-06	-1.10445	3.10462	0.72	2	NA	NA	NA	NA	NA
7:93436140:G:A	chr7	93436140	G	A	1.98e-05	6.16e-05	909456	18	NM_001742.4	ENST00000426151	ENSG00000004948	CALCR	missense_variant	1.55e-05	32	0.484	deleterious(0)	probably_damaging(1)	NA	MISSENSE	R/W	321	FALSE	FALSE	A	G	NA	NA	NA	NA	NA	NA	NA	NA	NA	NA	NA	NA	NA	NA	NA	2.05e-05	0.143112	0.158908	0.37	17
7:93477612:C:G	chr7	93477612	C	G	1.1e-06	6.16e-05	909456	1	NM_001742.4	ENST00000426151	ENSG00000004948	CALCR	missense_variant	4.66e-05	27.3	0.87	deleterious(0.01)	probably_damaging(0.974)	NA	MISSENSE	G/R	88	FALSE	FALSE	G	C	NA	NA	NA	NA	NA	NA	NA	NA	NA	NA	NA	NA	NA	NA	NA	1.21e-06	0.014021	0.65521	0.98	1
11:47324518:GA:G	chr11	47324518	GA	G	1.1e-06	6.16e-05	909456	1	.	ENST00000402192	ENSG00000110514	MADD	frameshift_variant	0	33	NA	NA	NA	HC	PTV	.	.	FALSE	TRUE	G	GA	NA	NA	NA	NA	NA	NA	NA	NA	NA	NA	NA	NA	NA	NA	NA	1.21e-06	-0.793241	0.655306	0.23	1
1:228340623:G:A	chr1	228340623	G	A	1.1e-06	6.16e-05	909456	1	NM_001386125.1	ENST00000680850	ENSG00000154358	OBSCN	splice_donor_variant	0	34	NA	NA	NA	HC	PTV	.	.	FALSE	FALSE	A	G	NA	NA	NA	NA	NA	NA	NA	NA	NA	NA	NA	NA	NA	NA	NA	1.21e-06	0.415744	0.653283	0.52	1
1:228374009:C:T	chr1	228374009	C	T	1.43e-05	6.16e-05	909456	13	NM_001386125.1	ENST00000680850	ENSG00000154358	OBSCN	stop_gained	0	50	NA	NA	NA	HC	PTV	R/*	8418	FALSE	FALSE	T	C	NA	NA	NA	NA	NA	NA	NA	NA	NA	NA	NA	NA	NA	NA	NA	1.45e-05	-0.212966	0.188591	0.26	12
4:122286655:CT:C	chr4	122286655	CT	C	1.1e-06	5.94e-05	909458	1	NM_001384125.1	ENST00000679879	ENSG00000138688	KIAA1109	frameshift_variant	0	24.6	NA	NA	NA	HC	PTV	P/X	3051	TRUE	TRUE	C	CT	0	0	NA	1	0	2.61e-06	5.06234	3.99019	0.2	1	1.19e-06	6.04066	4.39065	0.17	1	NA	NA	NA	NA	NA
4:122308161:G:A	chr4	122308161	G	A	1.1e-06	5.94e-05	909458	1	NM_001384125.1	ENST00000679879	ENSG00000138688	KIAA1109	splice_donor_variant	0	34	NA	NA	NA	HC	PTV	.	.	FALSE	FALSE	A	G	0	0	NA	1	0	2.61e-06	3.81577	3.99007	0.34	1	1.19e-06	6.14307	4.3906	0.16	1	NA	NA	NA	NA	NA
18:60371513:G:GCA	chr18	60371513	G	GCA	3.08e-05	5.94e-05	909458	28	NM_005912.3	ENST00000299766	ENSG00000166603	MC4R	frameshift_variant	0	32	NA	NA	NA	HC	PTV	C/CX	279	TRUE	TRUE	GCA	G	3.73e-05	2.07778	1.17213	0.076	17	2.87e-05	2.57363	1.20667	0.033	11	3.34e-05	1.91648	0.832522	0.021	28	NA	NA	NA	NA	NA
3:62267708:C:CA	chr3	62267708	C	CA	1.1e-06	5.94e-05	909458	1	NM_002841.4	ENST00000474889	ENSG00000144724	PTPRG	frameshift_variant	0	32	NA	NA	NA	HC	PTV	-/X	921-922	FALSE	TRUE	CA	C	0	0	NA	1	0	2.61e-06	3.78365	3.97964	0.34	1	1.19e-06	4.33239	4.37886	0.32	1	NA	NA	NA	NA	NA
3:62269035:C:T	chr3	62269035	C	T	2.2e-06	5.94e-05	909458	2	NM_002841.4	ENST00000474889	ENSG00000144724	PTPRG	stop_gained&splice_region_variant	0	37	NA	NA	NA	HC	PTV	R/*	959	TRUE	FALSE	T	C	2.19e-06	1.3872	4.80981	0.77	1	2.61e-06	1.78602	3.97965	0.65	1	2.38e-06	1.50576	3.09634	0.63	2	NA	NA	NA	NA	NA
11:47274583:TG:T	chr11	47274583	TG	T	1.1e-06	5.94e-05	909458	1	.	ENST00000402192	ENSG00000110514	MADD	frameshift_variant	0	24.4	NA	NA	NA	HC	PTV	.	.	FALSE	TRUE	T	TG	NA	NA	NA	NA	NA	NA	NA	NA	NA	NA	NA	NA	NA	NA	NA	1.21e-06	-0.555351	0.655306	0.4	1
11:47281573:A:G	chr11	47281573	A	G	3.3e-06	5.94e-05	909458	3	.	ENST00000402192	ENSG00000110514	MADD	splice_acceptor_variant	0	33	NA	NA	NA	HC	PTV	.	.	FALSE	FALSE	G	A	NA	NA	NA	NA	NA	NA	NA	NA	NA	NA	NA	NA	NA	NA	NA	3.62e-06	-0.589681	0.378349	0.12	3
18:60371513:G:GCA	chr18	60371513	G	GCA	3.08e-05	5.94e-05	909458	28	NM_005912.3	ENST00000299766	ENSG00000166603	MC4R	frameshift_variant	0	32	NA	NA	NA	HC	PTV	C/CX	279	TRUE	TRUE	GCA	G	NA	NA	NA	NA	NA	NA	NA	NA	NA	NA	NA	NA	NA	NA	NA	3.38e-05	0.463302	0.123962	0.00019	28
1:228273793:A:T	chr1	228273793	A	T	1.1e-06	5.94e-05	909458	1	NM_001386125.1	ENST00000680850	ENSG00000154358	OBSCN	stop_gained	0	36	NA	NA	NA	HC	PTV	R/*	2096	FALSE	FALSE	T	A	NA	NA	NA	NA	NA	NA	NA	NA	NA	NA	NA	NA	NA	NA	NA	1.21e-06	-0.988223	0.65328	0.13	1
1:228280725:GC:G	chr1	228280725	GC	G	6.6e-06	5.94e-05	909458	6	NM_001386125.1	ENST00000680850	ENSG00000154358	OBSCN	frameshift_variant	0	22.8	NA	NA	NA	HC	PTV	S/X	3138	FALSE	TRUE	G	GC	NA	NA	NA	NA	NA	NA	NA	NA	NA	NA	NA	NA	NA	NA	NA	7.25e-06	0.306332	0.266708	0.25	6
1:228349977:GT:G	chr1	228349977	GT	G	1.1e-06	5.94e-05	909458	1	NM_001386125.1	ENST00000680850	ENSG00000154358	OBSCN	frameshift_variant	0	19.64	NA	NA	NA	HC	PTV	G/X	7036	TRUE	TRUE	G	GT	NA	NA	NA	NA	NA	NA	NA	NA	NA	NA	NA	NA	NA	NA	NA	1.21e-06	0.183025	0.653288	0.78	1
4:122189998:A:G	chr4	122189998	A	G	6.6e-06	5.72e-05	909460	6	NM_001384125.1	ENST00000679879	ENSG00000138688	KIAA1109	splice_acceptor_variant	0	34	NA	NA	NA	HC	PTV	.	.	FALSE	FALSE	G	A	6.58e-06	5.30404	2.78209	0.057	3	7.82e-06	1.08536	2.30387	0.64	3	7.15e-06	2.52523	1.79259	0.16	6	NA	NA	NA	NA	NA
4:122209826:G:A	chr4	122209826	G	A	1.1e-06	5.72e-05	909460	1	NM_001384125.1	ENST00000679879	ENSG00000138688	KIAA1109	stop_gained	0	39	NA	NA	NA	HC	PTV	W/*	647	FALSE	FALSE	A	G	2.19e-06	0.171775	4.81838	0.97	1	0	0	NA	1	0	1.19e-06	-1.37235	4.39058	0.75	1	NA	NA	NA	NA	NA
4:122239806:C:G	chr4	122239806	C	G	1.1e-06	5.72e-05	909460	1	NM_001384125.1	ENST00000679879	ENSG00000138688	KIAA1109	stop_gained	0	36	NA	NA	NA	HC	PTV	S/*	1375	FALSE	FALSE	G	C	0	0	NA	1	0	2.61e-06	5.07722	3.9901	0.2	1	1.19e-06	3.17887	4.39061	0.47	1	NA	NA	NA	NA	NA
4:122324482:C:G	chr4	122324482	C	G	3.3e-06	5.72e-05	909460	3	NM_001384125.1	ENST00000679879	ENSG00000138688	KIAA1109	stop_gained	0	41	NA	NA	NA	HC	PTV	S/*	3684	FALSE	FALSE	G	C	2.19e-06	16.1578	4.81839	0.0008	1	0	0	NA	1	0	1.19e-06	16.7374	4.39058	0.00014	1	NA	NA	NA	NA	NA
7:93436142:A:T	chr7	93436142	A	T	1.1e-06	5.72e-05	909460	1	NM_001742.4	ENST00000426151	ENSG00000004948	CALCR	missense_variant	0	29	0.698	deleterious(0)	probably_damaging(0.992)	NA	MISSENSE	V/D	320	FALSE	FALSE	T	A	NA	NA	NA	NA	NA	NA	NA	NA	NA	NA	NA	NA	NA	NA	NA	1.21e-06	-0.593459	0.65517	0.37	1
1:228362688:CA:C	chr1	228362688	CA	C	5.5e-06	5.72e-05	909460	5	NM_001386125.1	ENST00000680850	ENSG00000154358	OBSCN	frameshift_variant	0	22.5	NA	NA	NA	HC	PTV	R/X	7216	TRUE	TRUE	C	CA	NA	NA	NA	NA	NA	NA	NA	NA	NA	NA	NA	NA	NA	NA	NA	2.42e-06	-0.343685	0.461945	0.46	2
1:228362689:A:AG	chr1	228362689	A	AG	5.5e-06	5.72e-05	909460	5	NM_001386125.1	ENST00000680850	ENSG00000154358	OBSCN	frameshift_variant	3.1e-05	27.7	NA	NA	NA	HC	PTV	R/RX	7216	TRUE	TRUE	AG	A	NA	NA	NA	NA	NA	NA	NA	NA	NA	NA	NA	NA	NA	NA	NA	2.42e-06	0.296334	0.461944	0.52	2
1:228362689:AG:A	chr1	228362689	AG	A	1.1e-06	5.72e-05	909460	1	NM_001386125.1	ENST00000680850	ENSG00000154358	OBSCN	frameshift_variant	0	26.3	NA	NA	NA	HC	PTV	R/X	7216	TRUE	TRUE	A	AG	NA	NA	NA	NA	NA	NA	NA	NA	NA	NA	NA	NA	NA	NA	NA	1.21e-06	0.299304	0.653281	0.65	1
1:228212751:CTGTG:C	chr1	228212751	CTGTG	C	3.3e-06	5.5e-05	909462	3	NM_001386125.1	ENST00000680850	ENSG00000154358	OBSCN	frameshift_variant	0	26.7	NA	NA	NA	HC	PTV	SV/X	323-324	FALSE	TRUE	C	CTGTG	NA	NA	NA	NA	NA	NA	NA	NA	NA	NA	NA	NA	NA	NA	NA	3.62e-06	0.150084	0.377178	0.69	3
1:228365454:G:GC	chr1	228365454	G	GC	3.74e-05	5.5e-05	909462	34	NM_001386125.1	ENST00000680850	ENSG00000154358	OBSCN	frameshift_variant	0	35	NA	NA	NA	HC	PTV	-/X	7276-7277	FALSE	TRUE	GC	G	NA	NA	NA	NA	NA	NA	NA	NA	NA	NA	NA	NA	NA	NA	NA	3.99e-05	0.0668421	0.113729	0.56	33
1:228366972:TA:T	chr1	228366972	TA	T	1.1e-06	5.5e-05	909462	1	NM_001386125.1	ENST00000680850	ENSG00000154358	OBSCN	splice_acceptor_variant	0	29.9	NA	NA	NA	HC	PTV	.	.	FALSE	TRUE	T	TA	NA	NA	NA	NA	NA	NA	NA	NA	NA	NA	NA	NA	NA	NA	NA	1.21e-06	-0.0178548	0.653312	0.98	1
1:228373023:TGA:T	chr1	228373023	TGA	T	9.9e-06	5.5e-05	909462	9	NM_001386125.1	ENST00000680850	ENSG00000154358	OBSCN	frameshift_variant	0	33	NA	NA	NA	HC	PTV	E/X	8373	FALSE	TRUE	T	TGA	NA	NA	NA	NA	NA	NA	NA	NA	NA	NA	NA	NA	NA	NA	NA	8.45e-06	0.0851595	0.246921	0.73	7
4:122333684:A:T	chr4	122333684	A	T	3.3e-06	5.28e-05	909464	3	NM_001384125.1	ENST00000679879	ENSG00000138688	KIAA1109	stop_gained	0	46	NA	NA	NA	HC	PTV	K/*	3929	FALSE	FALSE	T	A	2.19e-06	-3.8474	4.81839	0.42	1	5.21e-06	-0.753335	2.82144	0.79	2	3.57e-06	-1.77468	2.53492	0.48	3	NA	NA	NA	NA	NA
18:60371454:G:T	chr18	60371454	G	T	1.65e-05	5.28e-05	909464	15	NM_005912.3	ENST00000299766	ENSG00000166603	MC4R	missense_variant	4.65e-05	27.9	0.947	deleterious(0)	probably_damaging(1)	NA	MISSENSE	P/H	299	FALSE	FALSE	T	G	1.76e-05	5.67609	1.70849	0.00089	8	1.3e-05	4.68545	1.78973	0.0088	5	1.55e-05	4.96206	1.22174	4.9e-05	13	NA	NA	NA	NA	NA
3:61562318:AT:A	chr3	61562318	AT	A	1.1e-06	5.28e-05	909464	1	NM_002841.4	ENST00000474889	ENSG00000144724	PTPRG	frameshift_variant	0	31	NA	NA	NA	HC	PTV	I/X	11	TRUE	TRUE	A	AT	2.19e-06	2.19205	4.80974	0.65	1	0	0	NA	1	0	1.19e-06	2.29427	4.37886	0.6	1	NA	NA	NA	NA	NA
3:62267813:A:AG	chr3	62267813	A	AG	1.1e-06	5.28e-05	909464	1	NM_002841.4	ENST00000474889	ENSG00000144724	PTPRG	frameshift_variant	0	34	NA	NA	NA	HC	PTV	-/X	956-957	FALSE	TRUE	AG	A	2.19e-06	-3.75209	4.80971	0.44	1	0	0	NA	1	0	1.19e-06	-3.83701	4.37885	0.38	1	NA	NA	NA	NA	NA
3:62273845:G:A	chr3	62273845	G	A	1.1e-06	5.28e-05	909464	1	NM_002841.4	ENST00000474889	ENSG00000144724	PTPRG	splice_donor_variant	0	34	NA	NA	NA	HC	PTV	.	.	FALSE	FALSE	A	G	0	0	NA	1	0	2.61e-06	8.04202	3.9796	0.043	1	1.19e-06	7.31415	4.37884	0.095	1	NA	NA	NA	NA	NA
11:47281712:C:CATCT	chr11	47281712	C	CATCT	2.2e-06	5.28e-05	909464	2	.	ENST00000402192	ENSG00000110514	MADD	frameshift_variant	0	29.5	NA	NA	NA	HC	PTV	.	.	TRUE	TRUE	CATCT	C	NA	NA	NA	NA	NA	NA	NA	NA	NA	NA	NA	NA	NA	NA	NA	2.42e-06	0.255007	0.463375	0.58	2
11:47324331:A:T	chr11	47324331	A	T	1.1e-06	5.28e-05	909464	1	.	ENST00000402192	ENSG00000110514	MADD	stop_gained	0	48	NA	NA	NA	HC	PTV	.	.	FALSE	FALSE	T	A	NA	NA	NA	NA	NA	NA	NA	NA	NA	NA	NA	NA	NA	NA	NA	1.21e-06	-0.132678	0.655303	0.84	1
18:60371454:G:T	chr18	60371454	G	T	1.65e-05	5.28e-05	909464	15	NM_005912.3	ENST00000299766	ENSG00000166603	MC4R	missense_variant	4.65e-05	27.9	0.947	deleterious(0)	probably_damaging(1)	NA	MISSENSE	P/H	299	FALSE	FALSE	T	G	NA	NA	NA	NA	NA	NA	NA	NA	NA	NA	NA	NA	NA	NA	NA	1.57e-05	0.716734	0.181916	8.2e-05	13
1:228277158:A:G	chr1	228277158	A	G	1.1e-06	5.28e-05	909464	1	NM_001386125.1	ENST00000680850	ENSG00000154358	OBSCN	splice_acceptor_variant	0	32	NA	NA	NA	HC	PTV	.	.	FALSE	FALSE	G	A	NA	NA	NA	NA	NA	NA	NA	NA	NA	NA	NA	NA	NA	NA	NA	1.21e-06	0.222505	0.65328	0.73	1
1:228277159:G:A	chr1	228277159	G	A	1.1e-06	5.28e-05	909464	1	NM_001386125.1	ENST00000680850	ENSG00000154358	OBSCN	splice_acceptor_variant	0	33	NA	NA	NA	HC	PTV	.	.	FALSE	FALSE	A	G	NA	NA	NA	NA	NA	NA	NA	NA	NA	NA	NA	NA	NA	NA	NA	1.21e-06	0.168364	0.65328	0.8	1
1:228337087:TCC:T	chr1	228337087	TCC	T	1.1e-06	5.28e-05	909464	1	NM_001386125.1	ENST00000680850	ENSG00000154358	OBSCN	frameshift_variant	0	35	NA	NA	NA	HC	PTV	S/X	6498	TRUE	TRUE	T	TCC	NA	NA	NA	NA	NA	NA	NA	NA	NA	NA	NA	NA	NA	NA	NA	1.21e-06	0.358945	0.653281	0.58	1
1:228337104:GGT:G	chr1	228337104	GGT	G	3.3e-06	5.28e-05	909464	3	NM_001386125.1	ENST00000680850	ENSG00000154358	OBSCN	frameshift_variant	0	36	NA	NA	NA	HC	PTV	V/X	6504	TRUE	TRUE	G	GGT	NA	NA	NA	NA	NA	NA	NA	NA	NA	NA	NA	NA	NA	NA	NA	3.62e-06	0.0669612	0.377174	0.86	3
1:228362672:GC:G	chr1	228362672	GC	G	2.2e-06	5.28e-05	909464	2	NM_001386125.1	ENST00000680850	ENSG00000154358	OBSCN	frameshift_variant	0	27.3	NA	NA	NA	HC	PTV	G/X	7210	FALSE	TRUE	G	GC	NA	NA	NA	NA	NA	NA	NA	NA	NA	NA	NA	NA	NA	NA	NA	1.21e-06	0.251383	0.653283	0.7	1
1:228366988:TTCGTA:T	chr1	228366988	TTCGTA	T	5.5e-06	5.28e-05	909464	5	NM_001386125.1	ENST00000680850	ENSG00000154358	OBSCN	frameshift_variant	1.55e-05	36	NA	NA	NA	HC	PTV	FV/X	7438-7439	TRUE	TRUE	T	TTCGTA	NA	NA	NA	NA	NA	NA	NA	NA	NA	NA	NA	NA	NA	NA	NA	6.04e-06	0.102959	0.292161	0.72	5
1:228366992:TAA:T	chr1	228366992	TAA	T	2.2e-06	5.28e-05	909464	2	NM_001386125.1	ENST00000680850	ENSG00000154358	OBSCN	frameshift_variant	0	37	NA	NA	NA	HC	PTV	VK/VX	7439-7440	TRUE	TRUE	T	TAA	NA	NA	NA	NA	NA	NA	NA	NA	NA	NA	NA	NA	NA	NA	NA	1.21e-06	1.25642	0.653287	0.054	1
20:62906049:C:CT	chr20	62906049	C	CT	2.2e-06	5.06e-05	909466	2	NM_001193369.2	ENST00000395343	ENSG00000101191	DIDO1	frameshift_variant	0	26.1	NA	NA	NA	HC	PTV	-/X	475-476	TRUE	TRUE	CT	C	2.19e-06	6.12768	4.83666	0.21	1	2.61e-06	2.54284	4.00552	0.53	1	2.38e-06	4.05977	3.11852	0.19	2	NA	NA	NA	NA	NA
20:62906049:CTT:C	chr20	62906049	CTT	C	1.1e-06	5.06e-05	909466	1	NM_001193369.2	ENST00000395343	ENSG00000101191	DIDO1	frameshift_variant	0	24.2	NA	NA	NA	HC	PTV	K/X	475	TRUE	TRUE	C	CTT	2.19e-06	14.3588	4.83666	0.003	1	0	0	NA	1	0	1.19e-06	14.1284	4.41023	0.0014	1	NA	NA	NA	NA	NA
4:122209845:C:CCCAA	chr4	122209845	C	CCCAA	1.1e-06	5.06e-05	909466	1	NM_001384125.1	ENST00000679879	ENSG00000138688	KIAA1109	frameshift_variant	0	29.6	NA	NA	NA	HC	PTV	-/PX	653-654	TRUE	TRUE	CCCAA	C	0	0	NA	1	0	2.61e-06	-0.833087	3.99004	0.83	1	1.19e-06	1.11688	4.39058	0.8	1	NA	NA	NA	NA	NA
4:122272210:C:T	chr4	122272210	C	T	3.3e-06	5.06e-05	909466	3	NM_001384125.1	ENST00000679879	ENSG00000138688	KIAA1109	stop_gained	0	39	NA	NA	NA	HC	PTV	Q/*	2751	FALSE	FALSE	T	C	2.19e-06	11.5415	4.8184	0.017	1	5.21e-06	0.0573699	2.82141	0.98	2	3.57e-06	3.15015	2.53492	0.21	3	NA	NA	NA	NA	NA
3:61562313:G:A	chr3	61562313	G	A	1.1e-06	5.06e-05	909466	1	NM_002841.4	ENST00000474889	ENSG00000144724	PTPRG	stop_gained	0	44	NA	NA	NA	HC	PTV	W/*	9	TRUE	FALSE	A	G	0	0	NA	1	0	2.61e-06	-1.89212	3.97967	0.63	1	1.19e-06	-2.25612	4.37887	0.61	1	NA	NA	NA	NA	NA
4:122344406:C:G	chr4	122344406	C	G	1.1e-06	4.84e-05	909468	1	NM_001384125.1	ENST00000679879	ENSG00000138688	KIAA1109	stop_gained	0	44	NA	NA	NA	HC	PTV	S/*	4281	TRUE	FALSE	G	C	2.19e-06	-2.3366	4.81841	0.63	1	0	0	NA	1	0	1.19e-06	-1.50078	4.3906	0.73	1	NA	NA	NA	NA	NA
18:60371436:C:T	chr18	60371436	C	T	1.1e-05	4.84e-05	909468	10	NM_005912.3	ENST00000299766	ENSG00000166603	MC4R	missense_variant	3.1e-05	27.6	0.541	deleterious(0)	probably_damaging(0.947)	NA	MISSENSE	R/Q	305	FALSE	FALSE	T	C	4.39e-06	24.9725	3.41694	2.7e-13	2	1.56e-05	1.16102	1.63385	0.48	6	9.53e-06	7.0947	1.55744	5.2e-06	8	NA	NA	NA	NA	NA
18:60371367:AAGTC:A	chr18	60371367	AAGTC	A	1.1e-06	4.84e-05	909468	1	NM_005912.3	ENST00000299766	ENSG00000166603	MC4R	frameshift_variant	0	29.4	NA	NA	NA	HC	PTV	DL/X	327-328	TRUE	TRUE	A	AAGTC	0	0	NA	1	0	2.61e-06	12.1308	4.00199	0.0024	1	1.19e-06	11.0126	4.40504	0.012	1	NA	NA	NA	NA	NA
18:60371367:A:T	chr18	60371367	A	T	2.2e-06	4.84e-05	909468	2	NM_005912.3	ENST00000299766	ENSG00000166603	MC4R	stop_gained	0	37	NA	NA	NA	HC	PTV	L/*	328	TRUE	FALSE	T	A	0	0	NA	1	0	2.61e-06	9.44746	4.0024	0.018	1	1.19e-06	8.498	4.40524	0.054	1	NA	NA	NA	NA	NA
11:47273930:A:T	chr11	47273930	A	T	2.2e-06	4.84e-05	909468	2	.	ENST00000402192	ENSG00000110514	MADD	stop_gained	0	37	NA	NA	NA	HC	PTV	.	.	FALSE	FALSE	T	A	NA	NA	NA	NA	NA	NA	NA	NA	NA	NA	NA	NA	NA	NA	NA	2.42e-06	0.150855	0.463372	0.74	2
11:47281754:G:C	chr11	47281754	G	C	3.3e-06	4.84e-05	909468	3	.	ENST00000402192	ENSG00000110514	MADD	splice_donor_variant	0	35	NA	NA	NA	HC	PTV	.	.	FALSE	FALSE	C	G	NA	NA	NA	NA	NA	NA	NA	NA	NA	NA	NA	NA	NA	NA	NA	3.62e-06	-0.119571	0.378344	0.75	3
18:60371367:A:T	chr18	60371367	A	T	2.2e-06	4.84e-05	909468	2	NM_005912.3	ENST00000299766	ENSG00000166603	MC4R	stop_gained	0	37	NA	NA	NA	HC	PTV	L/*	328	TRUE	FALSE	T	A	NA	NA	NA	NA	NA	NA	NA	NA	NA	NA	NA	NA	NA	NA	NA	1.21e-06	1.07671	0.655937	0.1	1
18:60371367:AAGTC:A	chr18	60371367	AAGTC	A	1.1e-06	4.84e-05	909468	1	NM_005912.3	ENST00000299766	ENSG00000166603	MC4R	frameshift_variant	0	29.4	NA	NA	NA	HC	PTV	DL/X	327-328	TRUE	TRUE	A	AAGTC	NA	NA	NA	NA	NA	NA	NA	NA	NA	NA	NA	NA	NA	NA	NA	1.21e-06	-0.83385	0.655907	0.2	1
18:60371436:C:T	chr18	60371436	C	T	1.1e-05	4.84e-05	909468	10	NM_005912.3	ENST00000299766	ENSG00000166603	MC4R	missense_variant	3.1e-05	27.6	0.541	deleterious(0)	probably_damaging(0.947)	NA	MISSENSE	R/Q	305	FALSE	FALSE	T	C	NA	NA	NA	NA	NA	NA	NA	NA	NA	NA	NA	NA	NA	NA	NA	9.66e-06	0.315036	0.231902	0.17	8
1:228376875:G:A	chr1	228376875	G	A	3.63e-05	4.84e-05	909468	33	NM_001386125.1	ENST00000680850	ENSG00000154358	OBSCN	splice_donor_variant	0	33	NA	NA	NA	HC	PTV	.	.	FALSE	FALSE	A	G	NA	NA	NA	NA	NA	NA	NA	NA	NA	NA	NA	NA	NA	NA	NA	3.5e-05	0.117678	0.121319	0.33	29
4:122246218:G:T	chr4	122246218	G	T	2.2e-06	4.62e-05	909470	2	NM_001384125.1	ENST00000679879	ENSG00000138688	KIAA1109	stop_gained	0	37	NA	NA	NA	HC	PTV	G/*	1702	FALSE	FALSE	T	G	2.19e-06	-0.47894	4.81972	0.92	1	0	0	NA	1	0	1.19e-06	-0.62086	4.39125	0.89	1	NA	NA	NA	NA	NA
4:122279935:CAACT:C	chr4	122279935	CAACT	C	1.1e-06	4.62e-05	909470	1	NM_001384125.1	ENST00000679879	ENSG00000138688	KIAA1109	frameshift_variant	0	34	NA	NA	NA	HC	PTV	QL/X	2918-2919	TRUE	TRUE	C	CAACT	2.19e-06	11.9887	4.81841	0.013	1	0	0	NA	1	0	1.19e-06	11.4629	4.3906	0.009	1	NA	NA	NA	NA	NA
4:122343439:C:T	chr4	122343439	C	T	2.2e-06	4.62e-05	909470	2	NM_001384125.1	ENST00000679879	ENSG00000138688	KIAA1109	stop_gained	0	39	NA	NA	NA	HC	PTV	R/*	4216	FALSE	FALSE	T	C	2.19e-06	4.65739	4.81846	0.33	1	0	0	NA	1	0	1.19e-06	4.03875	4.39062	0.36	1	NA	NA	NA	NA	NA
4:122349856:G:C	chr4	122349856	G	C	2.2e-06	4.62e-05	909470	2	NM_001384125.1	ENST00000679879	ENSG00000138688	KIAA1109	splice_acceptor_variant	0	34	NA	NA	NA	HC	PTV	.	.	FALSE	FALSE	C	G	2.19e-06	-5.28241	4.81843	0.27	1	2.61e-06	3.61156	3.99013	0.37	1	2.38e-06	-1.86214	3.10467	0.55	2	NA	NA	NA	NA	NA
18:60371548:A:T	chr18	60371548	A	T	1.1e-06	4.62e-05	909470	1	NM_005912.3	ENST00000299766	ENSG00000166603	MC4R	missense_variant	0	26.5	0.441	deleterious(0)	possibly_damaging(0.532)	NA	MISSENSE	Y/N	268	FALSE	FALSE	T	A	2.19e-06	-4.91706	4.83234	0.31	1	0	0	NA	1	0	1.19e-06	-4.48025	4.40503	0.31	1	NA	NA	NA	NA	NA
18:60371428:C:T	chr18	60371428	C	T	1.43e-05	4.62e-05	909470	13	NM_005912.3	ENST00000299766	ENSG00000166603	MC4R	missense_variant	3.1e-05	27	0.643	deleterious(0)	probably_damaging(0.999)	NA	MISSENSE	E/K	308	FALSE	FALSE	T	C	1.76e-05	1.39603	1.7085	0.41	8	1.04e-05	1.101	2.00101	0.58	4	1.43e-05	1.21409	1.27165	0.34	12	NA	NA	NA	NA	NA
18:60371431:G:A	chr18	60371431	G	A	1.1e-06	4.62e-05	909470	1	NM_005912.3	ENST00000299766	ENSG00000166603	MC4R	stop_gained	1.55e-05	41	NA	NA	NA	HC	PTV	Q/*	307	FALSE	FALSE	A	G	0	0	NA	1	0	2.61e-06	5.48857	4.00194	0.17	1	1.19e-06	4.4041	4.40501	0.32	1	NA	NA	NA	NA	NA
18:60372015:G:GT	chr18	60372015	G	GT	4.4e-06	4.62e-05	909470	4	NM_005912.3	ENST00000299766	ENSG00000166603	MC4R	frameshift_variant	0	25.7	NA	NA	NA	HC	PTV	T/NX	112	TRUE	TRUE	GT	G	8.78e-06	4.64591	2.41634	0.055	4	0	0	NA	1	0	4.77e-06	4.73608	2.20261	0.032	4	NA	NA	NA	NA	NA
7:93436148:T:G	chr7	93436148	T	G	1.1e-06	4.62e-05	909470	1	NM_001742.4	ENST00000426151	ENSG00000004948	CALCR	missense_variant	0	27.4	0.574	deleterious(0)	probably_damaging(1)	NA	MISSENSE	N/T	318	FALSE	FALSE	G	T	NA	NA	NA	NA	NA	NA	NA	NA	NA	NA	NA	NA	NA	NA	NA	1.21e-06	0.203592	0.65517	0.76	1
18:60371428:C:T	chr18	60371428	C	T	1.43e-05	4.62e-05	909470	13	NM_005912.3	ENST00000299766	ENSG00000166603	MC4R	missense_variant	3.1e-05	27	0.643	deleterious(0)	probably_damaging(0.999)	NA	MISSENSE	E/K	308	FALSE	FALSE	T	C	NA	NA	NA	NA	NA	NA	NA	NA	NA	NA	NA	NA	NA	NA	NA	1.45e-05	0.422385	0.189347	0.026	12
18:60371431:G:A	chr18	60371431	G	A	1.1e-06	4.62e-05	909470	1	NM_005912.3	ENST00000299766	ENSG00000166603	MC4R	stop_gained	1.55e-05	41	NA	NA	NA	HC	PTV	Q/*	307	FALSE	FALSE	A	G	NA	NA	NA	NA	NA	NA	NA	NA	NA	NA	NA	NA	NA	NA	NA	1.21e-06	0.368596	0.655903	0.57	1
18:60371548:A:T	chr18	60371548	A	T	1.1e-06	4.62e-05	909470	1	NM_005912.3	ENST00000299766	ENSG00000166603	MC4R	missense_variant	0	26.5	0.441	deleterious(0)	possibly_damaging(0.532)	NA	MISSENSE	Y/N	268	FALSE	FALSE	T	A	NA	NA	NA	NA	NA	NA	NA	NA	NA	NA	NA	NA	NA	NA	NA	1.21e-06	0.0282446	0.655906	0.97	1
18:60372015:G:GT	chr18	60372015	G	GT	4.4e-06	4.62e-05	909470	4	NM_005912.3	ENST00000299766	ENSG00000166603	MC4R	frameshift_variant	0	25.7	NA	NA	NA	HC	PTV	T/NX	112	TRUE	TRUE	GT	G	NA	NA	NA	NA	NA	NA	NA	NA	NA	NA	NA	NA	NA	NA	NA	4.83e-06	-0.668918	0.327967	0.041	4
1:228274358:CTG:C	chr1	228274358	CTG	C	7.7e-06	4.62e-05	909470	7	NM_001386125.1	ENST00000680850	ENSG00000154358	OBSCN	frameshift_variant	0	14.29	NA	NA	NA	HC	PTV	TV/TX	2241-2242	FALSE	TRUE	C	CTG	NA	NA	NA	NA	NA	NA	NA	NA	NA	NA	NA	NA	NA	NA	NA	8.45e-06	-0.270223	0.246919	0.27	7
4:122219407:C:A	chr4	122219407	C	A	2.2e-06	4.4e-05	909472	2	NM_001384125.1	ENST00000679879	ENSG00000138688	KIAA1109	stop_gained	0	37	NA	NA	NA	HC	PTV	S/*	772	TRUE	FALSE	A	C	2.19e-06	3.52185	4.81838	0.46	1	2.61e-06	4.15041	3.99012	0.3	1	2.38e-06	3.54393	3.10464	0.25	2	NA	NA	NA	NA	NA
3:62277620:C:T	chr3	62277620	C	T	1.1e-05	4.4e-05	909472	10	NM_002841.4	ENST00000474889	ENSG00000144724	PTPRG	stop_gained	0	38	NA	NA	NA	HC	PTV	R/*	1236	FALSE	FALSE	T	C	4.39e-06	0.198442	3.40098	0.95	2	1.56e-05	-0.550017	1.62475	0.73	6	9.53e-06	-0.515127	1.54819	0.74	8	NA	NA	NA	NA	NA
11:47275146:C:T	chr11	47275146	C	T	2.2e-06	4.4e-05	909472	2	.	ENST00000402192	ENSG00000110514	MADD	stop_gained	0	35	NA	NA	NA	HC	PTV	.	.	TRUE	FALSE	T	C	NA	NA	NA	NA	NA	NA	NA	NA	NA	NA	NA	NA	NA	NA	NA	2.42e-06	-0.682324	0.463401	0.14	2
11:47290777:AC:A	chr11	47290777	AC	A	1.1e-06	4.4e-05	909472	1	.	ENST00000402192	ENSG00000110514	MADD	frameshift_variant	0	32	NA	NA	NA	HC	PTV	.	.	FALSE	TRUE	A	AC	NA	NA	NA	NA	NA	NA	NA	NA	NA	NA	NA	NA	NA	NA	NA	1.21e-06	-0.711253	0.655318	0.28	1
1:228276675:AG:A	chr1	228276675	AG	A	2.2e-06	4.4e-05	909472	2	NM_001386125.1	ENST00000680850	ENSG00000154358	OBSCN	frameshift_variant	1.55e-05	25.9	NA	NA	NA	HC	PTV	K/X	2524	FALSE	TRUE	A	AG	NA	NA	NA	NA	NA	NA	NA	NA	NA	NA	NA	NA	NA	NA	NA	2.42e-06	-0.903773	0.461938	0.05	2
1:228288826:A:ATGCTGGGGAGTACTCC	chr1	228288826	A	ATGCTGGGGAGTACTCC	1.1e-06	4.4e-05	909472	1	NM_001386125.1	ENST00000680850	ENSG00000154358	OBSCN	frameshift_variant	0	32	NA	NA	NA	HC	PTV	D/DAGEYSX	3855	FALSE	TRUE	ATGCTGGGGAGTACTCC	A	NA	NA	NA	NA	NA	NA	NA	NA	NA	NA	NA	NA	NA	NA	NA	1.21e-06	0.226033	0.653293	0.73	1
1:228294406:ACT:A	chr1	228294406	ACT	A	1.1e-06	4.4e-05	909472	1	NM_001386125.1	ENST00000680850	ENSG00000154358	OBSCN	frameshift_variant	0	21.8	NA	NA	NA	HC	PTV	T/X	4225	TRUE	TRUE	A	ACT	NA	NA	NA	NA	NA	NA	NA	NA	NA	NA	NA	NA	NA	NA	NA	1.21e-06	0.163401	0.653288	0.8	1
1:228341615:G:A	chr1	228341615	G	A	5.5e-06	4.4e-05	909472	5	NM_001386125.1	ENST00000680850	ENSG00000154358	OBSCN	splice_donor_variant	0	35	NA	NA	NA	HC	PTV	.	.	TRUE	FALSE	A	G	NA	NA	NA	NA	NA	NA	NA	NA	NA	NA	NA	NA	NA	NA	NA	6.04e-06	-0.433712	0.29216	0.14	5
1:228341615:G:C	chr1	228341615	G	C	1.1e-06	4.4e-05	909472	1	NM_001386125.1	ENST00000680850	ENSG00000154358	OBSCN	splice_donor_variant	0	35	NA	NA	NA	HC	PTV	.	.	TRUE	FALSE	C	G	NA	NA	NA	NA	NA	NA	NA	NA	NA	NA	NA	NA	NA	NA	NA	1.21e-06	0.213921	0.653286	0.74	1
1:228341615:G:T	chr1	228341615	G	T	1.1e-06	4.4e-05	909472	1	NM_001386125.1	ENST00000680850	ENSG00000154358	OBSCN	splice_donor_variant	0	35	NA	NA	NA	HC	PTV	.	.	TRUE	FALSE	T	G	NA	NA	NA	NA	NA	NA	NA	NA	NA	NA	NA	NA	NA	NA	NA	1.21e-06	-0.709235	0.653284	0.28	1
4:122230012:C:T	chr4	122230012	C	T	2.2e-06	4.18e-05	909474	2	NM_001384125.1	ENST00000679879	ENSG00000138688	KIAA1109	stop_gained	0	36	NA	NA	NA	HC	PTV	Q/*	1042	FALSE	FALSE	T	C	0	0	NA	1	0	5.21e-06	3.51421	2.82142	0.21	2	2.38e-06	2.75764	3.10463	0.37	2	NA	NA	NA	NA	NA
4:122264428:G:A	chr4	122264428	G	A	1.1e-06	4.18e-05	909474	1	NM_001384125.1	ENST00000679879	ENSG00000138688	KIAA1109	splice_donor_variant	0	35	NA	NA	NA	HC	PTV	.	.	FALSE	FALSE	A	G	2.19e-06	1.61255	4.81849	0.74	1	0	0	NA	1	0	1.19e-06	0.842997	4.39064	0.85	1	NA	NA	NA	NA	NA
4:122271481:C:T	chr4	122271481	C	T	4.4e-06	4.18e-05	909474	4	NM_001384125.1	ENST00000679879	ENSG00000138688	KIAA1109	stop_gained	0	37	NA	NA	NA	HC	PTV	R/*	2653	FALSE	FALSE	T	C	6.58e-06	1.72652	2.78193	0.53	3	2.61e-06	3.63467	3.99014	0.36	1	4.77e-06	1.44905	2.19531	0.51	4	NA	NA	NA	NA	NA
4:122333750:C:T	chr4	122333750	C	T	2.2e-06	4.18e-05	909474	2	NM_001384125.1	ENST00000679879	ENSG00000138688	KIAA1109	stop_gained	0	43	NA	NA	NA	HC	PTV	Q/*	3951	FALSE	FALSE	T	C	0	0	NA	1	0	5.21e-06	-2.33691	2.82146	0.41	2	2.38e-06	-1.56928	3.10465	0.61	2	NA	NA	NA	NA	NA
4:122350022:C:A	chr4	122350022	C	A	2.2e-06	4.18e-05	909474	2	NM_001384125.1	ENST00000679879	ENSG00000138688	KIAA1109	stop_gained	0	37	NA	NA	NA	HC	PTV	Y/*	4687	FALSE	FALSE	A	C	0	0	NA	1	0	5.21e-06	3.74617	2.82141	0.18	2	2.38e-06	4.19629	3.10462	0.18	2	NA	NA	NA	NA	NA
15:58892916:G:A	chr15	58892916	G	A	1.1e-06	4.18e-05	909474	1	NM_024755.4	ENST00000380516	ENSG00000137776	SLTM	stop_gained	0	38	NA	NA	NA	HC	PTV	R/*	627	FALSE	FALSE	A	G	2.19e-06	0.413775	4.83339	0.93	1	0	0	NA	1	0	1.19e-06	-0.0131388	4.40686	1	1	NA	NA	NA	NA	NA
7:93477624:C:T	chr7	93477624	C	T	1.1e-06	4.18e-05	909474	1	NM_001742.4	ENST00000426151	ENSG00000004948	CALCR	missense_variant	0	26.8	0.27	deleterious(0)	possibly_damaging(0.477)	NA	MISSENSE	D/N	84	FALSE	FALSE	T	C	NA	NA	NA	NA	NA	NA	NA	NA	NA	NA	NA	NA	NA	NA	NA	1.21e-06	0.171526	0.655172	0.79	1
1:228274623:AGG:A	chr1	228274623	AGG	A	2.2e-06	4.18e-05	909474	2	NM_001386125.1	ENST00000680850	ENSG00000154358	OBSCN	frameshift_variant	0	28.4	NA	NA	NA	HC	PTV	EG/EX	2287-2288	TRUE	TRUE	A	AGG	NA	NA	NA	NA	NA	NA	NA	NA	NA	NA	NA	NA	NA	NA	NA	2.42e-06	-0.718682	0.461949	0.12	2
1:228278957:T:G	chr1	228278957	T	G	1.1e-06	4.18e-05	909474	1	NM_001386125.1	ENST00000680850	ENSG00000154358	OBSCN	splice_donor_variant	0	32	NA	NA	NA	HC	PTV	.	.	FALSE	FALSE	G	T	NA	NA	NA	NA	NA	NA	NA	NA	NA	NA	NA	NA	NA	NA	NA	1.21e-06	0.35138	0.653284	0.59	1
1:228306566:C:T	chr1	228306566	C	T	1.1e-06	4.18e-05	909474	1	NM_001386125.1	ENST00000680850	ENSG00000154358	OBSCN	stop_gained	0	37	NA	NA	NA	HC	PTV	Q/*	4909	FALSE	FALSE	T	C	NA	NA	NA	NA	NA	NA	NA	NA	NA	NA	NA	NA	NA	NA	NA	1.21e-06	-0.603077	0.653299	0.36	1
1:228342155:C:CAGCCGAGCTGGGTGAGACAGTCA	chr1	228342155	C	CAGCCGAGCTGGGTGAGACAGTCA	1.1e-06	4.18e-05	909474	1	NM_001386125.1	ENST00000680850	ENSG00000154358	OBSCN	frameshift_variant	0	35	NA	NA	NA	HC	PTV	T/TAELGETVX	6981	TRUE	TRUE	CAGCCGAGCTGGGTGAGACAGTCA	C	NA	NA	NA	NA	NA	NA	NA	NA	NA	NA	NA	NA	NA	NA	NA	1.21e-06	0.16962	0.65328	0.8	1
1:228372445:G:T	chr1	228372445	G	T	2.2e-06	4.18e-05	909474	2	NM_001386125.1	ENST00000680850	ENSG00000154358	OBSCN	stop_gained	0	54	NA	NA	NA	HC	PTV	E/*	8180	TRUE	FALSE	T	G	NA	NA	NA	NA	NA	NA	NA	NA	NA	NA	NA	NA	NA	NA	NA	2.42e-06	0.824259	0.461943	0.074	2
20:62895127:CAA:C	chr20	62895127	CAA	C	1.1e-06	3.96e-05	909476	1	NM_001193369.2	ENST00000395343	ENSG00000101191	DIDO1	frameshift_variant	0	25.3	NA	NA	NA	HC	PTV	L/X	751	TRUE	TRUE	C	CAA	0	0	NA	1	0	2.61e-06	0.923712	4.0055	0.82	1	1.19e-06	1.60147	4.41024	0.72	1	NA	NA	NA	NA	NA
4:122308120:AT:A	chr4	122308120	AT	A	4.4e-06	3.96e-05	909476	4	NM_001384125.1	ENST00000679879	ENSG00000138688	KIAA1109	frameshift_variant	0	33	NA	NA	NA	HC	PTV	N/X	3338	TRUE	TRUE	A	AT	4.39e-06	4.30491	3.40739	0.21	2	5.21e-06	-2.31937	2.8215	0.41	2	4.77e-06	1.41973	2.19541	0.52	4	NA	NA	NA	NA	NA
4:122353005:C:T	chr4	122353005	C	T	1.1e-06	3.96e-05	909476	1	NM_001384125.1	ENST00000679879	ENSG00000138688	KIAA1109	stop_gained	0	48	NA	NA	NA	HC	PTV	Q/*	4739	FALSE	FALSE	T	C	2.19e-06	8.51459	4.8188	0.077	1	0	0	NA	1	0	1.19e-06	6.44412	4.39081	0.14	1	NA	NA	NA	NA	NA
18:60371466:G:T	chr18	60371466	G	T	1.32e-05	3.96e-05	909476	12	NM_005912.3	ENST00000299766	ENSG00000166603	MC4R	stop_gained	0	41	NA	NA	NA	HC	PTV	S/*	295	TRUE	FALSE	T	G	8.78e-06	6.72568	2.41616	0.0054	4	2.08e-05	2.32701	1.41496	0.1	8	1.43e-05	3.80857	1.27165	0.0027	12	NA	NA	NA	NA	NA
7:93479400:G:T	chr7	93479400	G	T	1.1e-06	3.96e-05	909476	1	NM_001742.4	ENST00000426151	ENSG00000004948	CALCR	stop_gained	0	36	NA	NA	NA	HC	PTV	Y/*	53	FALSE	FALSE	T	G	NA	NA	NA	NA	NA	NA	NA	NA	NA	NA	NA	NA	NA	NA	NA	1.21e-06	0.203217	0.655166	0.76	1
12:57455765:C:T	chr12	57455765	C	T	0.000133	3.96e-05	909476	121	NM_031479.5	ENST00000266646	ENSG00000139269	INHBE	missense_variant	9.29e-05	29.2	0.587	deleterious(0)	probably_damaging(0.987)	NA	MISSENSE	R/W	77	FALSE	FALSE	T	C	NA	NA	NA	NA	NA	NA	NA	NA	NA	NA	NA	NA	NA	NA	NA	0.00013	0.0320396	0.0630467	0.61	108
12:57456762:CT:C	chr12	57456762	CT	C	2.86e-05	3.96e-05	909476	26	NM_031479.5	ENST00000266646	ENSG00000139269	INHBE	frameshift_variant	0	32	NA	NA	NA	HC	PTV	L/X	323	FALSE	TRUE	C	CT	NA	NA	NA	NA	NA	NA	NA	NA	NA	NA	NA	NA	NA	NA	NA	3.02e-05	0.0427427	0.131024	0.74	25
18:60371466:G:T	chr18	60371466	G	T	1.32e-05	3.96e-05	909476	12	NM_005912.3	ENST00000299766	ENSG00000166603	MC4R	stop_gained	0	41	NA	NA	NA	HC	PTV	S/*	295	TRUE	FALSE	T	G	NA	NA	NA	NA	NA	NA	NA	NA	NA	NA	NA	NA	NA	NA	NA	1.45e-05	0.790566	0.189348	3e-05	12
1:228215026:C:T	chr1	228215026	C	T	3.3e-06	3.96e-05	909476	3	NM_001386125.1	ENST00000680850	ENSG00000154358	OBSCN	stop_gained	0	38	NA	NA	NA	HC	PTV	Q/*	586	TRUE	FALSE	T	C	NA	NA	NA	NA	NA	NA	NA	NA	NA	NA	NA	NA	NA	NA	NA	3.62e-06	0.257594	0.377176	0.49	3
1:228306495:A:AGCTCCCTTGG	chr1	228306495	A	AGCTCCCTTGG	1.1e-05	3.96e-05	909476	10	NM_001386125.1	ENST00000680850	ENSG00000154358	OBSCN	frameshift_variant	1.55e-05	32	NA	NA	NA	HC	PTV	Q/QLPWX	4885	TRUE	TRUE	AGCTCCCTTGG	A	NA	NA	NA	NA	NA	NA	NA	NA	NA	NA	NA	NA	NA	NA	NA	1.21e-05	-0.000634	0.20659	1	10
1:228306591:CT:C	chr1	228306591	CT	C	1.1e-06	3.96e-05	909476	1	NM_001386125.1	ENST00000680850	ENSG00000154358	OBSCN	frameshift_variant	0	18.13	NA	NA	NA	HC	PTV	T/X	4917	FALSE	TRUE	C	CT	NA	NA	NA	NA	NA	NA	NA	NA	NA	NA	NA	NA	NA	NA	NA	1.21e-06	-0.625222	0.653371	0.34	1
1:228309296:G:A	chr1	228309296	G	A	1.1e-06	3.96e-05	909476	1	NM_001386125.1	ENST00000680850	ENSG00000154358	OBSCN	splice_donor_variant	0	33	NA	NA	NA	HC	PTV	.	.	TRUE	FALSE	A	G	NA	NA	NA	NA	NA	NA	NA	NA	NA	NA	NA	NA	NA	NA	NA	1.21e-06	0.164892	0.653334	0.8	1
1:228309296:G:T	chr1	228309296	G	T	5.5e-06	3.96e-05	909476	5	NM_001386125.1	ENST00000680850	ENSG00000154358	OBSCN	splice_donor_variant	0	34	NA	NA	NA	HC	PTV	.	.	TRUE	FALSE	T	G	NA	NA	NA	NA	NA	NA	NA	NA	NA	NA	NA	NA	NA	NA	NA	6.04e-06	0.0181427	0.29216	0.95	5
1:228336213:ATC:A	chr1	228336213	ATC	A	5.5e-06	3.96e-05	909476	5	NM_001386125.1	ENST00000680850	ENSG00000154358	OBSCN	frameshift_variant	0	32	NA	NA	NA	HC	PTV	I/X	6451	FALSE	TRUE	A	ATC	NA	NA	NA	NA	NA	NA	NA	NA	NA	NA	NA	NA	NA	NA	NA	6.04e-06	-0.0332409	0.292158	0.91	5
1:228365518:CAG:C	chr1	228365518	CAG	C	1.1e-06	3.96e-05	909476	1	NM_001386125.1	ENST00000680850	ENSG00000154358	OBSCN	frameshift_variant	0	33	NA	NA	NA	HC	PTV	Q/X	7298	TRUE	TRUE	C	CAG	NA	NA	NA	NA	NA	NA	NA	NA	NA	NA	NA	NA	NA	NA	NA	1.21e-06	0.283895	0.653284	0.66	1
4:122271100:GAA:G	chr4	122271100	GAA	G	1.1e-06	3.74e-05	909478	1	NM_001384125.1	ENST00000679879	ENSG00000138688	KIAA1109	frameshift_variant	0	33	NA	NA	NA	HC	PTV	E/X	2526	TRUE	TRUE	G	GAA	2.19e-06	7.04362	4.81844	0.14	1	0	0	NA	1	0	1.19e-06	5.75561	4.39061	0.19	1	NA	NA	NA	NA	NA
4:122315532:TCCTAA:T	chr4	122315532	TCCTAA	T	2.2e-06	3.74e-05	909478	2	NM_001384125.1	ENST00000679879	ENSG00000138688	KIAA1109	frameshift_variant	0	34	NA	NA	NA	HC	PTV	PN/X	3462-3463	FALSE	TRUE	T	TCCTAA	4.39e-06	1.09248	3.40715	0.75	2	0	0	NA	1	0	2.38e-06	1.19047	3.10463	0.7	2	NA	NA	NA	NA	NA
18:60371467:A:G	chr18	60371467	A	G	1.65e-05	3.74e-05	909478	15	NM_005912.3	ENST00000299766	ENSG00000166603	MC4R	missense_variant	3.1e-05	25.7	0.841	deleterious(0)	probably_damaging(0.962)	NA	MISSENSE	S/P	295	FALSE	FALSE	G	A	1.76e-05	2.26594	1.7085	0.18	8	1.56e-05	0.462683	1.63387	0.78	6	1.67e-05	1.25958	1.17731	0.28	14	NA	NA	NA	NA	NA
11:47273956:T:G	chr11	47273956	T	G	5.5e-06	3.74e-05	909478	5	.	ENST00000402192	ENSG00000110514	MADD	stop_gained	0	33	NA	NA	NA	HC	PTV	.	.	TRUE	FALSE	G	T	NA	NA	NA	NA	NA	NA	NA	NA	NA	NA	NA	NA	NA	NA	NA	6.04e-06	-0.144653	0.293063	0.62	5
18:60371467:A:G	chr18	60371467	A	G	1.65e-05	3.74e-05	909478	15	NM_005912.3	ENST00000299766	ENSG00000166603	MC4R	missense_variant	3.1e-05	25.7	0.841	deleterious(0)	probably_damaging(0.962)	NA	MISSENSE	S/P	295	FALSE	FALSE	G	A	NA	NA	NA	NA	NA	NA	NA	NA	NA	NA	NA	NA	NA	NA	NA	1.69e-05	0.221243	0.175301	0.21	14
1:228274838:C:T	chr1	228274838	C	T	2.2e-05	3.74e-05	909478	20	NM_001386125.1	ENST00000680850	ENSG00000154358	OBSCN	stop_gained	1.55e-05	41	NA	NA	NA	HC	PTV	R/*	2359	FALSE	FALSE	T	C	NA	NA	NA	NA	NA	NA	NA	NA	NA	NA	NA	NA	NA	NA	NA	2.29e-05	0.187505	0.149879	0.21	19
1:228278904:T:TA	chr1	228278904	T	TA	1.1e-06	3.74e-05	909478	1	NM_001386125.1	ENST00000680850	ENSG00000154358	OBSCN	stop_gained&frameshift_variant	0	33	NA	NA	NA	HC	PTV	Y/*	2788	FALSE	TRUE	TA	T	NA	NA	NA	NA	NA	NA	NA	NA	NA	NA	NA	NA	NA	NA	NA	1.21e-06	-0.839709	0.65329	0.2	1
1:228278956:G:A	chr1	228278956	G	A	1.65e-05	3.74e-05	909478	15	NM_001386125.1	ENST00000680850	ENSG00000154358	OBSCN	splice_donor_variant	1.55e-05	33	NA	NA	NA	HC	PTV	.	.	FALSE	FALSE	A	G	NA	NA	NA	NA	NA	NA	NA	NA	NA	NA	NA	NA	NA	NA	NA	1.69e-05	-0.175588	0.1746	0.31	14
1:228299384:AGAGATGGGGACAAATACAGCCT:A	chr1	228299384	AGAGATGGGGACAAATACAGCCT	A	1.1e-06	3.74e-05	909478	1	NM_001386125.1	ENST00000680850	ENSG00000154358	OBSCN	frameshift_variant	0	32	NA	NA	NA	HC	PTV	RDGDKYSL/X	4446-4453	TRUE	TRUE	A	AGAGATGGGGACAAATACAGCCT	NA	NA	NA	NA	NA	NA	NA	NA	NA	NA	NA	NA	NA	NA	NA	1.21e-06	1.44537	0.653282	0.027	1
1:228299389:TG:T	chr1	228299389	TG	T	1.1e-06	3.74e-05	909478	1	NM_001386125.1	ENST00000680850	ENSG00000154358	OBSCN	frameshift_variant	0	25.7	NA	NA	NA	HC	PTV	G/X	4448	TRUE	TRUE	T	TG	NA	NA	NA	NA	NA	NA	NA	NA	NA	NA	NA	NA	NA	NA	NA	1.21e-06	0.348171	0.653279	0.59	1
1:228306506:A:ACGGCTTC	chr1	228306506	A	ACGGCTTC	7.7e-06	3.74e-05	909478	7	NM_001386125.1	ENST00000680850	ENSG00000154358	OBSCN	frameshift_variant	1.55e-05	24.8	NA	NA	NA	HC	PTV	N/TASX	4889	FALSE	TRUE	ACGGCTTC	A	NA	NA	NA	NA	NA	NA	NA	NA	NA	NA	NA	NA	NA	NA	NA	8.45e-06	0.0123153	0.246922	0.96	7
1:228309483:G:A	chr1	228309483	G	A	1.1e-06	3.74e-05	909478	1	NM_001386125.1	ENST00000680850	ENSG00000154358	OBSCN	splice_acceptor_variant	0	31	NA	NA	NA	HC	PTV	.	.	TRUE	FALSE	A	G	NA	NA	NA	NA	NA	NA	NA	NA	NA	NA	NA	NA	NA	NA	NA	1.21e-06	-0.0084699	0.653279	0.99	1
1:228309483:G:C	chr1	228309483	G	C	1.1e-06	3.74e-05	909478	1	NM_001386125.1	ENST00000680850	ENSG00000154358	OBSCN	splice_acceptor_variant	0	29.1	NA	NA	NA	HC	PTV	.	.	TRUE	FALSE	C	G	NA	NA	NA	NA	NA	NA	NA	NA	NA	NA	NA	NA	NA	NA	NA	1.21e-06	-0.742368	0.653284	0.26	1
1:228352956:G:GA	chr1	228352956	G	GA	1.1e-06	3.74e-05	909478	1	NM_001386125.1	ENST00000680850	ENSG00000154358	OBSCN	frameshift_variant	0	35	NA	NA	NA	HC	PTV	-/X	7142-7143	TRUE	TRUE	GA	G	NA	NA	NA	NA	NA	NA	NA	NA	NA	NA	NA	NA	NA	NA	NA	1.21e-06	1.06336	0.653281	0.1	1
1:228366866:T:A	chr1	228366866	T	A	1.1e-06	3.74e-05	909478	1	NM_001386125.1	ENST00000680850	ENSG00000154358	OBSCN	stop_gained	0	36	NA	NA	NA	HC	PTV	Y/*	7425	FALSE	FALSE	A	T	NA	NA	NA	NA	NA	NA	NA	NA	NA	NA	NA	NA	NA	NA	NA	1.21e-06	-0.752916	0.653379	0.25	1
1:228376117:AG:A	chr1	228376117	AG	A	5.5e-06	3.74e-05	909478	5	NM_001386125.1	ENST00000680850	ENSG00000154358	OBSCN	frameshift_variant	1.55e-05	37	NA	NA	NA	HC	PTV	G/X	8590	TRUE	TRUE	A	AG	NA	NA	NA	NA	NA	NA	NA	NA	NA	NA	NA	NA	NA	NA	NA	6.04e-06	0.575395	0.292158	0.049	5
1:228376863:AC:A	chr1	228376863	AC	A	3.3e-06	3.74e-05	909478	3	NM_001386125.1	ENST00000680850	ENSG00000154358	OBSCN	frameshift_variant	0	36	NA	NA	NA	HC	PTV	Q/X	8634	TRUE	TRUE	A	AC	NA	NA	NA	NA	NA	NA	NA	NA	NA	NA	NA	NA	NA	NA	NA	3.62e-06	-0.0867722	0.377174	0.82	3
4:122247321:C:T	chr4	122247321	C	T	3.3e-06	3.52e-05	909480	3	NM_001384125.1	ENST00000679879	ENSG00000138688	KIAA1109	stop_gained	0	36	NA	NA	NA	HC	PTV	R/*	1826	FALSE	FALSE	T	C	0	0	NA	1	0	7.82e-06	-1.79905	2.3037	0.43	3	3.57e-06	-1.34992	2.53493	0.59	3	NA	NA	NA	NA	NA
4:122318251:T:G	chr4	122318251	T	G	3.3e-06	3.52e-05	909480	3	NM_001384125.1	ENST00000679879	ENSG00000138688	KIAA1109	stop_gained	0	48	NA	NA	NA	HC	PTV	L/*	3659	FALSE	FALSE	G	T	2.19e-06	-2.2317	4.81843	0.64	1	5.21e-06	-0.248929	2.82145	0.93	2	3.57e-06	-1.04173	2.53493	0.68	3	NA	NA	NA	NA	NA
4:122349540:C:G	chr4	122349540	C	G	1.1e-06	3.52e-05	909480	1	NM_001384125.1	ENST00000679879	ENSG00000138688	KIAA1109	stop_gained	0	44	NA	NA	NA	HC	PTV	S/*	4598	FALSE	FALSE	G	C	0	0	NA	1	0	2.61e-06	2.25461	3.9901	0.57	1	1.19e-06	3.05424	4.39061	0.49	1	NA	NA	NA	NA	NA
18:60371445:T:A	chr18	60371445	T	A	7.7e-06	3.52e-05	909480	7	NM_005912.3	ENST00000299766	ENSG00000166603	MC4R	missense_variant	0	26.5	0.897	deleterious(0.04)	probably_damaging(1)	NA	MISSENSE	Y/F	302	FALSE	FALSE	A	T	4.39e-06	-3.78096	3.41696	0.27	2	1.04e-05	-0.817689	2.001	0.68	4	7.15e-06	-1.46057	1.79836	0.42	6	NA	NA	NA	NA	NA
12:57455805:A:G	chr12	57455805	A	G	4.4e-06	3.52e-05	909480	4	NM_031479.5	ENST00000266646	ENSG00000139269	INHBE	missense_variant	1.55e-05	25.1	0.221	tolerated(0.3)	benign(0.404)	NA	MISSENSE	E/G	90	FALSE	FALSE	G	A	NA	NA	NA	NA	NA	NA	NA	NA	NA	NA	NA	NA	NA	NA	NA	4.83e-06	-0.0640509	0.327546	0.84	4
12:57456367:ACTGCAGACCC:A	chr12	57456367	ACTGCAGACCC	A	5.5e-06	3.52e-05	909480	5	NM_031479.5	ENST00000266646	ENSG00000139269	INHBE	frameshift_variant	0	29.2	NA	NA	NA	HC	PTV	DCRP/X	191-194	TRUE	TRUE	A	ACTGCAGACCC	NA	NA	NA	NA	NA	NA	NA	NA	NA	NA	NA	NA	NA	NA	NA	4.83e-06	0.101431	0.327552	0.76	4
11:47281755:T:A	chr11	47281755	T	A	3.3e-06	3.52e-05	909480	3	.	ENST00000402192	ENSG00000110514	MADD	splice_donor_variant	0	35	NA	NA	NA	HC	PTV	.	.	FALSE	FALSE	A	T	NA	NA	NA	NA	NA	NA	NA	NA	NA	NA	NA	NA	NA	NA	NA	3.62e-06	-0.151004	0.378343	0.69	3
11:47296056:G:A	chr11	47296056	G	A	2.2e-06	3.52e-05	909480	2	.	ENST00000402192	ENSG00000110514	MADD	splice_donor_variant	0	34	NA	NA	NA	HC	PTV	.	.	FALSE	FALSE	A	G	NA	NA	NA	NA	NA	NA	NA	NA	NA	NA	NA	NA	NA	NA	NA	2.42e-06	-0.257245	0.463372	0.58	2
18:60371445:T:A	chr18	60371445	T	A	7.7e-06	3.52e-05	909480	7	NM_005912.3	ENST00000299766	ENSG00000166603	MC4R	missense_variant	0	26.5	0.897	deleterious(0.04)	probably_damaging(1)	NA	MISSENSE	Y/F	302	FALSE	FALSE	A	T	NA	NA	NA	NA	NA	NA	NA	NA	NA	NA	NA	NA	NA	NA	NA	7.25e-06	0.659383	0.267775	0.014	6
1:228212773:T:G	chr1	228212773	T	G	1.1e-06	3.52e-05	909480	1	NM_001386125.1	ENST00000680850	ENSG00000154358	OBSCN	splice_donor_variant	0	33	NA	NA	NA	HC	PTV	.	.	FALSE	FALSE	G	T	NA	NA	NA	NA	NA	NA	NA	NA	NA	NA	NA	NA	NA	NA	NA	1.21e-06	0.145935	0.653282	0.82	1
1:228282006:C:A	chr1	228282006	C	A	2.2e-06	3.52e-05	909480	2	NM_001386125.1	ENST00000680850	ENSG00000154358	OBSCN	stop_gained	0	33	NA	NA	NA	HC	PTV	C/*	3186	TRUE	FALSE	A	C	NA	NA	NA	NA	NA	NA	NA	NA	NA	NA	NA	NA	NA	NA	NA	2.42e-06	-0.476773	0.461939	0.3	2
1:228374013:G:A	chr1	228374013	G	A	0.00029	3.52e-05	909480	264	NM_001386125.1	ENST00000680850	ENSG00000154358	OBSCN	splice_donor_variant	0.000325	34	NA	NA	NA	HC	PTV	.	.	FALSE	FALSE	A	G	NA	NA	NA	NA	NA	NA	NA	NA	NA	NA	NA	NA	NA	NA	NA	0.000306	0.0632462	0.0410843	0.12	253
20:62910776:G:GC	chr20	62910776	G	GC	1.1e-06	3.3e-05	909482	1	NM_001193369.2	ENST00000395343	ENSG00000101191	DIDO1	frameshift_variant	0	32	NA	NA	NA	HC	PTV	N/KX	279	FALSE	TRUE	GC	G	2.19e-06	12.2314	4.83672	0.011	1	0	0	NA	1	0	1.19e-06	11.8323	4.41026	0.0073	1	NA	NA	NA	NA	NA
4:122238296:AT:A	chr4	122238296	AT	A	2.2e-06	3.3e-05	909482	2	NM_001384125.1	ENST00000679879	ENSG00000138688	KIAA1109	frameshift_variant	0	22.6	NA	NA	NA	HC	PTV	H/X	1260	FALSE	TRUE	A	AT	2.19e-06	-4.66707	4.81839	0.33	1	2.61e-06	-1.92346	3.99011	0.63	1	2.38e-06	-3.43637	3.10461	0.27	2	NA	NA	NA	NA	NA
18:60371389:GA:G	chr18	60371389	GA	G	1.1e-06	3.3e-05	909482	1	NM_005912.3	ENST00000299766	ENSG00000166603	MC4R	frameshift_variant	0	21.2	NA	NA	NA	HC	PTV	Y/X	320	TRUE	TRUE	G	GA	2.19e-06	13.0845	4.83239	0.0068	1	0	0	NA	1	0	1.19e-06	12.6462	4.40506	0.0041	1	NA	NA	NA	NA	NA
18:60371715:TAGAG:T	chr18	60371715	TAGAG	T	5.5e-06	3.3e-05	909482	5	NM_005912.3	ENST00000299766	ENSG00000166603	MC4R	frameshift_variant	3.1e-05	33	NA	NA	NA	HC	PTV	LY/X	211-212	TRUE	TRUE	T	TAGAG	4.39e-06	2.53256	3.41697	0.46	2	7.82e-06	3.0242	2.31052	0.19	3	5.96e-06	2.00037	1.96999	0.31	5	NA	NA	NA	NA	NA
3:61562303:G:T	chr3	61562303	G	T	3.3e-06	3.3e-05	909482	3	NM_002841.4	ENST00000474889	ENSG00000144724	PTPRG	stop_gained	0	41	NA	NA	NA	HC	PTV	E/*	6	TRUE	FALSE	T	G	4.39e-06	6.29115	3.40098	0.064	2	2.61e-06	2.33218	3.97964	0.56	1	3.57e-06	4.35009	2.52813	0.085	3	NA	NA	NA	NA	NA
3:62292529:T:TATGA	chr3	62292529	T	TATGA	1.1e-06	3.3e-05	909482	1	NM_002841.4	ENST00000474889	ENSG00000144724	PTPRG	frameshift_variant	0	33	NA	NA	NA	HC	PTV	-/MX	1388-1389	FALSE	TRUE	TATGA	T	2.19e-06	17.2303	4.8098	0.00034	1	0	0	NA	1	0	1.19e-06	17.9252	4.37889	4.2e-05	1	NA	NA	NA	NA	NA
7:93477611:C:A	chr7	93477611	C	A	1.1e-06	3.3e-05	909482	1	NM_001742.4	ENST00000426151	ENSG00000004948	CALCR	missense_variant	0	27.3	0.844	deleterious(0)	probably_damaging(0.996)	NA	MISSENSE	G/V	88	FALSE	FALSE	A	C	NA	NA	NA	NA	NA	NA	NA	NA	NA	NA	NA	NA	NA	NA	NA	1.21e-06	0.536119	0.655195	0.41	1
7:93479381:G:A	chr7	93479381	G	A	1.1e-06	3.3e-05	909482	1	NM_001742.4	ENST00000426151	ENSG00000004948	CALCR	stop_gained	0	23.8	NA	NA	NA	HC	PTV	Q/*	60	FALSE	FALSE	A	G	NA	NA	NA	NA	NA	NA	NA	NA	NA	NA	NA	NA	NA	NA	NA	1.21e-06	-0.742368	0.65518	0.26	1
11:47323729:G:A	chr11	47323729	G	A	1.1e-06	3.3e-05	909482	1	.	ENST00000402192	ENSG00000110514	MADD	stop_gained	0	43	NA	NA	NA	HC	PTV	.	.	FALSE	FALSE	A	G	NA	NA	NA	NA	NA	NA	NA	NA	NA	NA	NA	NA	NA	NA	NA	1.21e-06	-0.97006	0.655306	0.14	1
18:60371389:GA:G	chr18	60371389	GA	G	1.1e-06	3.3e-05	909482	1	NM_005912.3	ENST00000299766	ENSG00000166603	MC4R	frameshift_variant	0	21.2	NA	NA	NA	HC	PTV	Y/X	320	TRUE	TRUE	G	GA	NA	NA	NA	NA	NA	NA	NA	NA	NA	NA	NA	NA	NA	NA	NA	1.21e-06	0.886142	0.65591	0.18	1
18:60371715:TAGAG:T	chr18	60371715	TAGAG	T	5.5e-06	3.3e-05	909482	5	NM_005912.3	ENST00000299766	ENSG00000166603	MC4R	frameshift_variant	3.1e-05	33	NA	NA	NA	HC	PTV	LY/X	211-212	TRUE	TRUE	T	TAGAG	NA	NA	NA	NA	NA	NA	NA	NA	NA	NA	NA	NA	NA	NA	NA	6.04e-06	0.865405	0.29333	0.0032	5
1:228273781:C:T	chr1	228273781	C	T	4.4e-06	3.3e-05	909482	4	NM_001386125.1	ENST00000680850	ENSG00000154358	OBSCN	stop_gained	0	34	NA	NA	NA	HC	PTV	Q/*	2092	FALSE	FALSE	T	C	NA	NA	NA	NA	NA	NA	NA	NA	NA	NA	NA	NA	NA	NA	NA	4.83e-06	-0.060659	0.326646	0.85	4
1:228274760:T:TC	chr1	228274760	T	TC	1.1e-06	3.3e-05	909482	1	NM_001386125.1	ENST00000680850	ENSG00000154358	OBSCN	frameshift_variant	0	19.28	NA	NA	NA	HC	PTV	S/SX	2333	FALSE	TRUE	TC	T	NA	NA	NA	NA	NA	NA	NA	NA	NA	NA	NA	NA	NA	NA	NA	1.21e-06	-0.0298244	0.653283	0.96	1
1:228276718:T:C	chr1	228276718	T	C	7.7e-06	3.3e-05	909482	7	NM_001386125.1	ENST00000680850	ENSG00000154358	OBSCN	splice_donor_variant	0	32	NA	NA	NA	HC	PTV	.	.	FALSE	FALSE	C	T	NA	NA	NA	NA	NA	NA	NA	NA	NA	NA	NA	NA	NA	NA	NA	8.45e-06	-0.0446944	0.246923	0.86	7
1:228277660:C:T	chr1	228277660	C	T	1.1e-06	3.3e-05	909482	1	NM_001386125.1	ENST00000680850	ENSG00000154358	OBSCN	stop_gained	1.55e-05	44	NA	NA	NA	HC	PTV	Q/*	2679	FALSE	FALSE	T	C	NA	NA	NA	NA	NA	NA	NA	NA	NA	NA	NA	NA	NA	NA	NA	1.21e-06	0.112137	0.653394	0.86	1
1:228288876:C:CT	chr1	228288876	C	CT	1.1e-06	3.3e-05	909482	1	NM_001386125.1	ENST00000680850	ENSG00000154358	OBSCN	frameshift_variant	0	32	NA	NA	NA	HC	PTV	L/LX	3872	TRUE	TRUE	CT	C	NA	NA	NA	NA	NA	NA	NA	NA	NA	NA	NA	NA	NA	NA	NA	1.21e-06	0.290966	0.653285	0.66	1
1:228341158:C:CA	chr1	228341158	C	CA	1.1e-06	3.3e-05	909482	1	NM_001386125.1	ENST00000680850	ENSG00000154358	OBSCN	frameshift_variant	0	36	NA	NA	NA	HC	PTV	H/QX	6878	FALSE	TRUE	CA	C	NA	NA	NA	NA	NA	NA	NA	NA	NA	NA	NA	NA	NA	NA	NA	1.21e-06	1.06894	0.653282	0.1	1
1:228341606:C:CT	chr1	228341606	C	CT	1.1e-06	3.3e-05	909482	1	NM_001386125.1	ENST00000680850	ENSG00000154358	OBSCN	frameshift_variant	0	35	NA	NA	NA	HC	PTV	P/PX	6966	FALSE	TRUE	CT	C	NA	NA	NA	NA	NA	NA	NA	NA	NA	NA	NA	NA	NA	NA	NA	1.21e-06	0.639216	0.653279	0.33	1
1:228368720:A:G	chr1	228368720	A	G	4.4e-06	3.3e-05	909482	4	NM_001386125.1	ENST00000680850	ENSG00000154358	OBSCN	splice_acceptor_variant	0	33	NA	NA	NA	HC	PTV	.	.	FALSE	FALSE	G	A	NA	NA	NA	NA	NA	NA	NA	NA	NA	NA	NA	NA	NA	NA	NA	4.83e-06	0.0648718	0.326643	0.84	4
1:228371755:GC:G	chr1	228371755	GC	G	3.3e-06	3.3e-05	909482	3	NM_001386125.1	ENST00000680850	ENSG00000154358	OBSCN	frameshift_variant	1.55e-05	25	NA	NA	NA	HC	PTV	A/X	7950	TRUE	TRUE	G	GC	NA	NA	NA	NA	NA	NA	NA	NA	NA	NA	NA	NA	NA	NA	NA	2.42e-06	0.489251	0.461971	0.29	2
4:122239607:C:T	chr4	122239607	C	T	1.32e-05	3.08e-05	909484	12	NM_001384125.1	ENST00000679879	ENSG00000138688	KIAA1109	stop_gained	1.55e-05	36	NA	NA	NA	HC	PTV	R/*	1309	FALSE	FALSE	T	C	1.1e-05	1.65535	2.15489	0.44	5	1.82e-05	-0.223993	1.50812	0.88	7	1.43e-05	0.821368	1.26748	0.52	12	NA	NA	NA	NA	NA
4:122249586:C:T	chr4	122249586	C	T	2.2e-06	3.08e-05	909484	2	NM_001384125.1	ENST00000679879	ENSG00000138688	KIAA1109	stop_gained	0	38	NA	NA	NA	HC	PTV	Q/*	1872	TRUE	FALSE	T	C	2.19e-06	1.13007	4.8185	0.81	1	2.61e-06	1.80856	3.99004	0.65	1	2.38e-06	2.69616	3.10462	0.39	2	NA	NA	NA	NA	NA
4:122328220:C:CT	chr4	122328220	C	CT	1.1e-06	3.08e-05	909484	1	NM_001384125.1	ENST00000679879	ENSG00000138688	KIAA1109	frameshift_variant	0	33	NA	NA	NA	HC	PTV	-/X	3792-3793	FALSE	TRUE	CT	C	0	0	NA	1	0	2.61e-06	9.02387	3.99013	0.024	1	1.19e-06	8.70587	4.39063	0.047	1	NA	NA	NA	NA	NA
12:57455588:C:T	chr12	57455588	C	T	5.5e-06	3.08e-05	909484	5	NM_031479.5	ENST00000266646	ENSG00000139269	INHBE	stop_gained	0	29.7	NA	NA	NA	HC	PTV	R/*	18	FALSE	FALSE	T	C	NA	NA	NA	NA	NA	NA	NA	NA	NA	NA	NA	NA	NA	NA	NA	6.04e-06	0.0877297	0.293	0.76	5
1:228212029:C:A	chr1	228212029	C	A	1.1e-06	3.08e-05	909484	1	NM_001386125.1	ENST00000680850	ENSG00000154358	OBSCN	stop_gained	0	35	NA	NA	NA	HC	PTV	C/*	82	TRUE	FALSE	A	C	NA	NA	NA	NA	NA	NA	NA	NA	NA	NA	NA	NA	NA	NA	NA	1.21e-06	-0.0247338	0.653288	0.97	1
1:228212029:CCG:C	chr1	228212029	CCG	C	9.9e-06	3.08e-05	909484	9	NM_001386125.1	ENST00000680850	ENSG00000154358	OBSCN	frameshift_variant	0	27.4	NA	NA	NA	HC	PTV	R/X	83	TRUE	TRUE	C	CCG	NA	NA	NA	NA	NA	NA	NA	NA	NA	NA	NA	NA	NA	NA	NA	1.09e-05	-0.0030321	0.217763	0.99	9
1:228268796:C:T	chr1	228268796	C	T	5.5e-06	3.08e-05	909484	5	NM_001386125.1	ENST00000680850	ENSG00000154358	OBSCN	stop_gained	3.1e-05	35	NA	NA	NA	HC	PTV	Q/*	1894	FALSE	FALSE	T	C	NA	NA	NA	NA	NA	NA	NA	NA	NA	NA	NA	NA	NA	NA	NA	6.04e-06	0.240325	0.292159	0.41	5
1:228276552:G:GCA	chr1	228276552	G	GCA	1.1e-06	3.08e-05	909484	1	NM_001386125.1	ENST00000680850	ENSG00000154358	OBSCN	frameshift_variant	0	24.4	NA	NA	NA	HC	PTV	S/SX	2483	FALSE	TRUE	GCA	G	NA	NA	NA	NA	NA	NA	NA	NA	NA	NA	NA	NA	NA	NA	NA	1.21e-06	-0.140951	0.653284	0.83	1
1:228276585:G:GGCCCCCC	chr1	228276585	G	GGCCCCCC	1.43e-05	3.08e-05	909484	13	NM_001386125.1	ENST00000680850	ENSG00000154358	OBSCN	frameshift_variant	1.55e-05	32	NA	NA	NA	HC	PTV	G/GPPX	2494	FALSE	TRUE	GGCCCCCC	G	NA	NA	NA	NA	NA	NA	NA	NA	NA	NA	NA	NA	NA	NA	NA	1.57e-05	0.173531	0.181202	0.34	13
1:228308223:C:A	chr1	228308223	C	A	1.1e-06	3.08e-05	909484	1	NM_001386125.1	ENST00000680850	ENSG00000154358	OBSCN	stop_gained	0	35	NA	NA	NA	HC	PTV	C/*	5150	FALSE	FALSE	A	C	NA	NA	NA	NA	NA	NA	NA	NA	NA	NA	NA	NA	NA	NA	NA	1.21e-06	-0.249356	0.653287	0.7	1
1:228334859:AC:A	chr1	228334859	AC	A	1.1e-06	3.08e-05	909484	1	NM_001386125.1	ENST00000680850	ENSG00000154358	OBSCN	frameshift_variant	0	35	NA	NA	NA	HC	PTV	T/X	6335	TRUE	TRUE	A	AC	NA	NA	NA	NA	NA	NA	NA	NA	NA	NA	NA	NA	NA	NA	NA	1.21e-06	0.266024	0.653279	0.68	1
1:228340606:AC:A	chr1	228340606	AC	A	2.2e-06	3.08e-05	909484	2	NM_001386125.1	ENST00000680850	ENSG00000154358	OBSCN	frameshift_variant	0	34	NA	NA	NA	HC	PTV	Y/X	6796	TRUE	TRUE	A	AC	NA	NA	NA	NA	NA	NA	NA	NA	NA	NA	NA	NA	NA	NA	NA	2.42e-06	-0.226652	0.461941	0.62	2
1:228371759:CT:C	chr1	228371759	CT	C	0.000203	3.08e-05	909484	185	NM_001386125.1	ENST00000680850	ENSG00000154358	OBSCN	frameshift_variant	6.2e-05	28	NA	NA	NA	HC	PTV	P/X	7951	TRUE	TRUE	C	CT	NA	NA	NA	NA	NA	NA	NA	NA	NA	NA	NA	NA	NA	NA	NA	0.000222	0.00639129	0.0481829	0.89	184
4:122209838:G:A	chr4	122209838	G	A	1.1e-06	2.86e-05	909486	1	NM_001384125.1	ENST00000679879	ENSG00000138688	KIAA1109	stop_gained	0	39	NA	NA	NA	HC	PTV	W/*	651	FALSE	FALSE	A	G	2.19e-06	6.57625	4.81847	0.17	1	0	0	NA	1	0	1.19e-06	6.43471	4.39062	0.14	1	NA	NA	NA	NA	NA
18:60371553:A:T	chr18	60371553	A	T	2.2e-06	2.86e-05	909486	2	NM_005912.3	ENST00000299766	ENSG00000166603	MC4R	missense_variant	0	25	0.378	deleterious(0.01)	possibly_damaging(0.776)	NA	MISSENSE	I/K	266	FALSE	FALSE	T	A	0	0	NA	1	0	5.21e-06	3.43727	2.82982	0.22	2	2.38e-06	3.8092	3.11483	0.22	2	NA	NA	NA	NA	NA
3:62267764:G:A	chr3	62267764	G	A	1.1e-06	2.86e-05	909486	1	NM_002841.4	ENST00000474889	ENSG00000144724	PTPRG	stop_gained	0	40	NA	NA	NA	HC	PTV	W/*	940	FALSE	FALSE	A	G	0	0	NA	1	0	2.61e-06	-0.769528	3.97965	0.85	1	1.19e-06	-0.817903	4.37887	0.85	1	NA	NA	NA	NA	NA
18:60371553:A:T	chr18	60371553	A	T	2.2e-06	2.86e-05	909486	2	NM_005912.3	ENST00000299766	ENSG00000166603	MC4R	missense_variant	0	25	0.378	deleterious(0.01)	possibly_damaging(0.776)	NA	MISSENSE	I/K	266	FALSE	FALSE	T	A	NA	NA	NA	NA	NA	NA	NA	NA	NA	NA	NA	NA	NA	NA	NA	2.42e-06	0.572348	0.463796	0.22	2
1:228246756:C:CAGGGGCCCCAGCCG	chr1	228246756	C	CAGGGGCCCCAGCCG	2.64e-05	2.86e-05	909486	24	NM_001386125.1	ENST00000680850	ENSG00000154358	OBSCN	frameshift_variant	4.65e-05	24.3	NA	NA	NA	HC	PTV	T/TGAPAX	1421	TRUE	TRUE	CAGGGGCCCCAGCCG	C	NA	NA	NA	NA	NA	NA	NA	NA	NA	NA	NA	NA	NA	NA	NA	2.78e-05	-0.0082726	0.136223	0.95	23
1:228274727:TCA:T	chr1	228274727	TCA	T	1.1e-06	2.86e-05	909486	1	NM_001386125.1	ENST00000680850	ENSG00000154358	OBSCN	frameshift_variant	0	22.6	NA	NA	NA	HC	PTV	S/X	2322	TRUE	TRUE	T	TCA	NA	NA	NA	NA	NA	NA	NA	NA	NA	NA	NA	NA	NA	NA	NA	1.21e-06	0.0752117	0.653281	0.91	1
1:228277503:A:T	chr1	228277503	A	T	1.1e-06	2.86e-05	909486	1	NM_001386125.1	ENST00000680850	ENSG00000154358	OBSCN	splice_acceptor_variant	0	33	NA	NA	NA	HC	PTV	.	.	FALSE	FALSE	T	A	NA	NA	NA	NA	NA	NA	NA	NA	NA	NA	NA	NA	NA	NA	NA	1.21e-06	0.0969625	0.653282	0.88	1
1:228279177:C:T	chr1	228279177	C	T	3.3e-06	2.86e-05	909486	3	NM_001386125.1	ENST00000680850	ENSG00000154358	OBSCN	stop_gained&splice_region_variant	0	47	NA	NA	NA	HC	PTV	Q/*	2806	FALSE	FALSE	T	C	NA	NA	NA	NA	NA	NA	NA	NA	NA	NA	NA	NA	NA	NA	NA	3.62e-06	0.30078	0.377174	0.43	3
1:228288309:TCA:T	chr1	228288309	TCA	T	1.1e-05	2.86e-05	909486	10	NM_001386125.1	ENST00000680850	ENSG00000154358	OBSCN	frameshift_variant	0	23	NA	NA	NA	HC	PTV	S/X	3783	TRUE	TRUE	T	TCA	NA	NA	NA	NA	NA	NA	NA	NA	NA	NA	NA	NA	NA	NA	NA	1.21e-05	0.383044	0.206589	0.064	10
1:228303934:CA:C	chr1	228303934	CA	C	2.2e-06	2.86e-05	909486	2	NM_001386125.1	ENST00000680850	ENSG00000154358	OBSCN	frameshift_variant	0	26.4	NA	NA	NA	HC	PTV	R/X	4667	TRUE	TRUE	C	CA	NA	NA	NA	NA	NA	NA	NA	NA	NA	NA	NA	NA	NA	NA	NA	2.42e-06	0.494266	0.461944	0.28	2
1:228303934:CAG:C	chr1	228303934	CAG	C	4.4e-06	2.86e-05	909486	4	NM_001386125.1	ENST00000680850	ENSG00000154358	OBSCN	frameshift_variant&splice_region_variant	1.55e-05	26.5	NA	NA	NA	HC	PTV	R/X	4667	TRUE	TRUE	C	CAG	NA	NA	NA	NA	NA	NA	NA	NA	NA	NA	NA	NA	NA	NA	NA	3.62e-06	0.673165	0.377173	0.074	3
1:228333777:C:T	chr1	228333777	C	T	1.1e-06	2.86e-05	909486	1	NM_001386125.1	ENST00000680850	ENSG00000154358	OBSCN	stop_gained	0	46	NA	NA	NA	HC	PTV	R/*	6308	FALSE	FALSE	T	C	NA	NA	NA	NA	NA	NA	NA	NA	NA	NA	NA	NA	NA	NA	NA	1.21e-06	-0.693733	0.653288	0.29	1
1:228341203:C:T	chr1	228341203	C	T	1.1e-06	2.86e-05	909486	1	NM_001386125.1	ENST00000680850	ENSG00000154358	OBSCN	stop_gained	6.2e-05	52	NA	NA	NA	HC	PTV	R/*	6893	FALSE	FALSE	T	C	NA	NA	NA	NA	NA	NA	NA	NA	NA	NA	NA	NA	NA	NA	NA	1.21e-06	1.4714	0.653284	0.024	1
4:122247250:C:A	chr4	122247250	C	A	1.1e-06	2.64e-05	909488	1	NM_001384125.1	ENST00000679879	ENSG00000138688	KIAA1109	stop_gained	0	39	NA	NA	NA	HC	PTV	S/*	1802	FALSE	FALSE	A	C	2.19e-06	-6.43172	4.81841	0.18	1	0	0	NA	1	0	1.19e-06	-6.63839	4.39059	0.13	1	NA	NA	NA	NA	NA
4:122304879:C:T	chr4	122304879	C	T	1.1e-06	2.64e-05	909488	1	NM_001384125.1	ENST00000679879	ENSG00000138688	KIAA1109	stop_gained	0	39	NA	NA	NA	HC	PTV	R/*	3190	FALSE	FALSE	T	C	2.19e-06	11.2166	4.81869	0.02	1	0	0	NA	1	0	1.19e-06	10.4338	4.39073	0.017	1	NA	NA	NA	NA	NA
4:122304926:GTT:G	chr4	122304926	GTT	G	1.1e-06	2.64e-05	909488	1	NM_001384125.1	ENST00000679879	ENSG00000138688	KIAA1109	frameshift_variant	0	34	NA	NA	NA	HC	PTV	F/X	3206	TRUE	TRUE	G	GTT	2.19e-06	4.22197	4.81848	0.38	1	0	0	NA	1	0	1.19e-06	3.48598	4.39063	0.43	1	NA	NA	NA	NA	NA
18:60372153:A:G	chr18	60372153	A	G	1.1e-06	2.64e-05	909488	1	NM_005912.3	ENST00000299766	ENSG00000166603	MC4R	missense_variant	0	26.5	0.823	deleterious(0)	probably_damaging(0.93)	NA	MISSENSE	I/T	66	FALSE	FALSE	G	A	2.19e-06	-2.63409	4.83338	0.59	1	0	0	NA	1	0	1.19e-06	-2.17669	4.40563	0.62	1	NA	NA	NA	NA	NA
15:58888508:G:GT	chr15	58888508	G	GT	1.1e-06	2.64e-05	909488	1	NM_024755.4	ENST00000380516	ENSG00000137776	SLTM	frameshift_variant	0	33	NA	NA	NA	HC	PTV	T/NX	751	FALSE	TRUE	GT	G	0	0	NA	1	0	2.61e-06	6.09819	4.00385	0.13	1	1.19e-06	5.71351	4.4069	0.19	1	NA	NA	NA	NA	NA
12:57455768:A:G	chr12	57455768	A	G	5.5e-06	2.64e-05	909488	5	NM_031479.5	ENST00000266646	ENSG00000139269	INHBE	missense_variant	0	26.1	0.604	deleterious(0.03)	probably_damaging(0.963)	NA	MISSENSE	R/G	78	FALSE	FALSE	G	A	NA	NA	NA	NA	NA	NA	NA	NA	NA	NA	NA	NA	NA	NA	NA	6.04e-06	0.110675	0.292967	0.71	5
11:47295578:T:A	chr11	47295578	T	A	1.1e-06	2.64e-05	909488	1	.	ENST00000402192	ENSG00000110514	MADD	splice_donor_variant	0	29.9	NA	NA	NA	HC	PTV	V/E	1139	FALSE	FALSE	A	T	NA	NA	NA	NA	NA	NA	NA	NA	NA	NA	NA	NA	NA	NA	NA	1.21e-06	-0.585682	0.655307	0.37	1
11:47324316:C:T	chr11	47324316	C	T	1.76e-05	2.64e-05	909488	16	.	ENST00000402192	ENSG00000110514	MADD	stop_gained	0	39	NA	NA	NA	HC	PTV	.	.	FALSE	FALSE	T	C	NA	NA	NA	NA	NA	NA	NA	NA	NA	NA	NA	NA	NA	NA	NA	1.93e-05	-0.251565	0.163831	0.12	16
18:60372153:A:G	chr18	60372153	A	G	1.1e-06	2.64e-05	909488	1	NM_005912.3	ENST00000299766	ENSG00000166603	MC4R	missense_variant	0	26.5	0.823	deleterious(0)	probably_damaging(0.93)	NA	MISSENSE	I/T	66	FALSE	FALSE	G	A	NA	NA	NA	NA	NA	NA	NA	NA	NA	NA	NA	NA	NA	NA	NA	1.21e-06	-0.923539	0.655998	0.16	1
1:228217290:T:C	chr1	228217290	T	C	1.1e-06	2.64e-05	909488	1	NM_001386125.1	ENST00000680850	ENSG00000154358	OBSCN	splice_donor_variant	0	33	NA	NA	NA	HC	PTV	.	.	FALSE	FALSE	C	T	NA	NA	NA	NA	NA	NA	NA	NA	NA	NA	NA	NA	NA	NA	NA	1.21e-06	-0.156659	0.653286	0.81	1
1:228243380:C:T	chr1	228243380	C	T	1.1e-06	2.64e-05	909488	1	NM_001386125.1	ENST00000680850	ENSG00000154358	OBSCN	stop_gained	0	37	NA	NA	NA	HC	PTV	Q/*	1135	FALSE	FALSE	T	C	NA	NA	NA	NA	NA	NA	NA	NA	NA	NA	NA	NA	NA	NA	NA	1.21e-06	0.170949	0.653281	0.79	1
1:228243459:G:A	chr1	228243459	G	A	3.3e-06	2.64e-05	909488	3	NM_001386125.1	ENST00000680850	ENSG00000154358	OBSCN	splice_donor_variant	0	25.8	NA	NA	NA	HC	PTV	.	.	FALSE	FALSE	A	G	NA	NA	NA	NA	NA	NA	NA	NA	NA	NA	NA	NA	NA	NA	NA	3.62e-06	0.605421	0.377177	0.11	3
1:228294151:G:C	chr1	228294151	G	C	1.1e-06	2.64e-05	909488	1	NM_001386125.1	ENST00000680850	ENSG00000154358	OBSCN	splice_acceptor_variant	0	24.6	NA	NA	NA	HC	PTV	.	.	FALSE	FALSE	C	G	NA	NA	NA	NA	NA	NA	NA	NA	NA	NA	NA	NA	NA	NA	NA	1.21e-06	0.351318	0.653282	0.59	1
1:228303929:AC:A	chr1	228303929	AC	A	2.2e-06	2.64e-05	909488	2	NM_001386125.1	ENST00000680850	ENSG00000154358	OBSCN	frameshift_variant	0	26.2	NA	NA	NA	HC	PTV	T/X	4665	FALSE	TRUE	A	AC	NA	NA	NA	NA	NA	NA	NA	NA	NA	NA	NA	NA	NA	NA	NA	2.42e-06	-0.775269	0.461941	0.093	2
1:228340098:C:A	chr1	228340098	C	A	3.3e-06	2.64e-05	909488	3	NM_001386125.1	ENST00000680850	ENSG00000154358	OBSCN	stop_gained	0	51	NA	NA	NA	HC	PTV	Y/*	6761	TRUE	FALSE	A	C	NA	NA	NA	NA	NA	NA	NA	NA	NA	NA	NA	NA	NA	NA	NA	3.62e-06	-0.12066	0.377189	0.75	3
20:62907257:CGT:C	chr20	62907257	CGT	C	1.1e-06	2.42e-05	909490	1	NM_001193369.2	ENST00000395343	ENSG00000101191	DIDO1	frameshift_variant	0	26.5	NA	NA	NA	HC	PTV	H/X	421	TRUE	TRUE	C	CGT	0	0	NA	1	0	2.61e-06	6.23308	4.00559	0.12	1	1.19e-06	5.95872	4.41029	0.18	1	NA	NA	NA	NA	NA
4:122230184:T:A	chr4	122230184	T	A	1.1e-06	2.42e-05	909490	1	NM_001384125.1	ENST00000679879	ENSG00000138688	KIAA1109	stop_gained	0	37	NA	NA	NA	HC	PTV	L/*	1099	FALSE	FALSE	A	T	2.19e-06	-2.39405	4.81837	0.62	1	0	0	NA	1	0	1.19e-06	-0.262887	4.39058	0.95	1	NA	NA	NA	NA	NA
4:122240192:CAG:C	chr4	122240192	CAG	C	5.5e-06	2.42e-05	909490	5	NM_001384125.1	ENST00000679879	ENSG00000138688	KIAA1109	frameshift_variant	0	33	NA	NA	NA	HC	PTV	Q/X	1504	TRUE	TRUE	C	CAG	4.39e-06	1.72318	3.40714	0.61	2	7.82e-06	0.516069	2.30368	0.82	3	5.96e-06	0.844118	1.96354	0.67	5	NA	NA	NA	NA	NA
4:122240216:GTAAT:G	chr4	122240216	GTAAT	G	1.1e-06	2.42e-05	909490	1	NM_001384125.1	ENST00000679879	ENSG00000138688	KIAA1109	frameshift_variant	0	32	NA	NA	NA	HC	PTV	VI/X	1512-1513	TRUE	TRUE	G	GTAAT	0	0	NA	1	0	2.61e-06	14.6597	3.99003	0.00024	1	1.19e-06	14.172	4.39058	0.0012	1	NA	NA	NA	NA	NA
4:122257443:T:TG	chr4	122257443	T	TG	2.2e-06	2.42e-05	909490	2	NM_001384125.1	ENST00000679879	ENSG00000138688	KIAA1109	frameshift_variant	0	35	NA	NA	NA	HC	PTV	-/X	2189-2190	FALSE	TRUE	TG	T	0	0	NA	1	0	5.21e-06	1.34969	2.82145	0.63	2	2.38e-06	1.21863	3.10465	0.69	2	NA	NA	NA	NA	NA
4:122279933:AC:A	chr4	122279933	AC	A	1.1e-06	2.42e-05	909490	1	NM_001384125.1	ENST00000679879	ENSG00000138688	KIAA1109	frameshift_variant	0	33	NA	NA	NA	HC	PTV	H/X	2917	TRUE	TRUE	A	AC	0	0	NA	1	0	2.61e-06	5.87363	3.99013	0.14	1	1.19e-06	7.03175	4.39062	0.11	1	NA	NA	NA	NA	NA
18:60371673:A:G	chr18	60371673	A	G	4.4e-06	2.42e-05	909490	4	NM_005912.3	ENST00000299766	ENSG00000166603	MC4R	missense_variant	3.1e-05	26.7	0.782	deleterious(0.01)	probably_damaging(0.991)	NA	MISSENSE	I/T	226	FALSE	FALSE	G	A	4.39e-06	-2.97027	3.4228	0.39	2	5.21e-06	-1.11701	2.82981	0.69	2	4.77e-06	-2.02156	2.20357	0.36	4	NA	NA	NA	NA	NA
3:62273009:C:CAA	chr3	62273009	C	CAA	1.1e-06	2.42e-05	909490	1	NM_002841.4	ENST00000474889	ENSG00000144724	PTPRG	frameshift_variant	0	33	NA	NA	NA	HC	PTV	-/X	1082-1083	FALSE	TRUE	CAA	C	2.19e-06	9.49739	4.80972	0.048	1	0	0	NA	1	0	1.19e-06	10.032	4.37885	0.022	1	NA	NA	NA	NA	NA
3:62273846:T:C	chr3	62273846	T	C	3.3e-06	2.42e-05	909490	3	NM_002841.4	ENST00000474889	ENSG00000144724	PTPRG	splice_donor_variant	0	33	NA	NA	NA	HC	PTV	.	.	FALSE	FALSE	C	T	6.58e-06	-0.308153	2.77702	0.91	3	0	0	NA	1	0	3.57e-06	-0.67916	2.5282	0.79	3	NA	NA	NA	NA	NA
20:46054995:A:AT	chr20	46054995	A	AT	1.1e-06	2.42e-05	909490	1	NM_020708.5	ENST00000243964	ENSG00000124140	SLC12A5	frameshift_variant	0	33	NA	NA	NA	HC	PTV	H/HX	920	FALSE	TRUE	AT	A	2.19e-06	-3.54742	4.83675	0.46	1	0	0	NA	1	0	1.19e-06	-4.05789	4.41028	0.36	1	NA	NA	NA	NA	NA
15:58890427:G:A	chr15	58890427	G	A	1.1e-06	2.42e-05	909490	1	NM_024755.4	ENST00000380516	ENSG00000137776	SLTM	stop_gained	0	38	NA	NA	NA	HC	PTV	R/*	645	FALSE	FALSE	A	G	2.19e-06	4.89042	4.83337	0.31	1	0	0	NA	1	0	1.19e-06	3.78528	4.40685	0.39	1	NA	NA	NA	NA	NA
7:93436139:C:G	chr7	93436139	C	G	9.9e-06	2.42e-05	909490	9	NM_001742.4	ENST00000426151	ENSG00000004948	CALCR	missense_variant	1.55e-05	28.4	0.555	deleterious(0)	probably_damaging(1)	NA	MISSENSE	R/P	321	TRUE	FALSE	G	C	NA	NA	NA	NA	NA	NA	NA	NA	NA	NA	NA	NA	NA	NA	NA	1.09e-05	0.343133	0.218394	0.12	9
7:93436139:C:T	chr7	93436139	C	T	0.000274	2.42e-05	909490	249	NM_001742.4	ENST00000426151	ENSG00000004948	CALCR	missense_variant	0.000387	33	0.377	deleterious(0)	probably_damaging(0.999)	NA	MISSENSE	R/Q	321	TRUE	FALSE	T	C	NA	NA	NA	NA	NA	NA	NA	NA	NA	NA	NA	NA	NA	NA	NA	0.000286	0.128121	0.0425723	0.0026	237
7:93479387:G:A	chr7	93479387	G	A	1.1e-05	2.42e-05	909490	10	NM_001742.4	ENST00000426151	ENSG00000004948	CALCR	stop_gained	0	36	NA	NA	NA	HC	PTV	R/*	58	FALSE	FALSE	A	G	NA	NA	NA	NA	NA	NA	NA	NA	NA	NA	NA	NA	NA	NA	NA	1.21e-05	-0.0317857	0.207184	0.88	10
18:60371673:A:G	chr18	60371673	A	G	4.4e-06	2.42e-05	909490	4	NM_005912.3	ENST00000299766	ENSG00000166603	MC4R	missense_variant	3.1e-05	26.7	0.782	deleterious(0.01)	probably_damaging(0.991)	NA	MISSENSE	I/T	226	FALSE	FALSE	G	A	NA	NA	NA	NA	NA	NA	NA	NA	NA	NA	NA	NA	NA	NA	NA	4.83e-06	0.0337883	0.328114	0.92	4
1:228268781:C:CT	chr1	228268781	C	CT	1.1e-06	2.42e-05	909490	1	NM_001386125.1	ENST00000680850	ENSG00000154358	OBSCN	frameshift_variant	0	27.7	NA	NA	NA	HC	PTV	L/LX	1889	FALSE	TRUE	CT	C	NA	NA	NA	NA	NA	NA	NA	NA	NA	NA	NA	NA	NA	NA	NA	1.21e-06	0.104903	0.653285	0.87	1
1:228279899:TC:T	chr1	228279899	TC	T	1.1e-06	2.42e-05	909490	1	NM_001386125.1	ENST00000680850	ENSG00000154358	OBSCN	frameshift_variant	0	32	NA	NA	NA	HC	PTV	F/X	2921	TRUE	TRUE	T	TC	NA	NA	NA	NA	NA	NA	NA	NA	NA	NA	NA	NA	NA	NA	NA	1.21e-06	0.100877	0.65328	0.88	1
1:228280011:G:GC	chr1	228280011	G	GC	5.5e-06	2.42e-05	909490	5	NM_001386125.1	ENST00000680850	ENSG00000154358	OBSCN	frameshift_variant	0	26.8	NA	NA	NA	HC	PTV	-/X	2958-2959	FALSE	TRUE	GC	G	NA	NA	NA	NA	NA	NA	NA	NA	NA	NA	NA	NA	NA	NA	NA	4.83e-06	0.188526	0.326644	0.56	4
1:228307533:T:G	chr1	228307533	T	G	2.2e-06	2.42e-05	909490	2	NM_001386125.1	ENST00000680850	ENSG00000154358	OBSCN	splice_donor_variant	0	33	NA	NA	NA	HC	PTV	.	.	FALSE	FALSE	G	T	NA	NA	NA	NA	NA	NA	NA	NA	NA	NA	NA	NA	NA	NA	NA	2.42e-06	0.557707	0.461939	0.23	2
1:228370030:ATGGC:A	chr1	228370030	ATGGC	A	4.4e-06	2.42e-05	909490	4	NM_001386125.1	ENST00000680850	ENSG00000154358	OBSCN	frameshift_variant	0	34	NA	NA	NA	HC	PTV	MA/X	7643-7644	TRUE	TRUE	A	ATGGC	NA	NA	NA	NA	NA	NA	NA	NA	NA	NA	NA	NA	NA	NA	NA	4.83e-06	-0.341613	0.326641	0.3	4
1:228378616:A:C	chr1	228378616	A	C	1.1e-06	2.42e-05	909490	1	NM_001386125.1	ENST00000680850	ENSG00000154358	OBSCN	splice_acceptor_variant	0	33	NA	NA	NA	HC	PTV	.	.	FALSE	FALSE	C	A	NA	NA	NA	NA	NA	NA	NA	NA	NA	NA	NA	NA	NA	NA	NA	1.21e-06	0.253266	0.653284	0.7	1
2:25161456:G:C	chr2	25161456	G	C	0.000582	2.42e-05	909490	529	NM_000939.4	ENST00000395826	ENSG00000115138	POMC	missense_variant	0.000341	26.8	0.822	deleterious(0)	probably_damaging(0.996)	NA	MISSENSE	H/Q	143	TRUE	FALSE	C	G	NA	NA	NA	NA	NA	NA	NA	NA	NA	NA	NA	NA	NA	NA	NA	0.000623	0.130548	0.0287915	5.8e-06	516
4:122230060:C:T	chr4	122230060	C	T	1.1e-06	2.2e-05	909492	1	NM_001384125.1	ENST00000679879	ENSG00000138688	KIAA1109	stop_gained	0	37	NA	NA	NA	HC	PTV	Q/*	1058	FALSE	FALSE	T	C	2.19e-06	8.19188	4.81838	0.089	1	0	0	NA	1	0	1.19e-06	8.18425	4.39058	0.062	1	NA	NA	NA	NA	NA
4:122304882:CT:C	chr4	122304882	CT	C	1.1e-06	2.2e-05	909492	1	NM_001384125.1	ENST00000679879	ENSG00000138688	KIAA1109	frameshift_variant	0	34	NA	NA	NA	HC	PTV	L/X	3191	FALSE	TRUE	C	CT	0	0	NA	1	0	2.61e-06	6.58182	3.99007	0.099	1	1.19e-06	7.01421	4.39059	0.11	1	NA	NA	NA	NA	NA
3:61562317:G:A	chr3	61562317	G	A	1.1e-06	2.2e-05	909492	1	NM_002841.4	ENST00000474889	ENSG00000144724	PTPRG	stop_gained	0	43	NA	NA	NA	HC	PTV	W/*	10	FALSE	FALSE	A	G	0	0	NA	1	0	2.61e-06	5.51347	3.97965	0.17	1	1.19e-06	5.29817	4.37887	0.23	1	NA	NA	NA	NA	NA
3:62157184:G:GA	chr3	62157184	G	GA	1.1e-06	2.2e-05	909492	1	NM_002841.4	ENST00000474889	ENSG00000144724	PTPRG	stop_gained&frameshift_variant	0	34	NA	NA	NA	HC	PTV	W/*	267	FALSE	TRUE	GA	G	0	0	NA	1	0	2.61e-06	-4.49239	3.97969	0.26	1	1.19e-06	-4.29297	4.37889	0.33	1	NA	NA	NA	NA	NA
3:62292557:G:GT	chr3	62292557	G	GT	1.1e-06	2.2e-05	909492	1	NM_002841.4	ENST00000474889	ENSG00000144724	PTPRG	splice_donor_variant	0	32	NA	NA	NA	HC	PTV	.	.	TRUE	TRUE	GT	G	0	0	NA	1	0	2.61e-06	-5.90719	3.97981	0.14	1	1.19e-06	-4.62526	4.37894	0.29	1	NA	NA	NA	NA	NA
1:228276700:G:GCGGCT	chr1	228276700	G	GCGGCT	1.1e-06	2.2e-05	909492	1	NM_001386125.1	ENST00000680850	ENSG00000154358	OBSCN	frameshift_variant	0	22.9	NA	NA	NA	HC	PTV	-/RX	2532-2533	TRUE	TRUE	GCGGCT	G	NA	NA	NA	NA	NA	NA	NA	NA	NA	NA	NA	NA	NA	NA	NA	1.21e-06	0.0237203	0.653288	0.97	1
1:228298646:CTG:C	chr1	228298646	CTG	C	1.1e-06	2.2e-05	909492	1	NM_001386125.1	ENST00000680850	ENSG00000154358	OBSCN	frameshift_variant	0	17.78	NA	NA	NA	HC	PTV	SV/SX	4380-4381	TRUE	TRUE	C	CTG	NA	NA	NA	NA	NA	NA	NA	NA	NA	NA	NA	NA	NA	NA	NA	1.21e-06	0.0878496	0.653286	0.89	1
1:228298718:G:T	chr1	228298718	G	T	1.1e-06	2.2e-05	909492	1	NM_001386125.1	ENST00000680850	ENSG00000154358	OBSCN	splice_donor_variant	0	25.6	NA	NA	NA	HC	PTV	.	.	FALSE	FALSE	T	G	NA	NA	NA	NA	NA	NA	NA	NA	NA	NA	NA	NA	NA	NA	NA	1.21e-06	-0.791815	0.653289	0.23	1
1:228304562:CA:C	chr1	228304562	CA	C	1.76e-05	2.2e-05	909492	16	NM_001386125.1	ENST00000680850	ENSG00000154358	OBSCN	frameshift_variant	0	26	NA	NA	NA	HC	PTV	R/X	4755	TRUE	TRUE	C	CA	NA	NA	NA	NA	NA	NA	NA	NA	NA	NA	NA	NA	NA	NA	NA	2.42e-06	-0.373852	0.461952	0.42	2
1:228304562:CAG:C	chr1	228304562	CAG	C	1.32e-05	2.2e-05	909492	12	NM_001386125.1	ENST00000680850	ENSG00000154358	OBSCN	frameshift_variant&splice_region_variant	0	25.9	NA	NA	NA	HC	PTV	R/X	4755	TRUE	TRUE	C	CAG	NA	NA	NA	NA	NA	NA	NA	NA	NA	NA	NA	NA	NA	NA	NA	1.45e-05	0.00330784	0.188594	0.99	12
1:228341599:G:GCCCTGCC	chr1	228341599	G	GCCCTGCC	2.2e-06	2.2e-05	909492	2	NM_001386125.1	ENST00000680850	ENSG00000154358	OBSCN	frameshift_variant	0	35	NA	NA	NA	HC	PTV	A/ALPX	6964	FALSE	TRUE	GCCCTGCC	G	NA	NA	NA	NA	NA	NA	NA	NA	NA	NA	NA	NA	NA	NA	NA	2.42e-06	-0.748566	0.461992	0.11	2
1:228362574:A:G	chr1	228362574	A	G	1.54e-05	2.2e-05	909492	14	NM_001386125.1	ENST00000680850	ENSG00000154358	OBSCN	splice_acceptor_variant	0	23	NA	NA	NA	HC	PTV	.	.	FALSE	FALSE	G	A	NA	NA	NA	NA	NA	NA	NA	NA	NA	NA	NA	NA	NA	NA	NA	1.45e-05	0.173859	0.188593	0.36	12
1:228372479:C:A	chr1	228372479	C	A	1.98e-05	2.2e-05	909492	18	NM_001386125.1	ENST00000680850	ENSG00000154358	OBSCN	stop_gained	0	44	NA	NA	NA	HC	PTV	S/*	8191	TRUE	FALSE	A	C	NA	NA	NA	NA	NA	NA	NA	NA	NA	NA	NA	NA	NA	NA	NA	2.17e-05	-0.103634	0.153986	0.5	18
20:62896574:G:GA	chr20	62896574	G	GA	1.1e-06	1.98e-05	909494	1	NM_001193369.2	ENST00000395343	ENSG00000101191	DIDO1	frameshift_variant	0	33	NA	NA	NA	HC	PTV	-/X	670-671	TRUE	TRUE	GA	G	2.19e-06	14.9453	4.83666	0.002	1	0	0	NA	1	0	1.19e-06	14.156	4.41023	0.0013	1	NA	NA	NA	NA	NA
4:122209294:C:T	chr4	122209294	C	T	3.3e-06	1.98e-05	909494	3	NM_001384125.1	ENST00000679879	ENSG00000138688	KIAA1109	stop_gained	0	38	NA	NA	NA	HC	PTV	Q/*	630	FALSE	FALSE	T	C	4.39e-06	3.73061	3.40711	0.27	2	2.61e-06	-3.62024	3.99014	0.36	1	3.57e-06	0.952449	2.53491	0.71	3	NA	NA	NA	NA	NA
4:122308078:C:G	chr4	122308078	C	G	1.1e-06	1.98e-05	909494	1	NM_001384125.1	ENST00000679879	ENSG00000138688	KIAA1109	stop_gained	0	42	NA	NA	NA	HC	PTV	S/*	3324	FALSE	FALSE	G	C	2.19e-06	-5.73382	4.81841	0.23	1	0	0	NA	1	0	1.19e-06	-5.84055	4.39059	0.18	1	NA	NA	NA	NA	NA
18:60371538:C:T	chr18	60371538	C	T	3.19e-05	1.98e-05	909494	29	NM_005912.3	ENST00000299766	ENSG00000166603	MC4R	missense_variant	0	25.4	0.836	deleterious(0)	probably_damaging(1)	NA	MISSENSE	C/Y	271	FALSE	FALSE	T	C	3.07e-05	5.07197	1.29154	8.6e-05	14	3.91e-05	1.5124	1.03334	0.14	15	3.45e-05	3.39281	0.818026	3.4e-05	29	NA	NA	NA	NA	NA
3:62218951:CA:C	chr3	62218951	CA	C	1.1e-06	1.98e-05	909494	1	NM_002841.4	ENST00000474889	ENSG00000144724	PTPRG	frameshift_variant	0	26.7	NA	NA	NA	HC	PTV	I/X	753	TRUE	TRUE	C	CA	2.19e-06	5.14974	4.80979	0.28	1	0	0	NA	1	0	1.19e-06	5.04758	4.37889	0.25	1	NA	NA	NA	NA	NA
11:47285145:C:T	chr11	47285145	C	T	6.6e-06	1.98e-05	909494	6	.	ENST00000402192	ENSG00000110514	MADD	stop_gained	0	37	NA	NA	NA	HC	PTV	.	.	TRUE	FALSE	T	C	NA	NA	NA	NA	NA	NA	NA	NA	NA	NA	NA	NA	NA	NA	NA	6.04e-06	0.511646	0.293065	0.081	5
11:47285145:CA:C	chr11	47285145	CA	C	1.1e-06	1.98e-05	909494	1	.	ENST00000402192	ENSG00000110514	MADD	frameshift_variant	0	27.3	NA	NA	NA	HC	PTV	.	.	TRUE	TRUE	C	CA	NA	NA	NA	NA	NA	NA	NA	NA	NA	NA	NA	NA	NA	NA	NA	1.21e-06	0.899118	0.655309	0.17	1
11:47323690:TG:T	chr11	47323690	TG	T	1.1e-06	1.98e-05	909494	1	.	ENST00000402192	ENSG00000110514	MADD	frameshift_variant	1.55e-05	27.1	NA	NA	NA	HC	PTV	.	.	TRUE	TRUE	T	TG	NA	NA	NA	NA	NA	NA	NA	NA	NA	NA	NA	NA	NA	NA	NA	1.21e-06	-0.783014	0.655361	0.23	1
18:60371538:C:T	chr18	60371538	C	T	3.19e-05	1.98e-05	909494	29	NM_005912.3	ENST00000299766	ENSG00000166603	MC4R	missense_variant	0	25.4	0.836	deleterious(0)	probably_damaging(1)	NA	MISSENSE	C/Y	271	FALSE	FALSE	T	C	NA	NA	NA	NA	NA	NA	NA	NA	NA	NA	NA	NA	NA	NA	NA	3.5e-05	0.646757	0.121804	1.1e-07	29
1:228268767:CA:C	chr1	228268767	CA	C	6.6e-06	1.98e-05	909495	6	NM_001386125.1	ENST00000680850	ENSG00000154358	OBSCN	frameshift_variant	0	14.07	NA	NA	NA	HC	PTV	A/X	1884	TRUE	TRUE	C	CA	NA	NA	NA	NA	NA	NA	NA	NA	NA	NA	NA	NA	NA	NA	NA	6.04e-06	-0.0366461	0.292162	0.9	5
1:228268767:CAG:C	chr1	228268767	CAG	C	5.5e-06	1.98e-05	909495	5	NM_001386125.1	ENST00000680850	ENSG00000154358	OBSCN	frameshift_variant	0	25.5	NA	NA	NA	HC	PTV	AG/AX	1884-1885	TRUE	TRUE	C	CAG	NA	NA	NA	NA	NA	NA	NA	NA	NA	NA	NA	NA	NA	NA	NA	6.04e-06	0.0389342	0.292159	0.89	5
1:228276555:G:A	chr1	228276555	G	A	1.1e-06	1.98e-05	909494	1	NM_001386125.1	ENST00000680850	ENSG00000154358	OBSCN	stop_gained	0	51	NA	NA	NA	HC	PTV	W/*	2484	FALSE	FALSE	A	G	NA	NA	NA	NA	NA	NA	NA	NA	NA	NA	NA	NA	NA	NA	NA	1.21e-06	1.04484	0.65328	0.11	1
1:228294411:CA:C	chr1	228294411	CA	C	7.7e-06	1.98e-05	909494	7	NM_001386125.1	ENST00000680850	ENSG00000154358	OBSCN	frameshift_variant	0	25	NA	NA	NA	HC	PTV	R/X	4227	TRUE	TRUE	C	CA	NA	NA	NA	NA	NA	NA	NA	NA	NA	NA	NA	NA	NA	NA	NA	8.45e-06	-0.196522	0.246921	0.43	7
1:228294411:CAG:C	chr1	228294411	CAG	C	3.3e-06	1.98e-05	909494	3	NM_001386125.1	ENST00000680850	ENSG00000154358	OBSCN	frameshift_variant&splice_region_variant	0	25.2	NA	NA	NA	HC	PTV	R/X	4227	TRUE	TRUE	C	CAG	NA	NA	NA	NA	NA	NA	NA	NA	NA	NA	NA	NA	NA	NA	NA	3.62e-06	-0.0276242	0.377175	0.94	3
1:228299931:AG:A	chr1	228299931	AG	A	8.8e-06	1.98e-05	909494	8	NM_001386125.1	ENST00000680850	ENSG00000154358	OBSCN	frameshift_variant	0	33	NA	NA	NA	HC	PTV	G/X	4509	FALSE	TRUE	A	AG	NA	NA	NA	NA	NA	NA	NA	NA	NA	NA	NA	NA	NA	NA	NA	8.45e-06	0.304705	0.246936	0.22	7
1:228338126:C:G	chr1	228338126	C	G	2.2e-06	1.98e-05	909494	2	NM_001386125.1	ENST00000680850	ENSG00000154358	OBSCN	stop_gained	0	50	NA	NA	NA	HC	PTV	Y/*	6618	FALSE	FALSE	G	C	NA	NA	NA	NA	NA	NA	NA	NA	NA	NA	NA	NA	NA	NA	NA	1.21e-06	1.13262	0.653285	0.083	1
1:228365475:G:GCT	chr1	228365475	G	GCT	2.2e-06	1.98e-05	909494	2	NM_001386125.1	ENST00000680850	ENSG00000154358	OBSCN	frameshift_variant	0	33	NA	NA	NA	HC	PTV	-/X	7283-7284	FALSE	TRUE	GCT	G	NA	NA	NA	NA	NA	NA	NA	NA	NA	NA	NA	NA	NA	NA	NA	2.42e-06	0.200663	0.461945	0.66	2
2:25161458:G:A	chr2	25161458	G	A	1.54e-05	1.98e-05	909494	14	NM_000939.4	ENST00000395826	ENSG00000115138	POMC	missense_variant	1.55e-05	29.2	0.935	deleterious(0)	probably_damaging(0.993)	NA	MISSENSE	H/Y	143	FALSE	FALSE	A	G	NA	NA	NA	NA	NA	NA	NA	NA	NA	NA	NA	NA	NA	NA	NA	3.62e-06	0.662052	0.377131	0.079	3
2:25161574:C:T	chr2	25161574	C	T	4.4e-06	1.98e-05	909494	4	NM_000939.4	ENST00000395826	ENSG00000115138	POMC	missense_variant	0	25.8	0.356	deleterious(0)	probably_damaging(0.926)	NA	MISSENSE	R/H	104	FALSE	FALSE	T	C	NA	NA	NA	NA	NA	NA	NA	NA	NA	NA	NA	NA	NA	NA	NA	2.42e-06	0.811827	0.461857	0.079	2
2:25161575:G:A	chr2	25161575	G	A	7.7e-06	1.98e-05	909494	7	NM_000939.4	ENST00000395826	ENSG00000115138	POMC	missense_variant	0	27.8	0.472	deleterious(0)	probably_damaging(0.926)	NA	MISSENSE	R/C	104	TRUE	FALSE	A	G	NA	NA	NA	NA	NA	NA	NA	NA	NA	NA	NA	NA	NA	NA	NA	8.45e-06	0.0100158	0.246877	0.97	7
20:62910905:ACTCT:A	chr20	62910905	ACTCT	A	1.1e-06	1.76e-05	909496	1	NM_001193369.2	ENST00000395343	ENSG00000101191	DIDO1	frameshift_variant	0	24.8	NA	NA	NA	HC	PTV	ES/X	235-236	FALSE	TRUE	A	ACTCT	0	0	NA	1	0	2.61e-06	1.2564	4.00551	0.75	1	1.19e-06	0.796341	4.41025	0.86	1	NA	NA	NA	NA	NA
20:62911225:TG:T	chr20	62911225	TG	T	1.1e-06	1.76e-05	909496	1	NM_001193369.2	ENST00000395343	ENSG00000101191	DIDO1	frameshift_variant	0	14.54	NA	NA	NA	HC	PTV	S/X	129	FALSE	TRUE	T	TG	2.19e-06	7.33044	4.83685	0.13	1	0	0	NA	1	0	1.19e-06	7.75539	4.41033	0.079	1	NA	NA	NA	NA	NA
4:122209896:AAAAGCAG:A	chr4	122209896	AAAAGCAG	A	1.1e-06	1.76e-05	909496	1	NM_001384125.1	ENST00000679879	ENSG00000138688	KIAA1109	frameshift_variant	0	32	NA	NA	NA	HC	PTV	KAD/X	671-673	TRUE	TRUE	A	AAAAGCAG	2.19e-06	-1.20276	4.8184	0.8	1	0	0	NA	1	0	1.19e-06	-0.470186	4.39059	0.91	1	NA	NA	NA	NA	NA
4:122239827:TG:T	chr4	122239827	TG	T	1.1e-06	1.76e-05	909496	1	NM_001384125.1	ENST00000679879	ENSG00000138688	KIAA1109	frameshift_variant	0	32	NA	NA	NA	HC	PTV	M/X	1382	FALSE	TRUE	T	TG	2.19e-06	-2.99833	4.8184	0.53	1	0	0	NA	1	0	1.19e-06	-1.93199	4.39059	0.66	1	NA	NA	NA	NA	NA
4:122309374:A:T	chr4	122309374	A	T	1.1e-06	1.76e-05	909496	1	NM_001384125.1	ENST00000679879	ENSG00000138688	KIAA1109	stop_gained	0	44	NA	NA	NA	HC	PTV	K/*	3388	FALSE	FALSE	T	A	0	0	NA	1	0	2.61e-06	-0.0746095	3.99012	0.99	1	1.19e-06	0.0730174	4.39062	0.99	1	NA	NA	NA	NA	NA
20:46043258:ATGTCTTC:A	chr20	46043258	ATGTCTTC	A	1.1e-06	1.76e-05	909496	1	NM_020708.5	ENST00000243964	ENSG00000124140	SLC12A5	frameshift_variant	0	32	NA	NA	NA	HC	PTV	YVF/X	391-393	TRUE	TRUE	A	ATGTCTTC	2.19e-06	11.4693	4.83668	0.018	1	0	0	NA	1	0	1.19e-06	10.5914	4.41024	0.016	1	NA	NA	NA	NA	NA
15:58894520:T:TA	chr15	58894520	T	TA	1.1e-06	1.76e-05	909496	1	NM_024755.4	ENST00000380516	ENSG00000137776	SLTM	frameshift_variant	0	32	NA	NA	NA	HC	PTV	V/VX	430	FALSE	TRUE	TA	T	0	0	NA	1	0	2.61e-06	0.535877	4.00382	0.89	1	1.19e-06	0.311074	4.40688	0.94	1	NA	NA	NA	NA	NA
15:58894552:G:A	chr15	58894552	G	A	8.8e-06	1.76e-05	909496	8	NM_024755.4	ENST00000380516	ENSG00000137776	SLTM	stop_gained	0	39	NA	NA	NA	HC	PTV	R/*	420	TRUE	FALSE	A	G	1.1e-05	1.05247	2.16163	0.63	5	7.82e-06	1.96323	2.31165	0.4	3	9.53e-06	1.05519	1.55811	0.5	8	NA	NA	NA	NA	NA
11:47282883:TC:T	chr11	47282883	TC	T	2.2e-06	1.76e-05	909496	2	.	ENST00000402192	ENSG00000110514	MADD	frameshift_variant	0	27.9	NA	NA	NA	HC	PTV	.	.	TRUE	TRUE	T	TC	NA	NA	NA	NA	NA	NA	NA	NA	NA	NA	NA	NA	NA	NA	NA	2.42e-06	-0.224649	0.463382	0.63	2
1:228216597:GC:G	chr1	228216597	GC	G	1.1e-06	1.76e-05	909496	1	NM_001386125.1	ENST00000680850	ENSG00000154358	OBSCN	frameshift_variant	0	19.84	NA	NA	NA	HC	PTV	A/X	758	FALSE	TRUE	G	GC	NA	NA	NA	NA	NA	NA	NA	NA	NA	NA	NA	NA	NA	NA	NA	1.21e-06	0.0509603	0.653289	0.94	1
1:228274842:G:T	chr1	228274842	G	T	0.000497	1.76e-05	909496	452	NM_001386125.1	ENST00000680850	ENSG00000154358	OBSCN	splice_donor_variant	0.000155	35	NA	NA	NA	HC	PTV	.	.	FALSE	FALSE	T	G	NA	NA	NA	NA	NA	NA	NA	NA	NA	NA	NA	NA	NA	NA	NA	0.00054	0.0764582	0.0309263	0.013	447
1:228279930:C:A	chr1	228279930	C	A	3.3e-06	1.76e-05	909496	3	NM_001386125.1	ENST00000680850	ENSG00000154358	OBSCN	stop_gained	0	37	NA	NA	NA	HC	PTV	Y/*	2931	TRUE	FALSE	A	C	NA	NA	NA	NA	NA	NA	NA	NA	NA	NA	NA	NA	NA	NA	NA	3.62e-06	-0.0165298	0.377179	0.97	3
1:228279945:CCT:C	chr1	228279945	CCT	C	3.3e-06	1.76e-05	909496	3	NM_001386125.1	ENST00000680850	ENSG00000154358	OBSCN	frameshift_variant	0	27.1	NA	NA	NA	HC	PTV	L/X	2937	TRUE	TRUE	C	CCT	NA	NA	NA	NA	NA	NA	NA	NA	NA	NA	NA	NA	NA	NA	NA	2.42e-06	-0.792974	0.461957	0.086	2
1:228279946:CT:C	chr1	228279946	CT	C	4.18e-05	1.76e-05	909496	38	NM_001386125.1	ENST00000680850	ENSG00000154358	OBSCN	frameshift_variant	6.19e-05	27.1	NA	NA	NA	HC	PTV	L/X	2937	TRUE	TRUE	C	CT	NA	NA	NA	NA	NA	NA	NA	NA	NA	NA	NA	NA	NA	NA	NA	4.59e-05	0.0838073	0.105984	0.43	38
1:228279947:T:TG	chr1	228279947	T	TG	1.1e-06	1.76e-05	909496	1	NM_001386125.1	ENST00000680850	ENSG00000154358	OBSCN	frameshift_variant	0	27.9	NA	NA	NA	HC	PTV	L/LX	2937	TRUE	TRUE	TG	T	NA	NA	NA	NA	NA	NA	NA	NA	NA	NA	NA	NA	NA	NA	NA	1.21e-06	0.0389173	0.653284	0.95	1
1:228287040:GT:G	chr1	228287040	GT	G	1.65e-05	1.76e-05	909496	15	NM_001386125.1	ENST00000680850	ENSG00000154358	OBSCN	splice_donor_variant	0	26.1	NA	NA	NA	HC	PTV	.	.	FALSE	TRUE	G	GT	NA	NA	NA	NA	NA	NA	NA	NA	NA	NA	NA	NA	NA	NA	NA	1.81e-05	0.140443	0.168684	0.41	15
1:228292559:AG:A	chr1	228292559	AG	A	1.1e-06	1.76e-05	909496	1	NM_001386125.1	ENST00000680850	ENSG00000154358	OBSCN	frameshift_variant	0	16.74	NA	NA	NA	HC	PTV	Q/X	3976	FALSE	TRUE	A	AG	NA	NA	NA	NA	NA	NA	NA	NA	NA	NA	NA	NA	NA	NA	NA	1.21e-06	0.301642	0.653279	0.64	1
1:228295039:CAG:C	chr1	228295039	CAG	C	6.6e-06	1.76e-05	909496	6	NM_001386125.1	ENST00000680850	ENSG00000154358	OBSCN	frameshift_variant&splice_region_variant	0	23.5	NA	NA	NA	HC	PTV	R/X	4315	TRUE	TRUE	C	CAG	NA	NA	NA	NA	NA	NA	NA	NA	NA	NA	NA	NA	NA	NA	NA	6.04e-06	-0.265187	0.292162	0.36	5
1:228342169:G:T	chr1	228342169	G	T	3.3e-06	1.76e-05	909496	3	NM_001386125.1	ENST00000680850	ENSG00000154358	OBSCN	stop_gained	0	54	NA	NA	NA	HC	PTV	E/*	6986	TRUE	FALSE	T	G	NA	NA	NA	NA	NA	NA	NA	NA	NA	NA	NA	NA	NA	NA	NA	2.42e-06	-0.558702	0.461939	0.23	2
1:228349918:CCA:C	chr1	228349918	CCA	C	1.1e-06	1.76e-05	909496	1	NM_001386125.1	ENST00000680850	ENSG00000154358	OBSCN	frameshift_variant	0	36	NA	NA	NA	HC	PTV	H/X	7017	TRUE	TRUE	C	CCA	NA	NA	NA	NA	NA	NA	NA	NA	NA	NA	NA	NA	NA	NA	NA	1.21e-06	0.159393	0.653283	0.81	1
1:228366986:GC:G	chr1	228366986	GC	G	5.5e-06	1.76e-05	909496	5	NM_001386125.1	ENST00000680850	ENSG00000154358	OBSCN	frameshift_variant	1.55e-05	35	NA	NA	NA	HC	PTV	G/X	7437	TRUE	TRUE	G	GC	NA	NA	NA	NA	NA	NA	NA	NA	NA	NA	NA	NA	NA	NA	NA	6.04e-06	0.102948	0.292161	0.72	5
1:228371554:G:T	chr1	228371554	G	T	2.2e-06	1.76e-05	909496	2	NM_001386125.1	ENST00000680850	ENSG00000154358	OBSCN	stop_gained	0	58	NA	NA	NA	HC	PTV	E/*	7883	TRUE	FALSE	T	G	NA	NA	NA	NA	NA	NA	NA	NA	NA	NA	NA	NA	NA	NA	NA	2.42e-06	0.269568	0.461941	0.56	2
1:228371695:C:CG	chr1	228371695	C	CG	1.1e-06	1.76e-05	909496	1	NM_001386125.1	ENST00000680850	ENSG00000154358	OBSCN	frameshift_variant	0	33	NA	NA	NA	HC	PTV	R/RX	7930	TRUE	TRUE	CG	C	NA	NA	NA	NA	NA	NA	NA	NA	NA	NA	NA	NA	NA	NA	NA	1.21e-06	0.288795	0.65328	0.66	1
2:25161451:C:A	chr2	25161451	C	A	0.000106	1.76e-05	909496	96	NM_000939.4	ENST00000395826	ENSG00000115138	POMC	missense_variant	3.1e-05	31	0.954	deleterious(0)	probably_damaging(0.963)	NA	MISSENSE	R/L	145	TRUE	FALSE	A	C	NA	NA	NA	NA	NA	NA	NA	NA	NA	NA	NA	NA	NA	NA	NA	0.000111	0.139716	0.068119	0.04	92
2:25161455:A:G	chr2	25161455	A	G	0.00018	1.76e-05	909496	164	NM_000939.4	ENST00000395826	ENSG00000115138	POMC	missense_variant	0.000263	32	0.885	deleterious(0)	probably_damaging(0.957)	NA	MISSENSE	F/L	144	FALSE	FALSE	G	A	NA	NA	NA	NA	NA	NA	NA	NA	NA	NA	NA	NA	NA	NA	NA	0.00019	0.126392	0.0518129	0.015	157
2:25161463:A:G	chr2	25161463	A	G	1.1e-06	1.76e-05	909496	1	NM_000939.4	ENST00000395826	ENSG00000115138	POMC	missense_variant	0	28.2	0.92	deleterious(0)	probably_damaging(0.985)	NA	MISSENSE	M/T	141	FALSE	FALSE	G	A	NA	NA	NA	NA	NA	NA	NA	NA	NA	NA	NA	NA	NA	NA	NA	1.21e-06	0.195099	0.653161	0.77	1
20:62892023:C:T	chr20	62892023	C	T	1.1e-06	1.54e-05	909498	1	NM_001193369.2	ENST00000395343	ENSG00000101191	DIDO1	stop_gained	0	43	NA	NA	NA	HC	PTV	W/*	1103	TRUE	FALSE	T	C	2.19e-06	10.7901	4.83671	0.026	1	0	0	NA	1	0	1.19e-06	10.2005	4.41026	0.021	1	NA	NA	NA	NA	NA
4:122308083:C:T	chr4	122308083	C	T	1.1e-06	1.54e-05	909498	1	NM_001384125.1	ENST00000679879	ENSG00000138688	KIAA1109	stop_gained	0	41	NA	NA	NA	HC	PTV	Q/*	3326	FALSE	FALSE	T	C	0	0	NA	1	0	2.61e-06	10.8936	3.99004	0.0063	1	1.19e-06	10.0292	4.39058	0.022	1	NA	NA	NA	NA	NA
4:122344501:G:T	chr4	122344501	G	T	2.2e-06	1.54e-05	909498	2	NM_001384125.1	ENST00000679879	ENSG00000138688	KIAA1109	stop_gained	0	47	NA	NA	NA	HC	PTV	E/*	4313	FALSE	FALSE	T	G	0	0	NA	1	0	2.61e-06	7.61665	3.99004	0.056	1	1.19e-06	6.33336	4.39058	0.15	1	NA	NA	NA	NA	NA
18:60371832:A:G	chr18	60371832	A	G	1.1e-06	1.54e-05	909498	1	NM_005912.3	ENST00000299766	ENSG00000166603	MC4R	missense_variant	0	25.9	0.819	deleterious(0.02)	possibly_damaging(0.734)	NA	MISSENSE	I/T	173	TRUE	FALSE	G	A	0	0	NA	1	0	2.61e-06	-3.54145	4.00193	0.38	1	1.19e-06	-3.4306	4.40501	0.44	1	NA	NA	NA	NA	NA
18:60372045:A:T	chr18	60372045	A	T	2.2e-06	1.54e-05	909498	2	NM_005912.3	ENST00000299766	ENSG00000166603	MC4R	missense_variant	0	27.3	0.547	deleterious(0)	probably_damaging(0.992)	NA	MISSENSE	I/N	102	TRUE	FALSE	T	A	2.19e-06	3.24539	4.83229	0.5	1	2.61e-06	0.0734114	4.00204	0.99	1	2.38e-06	2.06632	3.11483	0.51	2	NA	NA	NA	NA	NA
18:60372147:G:A	chr18	60372147	G	A	4.4e-06	1.54e-05	909498	4	NM_005912.3	ENST00000299766	ENSG00000166603	MC4R	missense_variant	0	27.6	0.513	deleterious(0)	probably_damaging(0.992)	NA	MISSENSE	A/V	68	FALSE	FALSE	A	G	4.39e-06	-1.70524	3.417	0.62	2	0	0	NA	1	0	2.38e-06	-1.73471	3.11484	0.58	2	NA	NA	NA	NA	NA
3:62195152:C:T	chr3	62195152	C	T	1.1e-06	1.54e-05	909498	1	NM_002841.4	ENST00000474889	ENSG00000144724	PTPRG	stop_gained	0	43	NA	NA	NA	HC	PTV	Q/*	437	FALSE	FALSE	T	C	0	0	NA	1	0	2.61e-06	-1.59232	3.97976	0.69	1	1.19e-06	-0.886091	4.37892	0.84	1	NA	NA	NA	NA	NA
3:62271481:T:TC	chr3	62271481	T	TC	1.1e-06	1.54e-05	909498	1	NM_002841.4	ENST00000474889	ENSG00000144724	PTPRG	frameshift_variant	0	33	NA	NA	NA	HC	PTV	-/X	1036-1037	FALSE	TRUE	TC	T	0	0	NA	1	0	2.61e-06	6.27387	3.97969	0.11	1	1.19e-06	7.19375	4.37889	0.1	1	NA	NA	NA	NA	NA
3:62292557:G:T	chr3	62292557	G	T	1.1e-06	1.54e-05	909498	1	NM_002841.4	ENST00000474889	ENSG00000144724	PTPRG	splice_donor_variant	0	35	NA	NA	NA	HC	PTV	.	.	TRUE	FALSE	T	G	2.19e-06	5.66069	4.8098	0.24	1	0	0	NA	1	0	1.19e-06	5.09587	4.3789	0.24	1	NA	NA	NA	NA	NA
20:46051756:TC:T	chr20	46051756	TC	T	1.1e-06	1.54e-05	909498	1	NM_020708.5	ENST00000243964	ENSG00000124140	SLC12A5	frameshift_variant	0	33	NA	NA	NA	HC	PTV	S/X	755	FALSE	TRUE	T	TC	2.19e-06	7.67373	4.83683	0.11	1	0	0	NA	1	0	1.19e-06	8.87537	4.41032	0.044	1	NA	NA	NA	NA	NA
15:58888500:G:A	chr15	58888500	G	A	1.1e-06	1.54e-05	909498	1	NM_024755.4	ENST00000380516	ENSG00000137776	SLTM	stop_gained	0	41	NA	NA	NA	HC	PTV	R/*	754	FALSE	FALSE	A	G	0	0	NA	1	0	2.61e-06	11.0393	4.00384	0.0058	1	1.19e-06	10.8498	4.40689	0.014	1	NA	NA	NA	NA	NA
11:47282881:TA:T	chr11	47282881	TA	T	1.1e-06	1.54e-05	909498	1	.	ENST00000402192	ENSG00000110514	MADD	frameshift_variant	0	29.6	NA	NA	NA	HC	PTV	.	.	TRUE	TRUE	T	TA	NA	NA	NA	NA	NA	NA	NA	NA	NA	NA	NA	NA	NA	NA	NA	1.21e-06	-0.858182	0.655304	0.19	1
18:60371832:A:G	chr18	60371832	A	G	1.1e-06	1.54e-05	909498	1	NM_005912.3	ENST00000299766	ENSG00000166603	MC4R	missense_variant	0	25.9	0.819	deleterious(0.02)	possibly_damaging(0.734)	NA	MISSENSE	I/T	173	TRUE	FALSE	G	A	NA	NA	NA	NA	NA	NA	NA	NA	NA	NA	NA	NA	NA	NA	NA	1.21e-06	0.174815	0.655902	0.79	1
18:60372045:A:T	chr18	60372045	A	T	2.2e-06	1.54e-05	909498	2	NM_005912.3	ENST00000299766	ENSG00000166603	MC4R	missense_variant	0	27.3	0.547	deleterious(0)	probably_damaging(0.992)	NA	MISSENSE	I/N	102	TRUE	FALSE	T	A	NA	NA	NA	NA	NA	NA	NA	NA	NA	NA	NA	NA	NA	NA	NA	2.42e-06	1.06739	0.463797	0.021	2
18:60372147:G:A	chr18	60372147	G	A	4.4e-06	1.54e-05	909498	4	NM_005912.3	ENST00000299766	ENSG00000166603	MC4R	missense_variant	0	27.6	0.513	deleterious(0)	probably_damaging(0.992)	NA	MISSENSE	A/V	68	FALSE	FALSE	A	G	NA	NA	NA	NA	NA	NA	NA	NA	NA	NA	NA	NA	NA	NA	NA	2.42e-06	0.932017	0.463798	0.044	2
1:228212075:CAG:C	chr1	228212075	CAG	C	1.1e-06	1.54e-05	909498	1	NM_001386125.1	ENST00000680850	ENSG00000154358	OBSCN	frameshift_variant	0	24.2	NA	NA	NA	HC	PTV	Q/X	98	TRUE	TRUE	C	CAG	NA	NA	NA	NA	NA	NA	NA	NA	NA	NA	NA	NA	NA	NA	NA	1.21e-06	0.244552	0.653282	0.71	1
1:228213632:GT:G	chr1	228213632	GT	G	2.09e-05	1.54e-05	909498	19	NM_001386125.1	ENST00000680850	ENSG00000154358	OBSCN	frameshift_variant	1.55e-05	26.4	NA	NA	NA	HC	PTV	V/X	394	TRUE	TRUE	G	GT	NA	NA	NA	NA	NA	NA	NA	NA	NA	NA	NA	NA	NA	NA	NA	2.29e-05	-0.198991	0.149877	0.18	19
1:228224734:G:T	chr1	228224734	G	T	2.2e-06	1.54e-05	909498	2	NM_001386125.1	ENST00000680850	ENSG00000154358	OBSCN	stop_gained&splice_region_variant	0	54	NA	NA	NA	HC	PTV	E/*	1069	TRUE	FALSE	T	G	NA	NA	NA	NA	NA	NA	NA	NA	NA	NA	NA	NA	NA	NA	NA	1.21e-06	-0.0338491	0.653281	0.96	1
1:228250241:G:A	chr1	228250241	G	A	2.2e-06	1.54e-05	909498	2	NM_001386125.1	ENST00000680850	ENSG00000154358	OBSCN	splice_donor_variant	0	34	NA	NA	NA	HC	PTV	.	.	TRUE	FALSE	A	G	NA	NA	NA	NA	NA	NA	NA	NA	NA	NA	NA	NA	NA	NA	NA	1.21e-06	-0.715163	0.653289	0.27	1
1:228250241:G:T	chr1	228250241	G	T	1.65e-05	1.54e-05	909498	15	NM_001386125.1	ENST00000680850	ENSG00000154358	OBSCN	splice_donor_variant	1.55e-05	34	NA	NA	NA	HC	PTV	.	.	TRUE	FALSE	T	G	NA	NA	NA	NA	NA	NA	NA	NA	NA	NA	NA	NA	NA	NA	NA	1.69e-05	-0.107838	0.174606	0.54	14
1:228256754:GGAGGT:G	chr1	228256754	GGAGGT	G	1.21e-05	1.54e-05	909498	11	NM_001386125.1	ENST00000680850	ENSG00000154358	OBSCN	frameshift_variant	0	31	NA	NA	NA	HC	PTV	EV/X	1564-1565	TRUE	TRUE	G	GGAGGT	NA	NA	NA	NA	NA	NA	NA	NA	NA	NA	NA	NA	NA	NA	NA	1.33e-05	0.0686578	0.196979	0.73	11
1:228273282:GGT:G	chr1	228273282	GGT	G	1.1e-06	1.54e-05	909498	1	NM_001386125.1	ENST00000680850	ENSG00000154358	OBSCN	frameshift_variant	0	23.3	NA	NA	NA	HC	PTV	V/X	2000	FALSE	TRUE	G	GGT	NA	NA	NA	NA	NA	NA	NA	NA	NA	NA	NA	NA	NA	NA	NA	1.21e-06	0.842693	0.653285	0.2	1
1:228279333:C:T	chr1	228279333	C	T	1.1e-06	1.54e-05	909498	1	NM_001386125.1	ENST00000680850	ENSG00000154358	OBSCN	stop_gained	0	44	NA	NA	NA	HC	PTV	Q/*	2858	FALSE	FALSE	T	C	NA	NA	NA	NA	NA	NA	NA	NA	NA	NA	NA	NA	NA	NA	NA	1.21e-06	-0.0979066	0.653282	0.88	1
1:228279445:G:T	chr1	228279445	G	T	1.1e-06	1.54e-05	909498	1	NM_001386125.1	ENST00000680850	ENSG00000154358	OBSCN	splice_donor_variant	0	35	NA	NA	NA	HC	PTV	.	.	FALSE	FALSE	T	G	NA	NA	NA	NA	NA	NA	NA	NA	NA	NA	NA	NA	NA	NA	NA	1.21e-06	0.374472	0.653324	0.57	1
1:228288623:A:C	chr1	228288623	A	C	8.8e-06	1.54e-05	909498	8	NM_001386125.1	ENST00000680850	ENSG00000154358	OBSCN	splice_acceptor_variant	0	32	NA	NA	NA	HC	PTV	.	.	FALSE	FALSE	C	A	NA	NA	NA	NA	NA	NA	NA	NA	NA	NA	NA	NA	NA	NA	NA	9.66e-06	0.0116978	0.230972	0.96	8
1:228298630:C:T	chr1	228298630	C	T	8.8e-06	1.54e-05	909498	8	NM_001386125.1	ENST00000680850	ENSG00000154358	OBSCN	stop_gained	0	35	NA	NA	NA	HC	PTV	Q/*	4375	FALSE	FALSE	T	C	NA	NA	NA	NA	NA	NA	NA	NA	NA	NA	NA	NA	NA	NA	NA	8.45e-06	-0.0162994	0.24692	0.95	7
1:228303890:TTGTG:T	chr1	228303890	TTGTG	T	3.3e-06	1.54e-05	909498	3	NM_001386125.1	ENST00000680850	ENSG00000154358	OBSCN	frameshift_variant	0	33	NA	NA	NA	HC	PTV	LC/X	4652-4653	TRUE	TRUE	T	TTGTG	NA	NA	NA	NA	NA	NA	NA	NA	NA	NA	NA	NA	NA	NA	NA	3.62e-06	-0.406889	0.377176	0.28	3
1:228307352:C:A	chr1	228307352	C	A	1.76e-05	1.54e-05	909498	16	NM_001386125.1	ENST00000680850	ENSG00000154358	OBSCN	stop_gained	1.55e-05	35	NA	NA	NA	HC	PTV	S/*	5053	TRUE	FALSE	A	C	NA	NA	NA	NA	NA	NA	NA	NA	NA	NA	NA	NA	NA	NA	NA	1.69e-05	-0.095945	0.174601	0.58	14
1:228319189:AC:A	chr1	228319189	AC	A	1.1e-06	1.54e-05	909498	1	NM_001386125.1	ENST00000680850	ENSG00000154358	OBSCN	frameshift_variant	0	34	NA	NA	NA	HC	PTV	T/X	5770	FALSE	TRUE	A	AC	NA	NA	NA	NA	NA	NA	NA	NA	NA	NA	NA	NA	NA	NA	NA	1.21e-06	0.673967	0.653282	0.3	1
1:228337319:C:G	chr1	228337319	C	G	3.3e-06	1.54e-05	909498	3	NM_001386125.1	ENST00000680850	ENSG00000154358	OBSCN	stop_gained	0	50	NA	NA	NA	HC	PTV	S/*	6536	TRUE	FALSE	G	C	NA	NA	NA	NA	NA	NA	NA	NA	NA	NA	NA	NA	NA	NA	NA	2.42e-06	0.175237	0.461941	0.7	2
1:228337979:G:GC	chr1	228337979	G	GC	6.6e-06	1.54e-05	909498	6	NM_001386125.1	ENST00000680850	ENSG00000154358	OBSCN	frameshift_variant	0	36	NA	NA	NA	HC	PTV	-/X	6569-6570	TRUE	TRUE	GC	G	NA	NA	NA	NA	NA	NA	NA	NA	NA	NA	NA	NA	NA	NA	NA	7.25e-06	-0.0954191	0.266706	0.72	6
1:228341121:AC:A	chr1	228341121	AC	A	1.1e-06	1.54e-05	909498	1	NM_001386125.1	ENST00000680850	ENSG00000154358	OBSCN	frameshift_variant	0	34	NA	NA	NA	HC	PTV	P/X	6866	TRUE	TRUE	A	AC	NA	NA	NA	NA	NA	NA	NA	NA	NA	NA	NA	NA	NA	NA	NA	1.21e-06	0.412947	0.653285	0.53	1
1:228362590:C:T	chr1	228362590	C	T	0.000136	1.54e-05	909498	124	NM_001386125.1	ENST00000680850	ENSG00000154358	OBSCN	stop_gained	6.2e-05	41	NA	NA	NA	HC	PTV	R/*	7183	FALSE	FALSE	T	C	NA	NA	NA	NA	NA	NA	NA	NA	NA	NA	NA	NA	NA	NA	NA	0.000141	0.0266615	0.0604057	0.66	117
1:228372452:AG:A	chr1	228372452	AG	A	9.9e-06	1.54e-05	909499	9	NM_001386125.1	ENST00000680850	ENSG00000154358	OBSCN	frameshift_variant	1.55e-05	34	NA	NA	NA	HC	PTV	Q/X	8182	TRUE	TRUE	A	AG	NA	NA	NA	NA	NA	NA	NA	NA	NA	NA	NA	NA	NA	NA	NA	1.09e-05	-0.0423674	0.217763	0.85	9
2:25161281:G:A	chr2	25161281	G	A	3.3e-06	1.54e-05	909498	3	NM_000939.4	ENST00000395826	ENSG00000115138	POMC	stop_gained	0	34	NA	NA	NA	HC	PTV	Q/*	202	TRUE	FALSE	A	G	NA	NA	NA	NA	NA	NA	NA	NA	NA	NA	NA	NA	NA	NA	NA	3.62e-06	-0.0276121	0.377109	0.94	3
2:25161367:G:A	chr2	25161367	G	A	1.54e-05	1.54e-05	909498	14	NM_000939.4	ENST00000395826	ENSG00000115138	POMC	missense_variant	0	29.3	0.623	deleterious(0)	probably_damaging(0.995)	NA	MISSENSE	P/L	173	TRUE	FALSE	A	G	NA	NA	NA	NA	NA	NA	NA	NA	NA	NA	NA	NA	NA	NA	NA	1.69e-05	0.0243028	0.174592	0.89	14
2:25161369:G:T	chr2	25161369	G	T	2.2e-06	1.54e-05	909498	2	NM_000939.4	ENST00000395826	ENSG00000115138	POMC	missense_variant	4.65e-05	25.5	0.495	deleterious(0.01)	probably_damaging(0.934)	NA	MISSENSE	F/L	172	TRUE	FALSE	T	G	NA	NA	NA	NA	NA	NA	NA	NA	NA	NA	NA	NA	NA	NA	NA	2.42e-06	-0.0556553	0.461867	0.9	2
2:25161406:T:TACAC	chr2	25161406	T	TACAC	2.2e-06	1.54e-05	909498	2	NM_000939.4	ENST00000395826	ENSG00000115138	POMC	frameshift_variant	0	33	NA	NA	NA	HC	PTV	Y/CVX	160	TRUE	TRUE	TACAC	T	NA	NA	NA	NA	NA	NA	NA	NA	NA	NA	NA	NA	NA	NA	NA	2.42e-06	-0.152057	0.461863	0.74	2
2:25161429:C:G	chr2	25161429	C	G	1.1e-06	1.54e-05	909498	1	NM_000939.4	ENST00000395826	ENSG00000115138	POMC	missense_variant	0	26.1	0.484	deleterious(0)	probably_damaging(0.989)	NA	MISSENSE	K/N	152	FALSE	FALSE	G	C	NA	NA	NA	NA	NA	NA	NA	NA	NA	NA	NA	NA	NA	NA	NA	1.21e-06	0.261744	0.653169	0.69	1
2:25161431:T:G	chr2	25161431	T	G	1.1e-06	1.54e-05	909498	1	NM_000939.4	ENST00000395826	ENSG00000115138	POMC	missense_variant	0	28.1	0.5	deleterious(0.01)	probably_damaging(0.989)	NA	MISSENSE	K/Q	152	FALSE	FALSE	G	T	NA	NA	NA	NA	NA	NA	NA	NA	NA	NA	NA	NA	NA	NA	NA	1.21e-06	-0.963611	0.653166	0.14	1
2:25161436:A:G	chr2	25161436	A	G	1.1e-06	1.54e-05	909498	1	NM_000939.4	ENST00000395826	ENSG00000115138	POMC	missense_variant	0	29	0.681	deleterious(0)	probably_damaging(0.957)	NA	MISSENSE	V/A	150	FALSE	FALSE	G	A	NA	NA	NA	NA	NA	NA	NA	NA	NA	NA	NA	NA	NA	NA	NA	1.21e-06	0.0968471	0.653162	0.88	1
2:25161466:G:A	chr2	25161466	G	A	1.1e-06	1.54e-05	909498	1	NM_000939.4	ENST00000395826	ENSG00000115138	POMC	missense_variant	3.1e-05	32	0.82	deleterious(0)	probably_damaging(0.998)	NA	MISSENSE	S/F	140	FALSE	FALSE	A	G	NA	NA	NA	NA	NA	NA	NA	NA	NA	NA	NA	NA	NA	NA	NA	1.21e-06	0.24419	0.653159	0.71	1
2:25161476:G:A	chr2	25161476	G	A	2.2e-06	1.54e-05	909498	2	NM_000939.4	ENST00000395826	ENSG00000115138	POMC	missense_variant	0	32	0.724	deleterious(0)	probably_damaging(0.997)	NA	MISSENSE	R/C	137	FALSE	FALSE	A	G	NA	NA	NA	NA	NA	NA	NA	NA	NA	NA	NA	NA	NA	NA	NA	2.42e-06	-0.149366	0.461856	0.75	2
2:25161479:T:G	chr2	25161479	T	G	2.2e-06	1.54e-05	909498	2	NM_000939.4	ENST00000395826	ENSG00000115138	POMC	missense_variant	0	27.5	0.53	deleterious(0)	probably_damaging(0.997)	NA	MISSENSE	K/Q	136	FALSE	FALSE	G	T	NA	NA	NA	NA	NA	NA	NA	NA	NA	NA	NA	NA	NA	NA	NA	2.42e-06	-0.309906	0.461854	0.5	2
20:62896658:C:CCACT	chr20	62896658	C	CCACT	1.1e-06	1.32e-05	909500	1	NM_001193369.2	ENST00000395343	ENSG00000101191	DIDO1	frameshift_variant	0	21	NA	NA	NA	HC	PTV	-/SX	642-643	FALSE	TRUE	CCACT	C	0	0	NA	1	0	2.61e-06	-1.34152	4.00559	0.74	1	1.19e-06	-0.686061	4.41029	0.88	1	NA	NA	NA	NA	NA
4:122234843:G:GGC	chr4	122234843	G	GGC	1.1e-06	1.32e-05	909500	1	NM_001384125.1	ENST00000679879	ENSG00000138688	KIAA1109	frameshift_variant	0	33	NA	NA	NA	HC	PTV	G/GX	1132	FALSE	TRUE	GGC	G	0	0	NA	1	0	2.61e-06	-1.10143	3.99007	0.78	1	1.19e-06	-0.03092	4.39059	0.99	1	NA	NA	NA	NA	NA
4:122243922:G:A	chr4	122243922	G	A	1.1e-06	1.32e-05	909500	1	NM_001384125.1	ENST00000679879	ENSG00000138688	KIAA1109	stop_gained	0	44	NA	NA	NA	HC	PTV	W/*	1604	FALSE	FALSE	A	G	0	0	NA	1	0	2.61e-06	-0.780613	3.99033	0.84	1	1.19e-06	-0.0202364	4.39071	1	1	NA	NA	NA	NA	NA
4:122308151:T:TA	chr4	122308151	T	TA	1.1e-06	1.32e-05	909500	1	NM_001384125.1	ENST00000679879	ENSG00000138688	KIAA1109	frameshift_variant	0	33	NA	NA	NA	HC	PTV	-/X	3348-3349	FALSE	TRUE	TA	T	2.19e-06	-2.1032	4.81846	0.66	1	0	0	NA	1	0	1.19e-06	-2.86192	4.39062	0.51	1	NA	NA	NA	NA	NA
18:60372230:G:C	chr18	60372230	G	C	1.1e-06	1.32e-05	909500	1	NM_005912.3	ENST00000299766	ENSG00000166603	MC4R	missense_variant	0	26.6	0.158	deleterious(0.02)	possibly_damaging(0.775)	NA	MISSENSE	C/W	40	FALSE	FALSE	C	G	2.19e-06	-0.41084	4.83231	0.93	1	0	0	NA	1	0	1.19e-06	-0.533043	4.40502	0.9	1	NA	NA	NA	NA	NA
18:60371832:A:T	chr18	60371832	A	T	1.1e-06	1.32e-05	909500	1	NM_005912.3	ENST00000299766	ENSG00000166603	MC4R	missense_variant	0	27.7	0.848	deleterious(0)	probably_damaging(0.989)	NA	MISSENSE	I/N	173	TRUE	FALSE	T	A	0	0	NA	1	0	2.61e-06	0.73746	4.00198	0.85	1	1.19e-06	0.456497	4.40503	0.92	1	NA	NA	NA	NA	NA
3:62273082:G:A	chr3	62273082	G	A	2.2e-06	1.32e-05	909500	2	NM_002841.4	ENST00000474889	ENSG00000144724	PTPRG	splice_donor_variant	0	34	NA	NA	NA	HC	PTV	.	.	FALSE	FALSE	A	G	2.19e-06	-1.04298	4.80981	0.83	1	2.61e-06	-1.03231	3.97963	0.8	1	2.38e-06	-1.94243	3.09633	0.53	2	NA	NA	NA	NA	NA
3:62273836:C:T	chr3	62273836	C	T	5.5e-06	1.32e-05	909500	5	NM_002841.4	ENST00000474889	ENSG00000144724	PTPRG	stop_gained	0	43	NA	NA	NA	HC	PTV	Q/*	1153	FALSE	FALSE	T	C	4.39e-06	4.05633	3.40104	0.23	2	7.82e-06	-2.01859	2.29767	0.38	3	5.96e-06	1.14934	1.9583	0.56	5	NA	NA	NA	NA	NA
15:58880108:C:T	chr15	58880108	C	T	5.5e-06	1.32e-05	909500	5	NM_024755.4	ENST00000380516	ENSG00000137776	SLTM	splice_acceptor_variant	1.55e-05	33	NA	NA	NA	HC	PTV	.	.	FALSE	FALSE	T	C	6.58e-06	2.80414	2.79069	0.31	3	5.21e-06	1.12651	2.83117	0.69	2	5.96e-06	2.33159	1.97088	0.24	5	NA	NA	NA	NA	NA
12:57455698:GT:G	chr12	57455698	GT	G	8.8e-06	1.32e-05	909500	8	NM_031479.5	ENST00000266646	ENSG00000139269	INHBE	frameshift_variant	0	24.5	NA	NA	NA	HC	PTV	L/X	55	FALSE	TRUE	G	GT	NA	NA	NA	NA	NA	NA	NA	NA	NA	NA	NA	NA	NA	NA	NA	9.66e-06	0.452396	0.231612	0.051	8
12:57455715:G:A	chr12	57455715	G	A	2.2e-06	1.32e-05	909500	2	NM_031479.5	ENST00000266646	ENSG00000139269	INHBE	missense_variant	0	26.8	0.429	deleterious(0)	probably_damaging(0.999)	NA	MISSENSE	R/H	60	TRUE	FALSE	A	G	NA	NA	NA	NA	NA	NA	NA	NA	NA	NA	NA	NA	NA	NA	NA	2.42e-06	-0.282888	0.463221	0.54	2
12:57455715:G:C	chr12	57455715	G	C	8.8e-06	1.32e-05	909500	8	NM_031479.5	ENST00000266646	ENSG00000139269	INHBE	missense_variant	0	27	0.446	deleterious(0.04)	probably_damaging(0.999)	NA	MISSENSE	R/P	60	TRUE	FALSE	C	G	NA	NA	NA	NA	NA	NA	NA	NA	NA	NA	NA	NA	NA	NA	NA	9.66e-06	-0.330653	0.231613	0.15	8
11:47276747:C:T	chr11	47276747	C	T	7.7e-06	1.32e-05	909500	7	.	ENST00000402192	ENSG00000110514	MADD	stop_gained	9.29e-05	36	NA	NA	NA	HC	PTV	.	.	TRUE	FALSE	T	C	NA	NA	NA	NA	NA	NA	NA	NA	NA	NA	NA	NA	NA	NA	NA	8.45e-06	-0.21266	0.247708	0.39	7
11:47284472:CAGTG:C	chr11	47284472	CAGTG	C	1.1e-06	1.32e-05	909500	1	.	ENST00000402192	ENSG00000110514	MADD	frameshift_variant	0	26.1	NA	NA	NA	HC	PTV	.	.	TRUE	TRUE	C	CAGTG	NA	NA	NA	NA	NA	NA	NA	NA	NA	NA	NA	NA	NA	NA	NA	1.21e-06	-0.868079	0.65531	0.19	1
11:47285591:G:C	chr11	47285591	G	C	5.5e-06	1.32e-05	909500	5	.	ENST00000402192	ENSG00000110514	MADD	splice_donor_variant	0	34	NA	NA	NA	HC	PTV	.	.	FALSE	FALSE	C	G	NA	NA	NA	NA	NA	NA	NA	NA	NA	NA	NA	NA	NA	NA	NA	4.83e-06	-0.508886	0.327655	0.12	4
11:47308631:TG:T	chr11	47308631	TG	T	1.1e-06	1.32e-05	909500	1	.	ENST00000402192	ENSG00000110514	MADD	frameshift_variant	0	27	NA	NA	NA	HC	PTV	L/X	1206	FALSE	TRUE	T	TG	NA	NA	NA	NA	NA	NA	NA	NA	NA	NA	NA	NA	NA	NA	NA	1.21e-06	-0.509177	0.655306	0.44	1
18:60371832:A:T	chr18	60371832	A	T	1.1e-06	1.32e-05	909500	1	NM_005912.3	ENST00000299766	ENSG00000166603	MC4R	missense_variant	0	27.7	0.848	deleterious(0)	probably_damaging(0.989)	NA	MISSENSE	I/N	173	TRUE	FALSE	T	A	NA	NA	NA	NA	NA	NA	NA	NA	NA	NA	NA	NA	NA	NA	NA	1.21e-06	-0.475366	0.655906	0.47	1
18:60372230:G:C	chr18	60372230	G	C	1.1e-06	1.32e-05	909500	1	NM_005912.3	ENST00000299766	ENSG00000166603	MC4R	missense_variant	0	26.6	0.158	deleterious(0.02)	possibly_damaging(0.775)	NA	MISSENSE	C/W	40	FALSE	FALSE	C	G	NA	NA	NA	NA	NA	NA	NA	NA	NA	NA	NA	NA	NA	NA	NA	1.21e-06	0.489985	0.655904	0.46	1
1:228259739:TG:T	chr1	228259739	TG	T	2.2e-06	1.32e-05	909500	2	NM_001386125.1	ENST00000680850	ENSG00000154358	OBSCN	frameshift_variant	0	28	NA	NA	NA	HC	PTV	G/X	1701	TRUE	TRUE	T	TG	NA	NA	NA	NA	NA	NA	NA	NA	NA	NA	NA	NA	NA	NA	NA	2.42e-06	-0.0351083	0.46194	0.94	2
1:228271959:GTT:G	chr1	228271959	GTT	G	3.3e-06	1.32e-05	909500	3	NM_001386125.1	ENST00000680850	ENSG00000154358	OBSCN	frameshift_variant	0	23.5	NA	NA	NA	HC	PTV	F/X	1909	TRUE	TRUE	G	GTT	NA	NA	NA	NA	NA	NA	NA	NA	NA	NA	NA	NA	NA	NA	NA	3.62e-06	0.0338181	0.377176	0.93	3
1:228276449:G:A	chr1	228276449	G	A	1.1e-06	1.32e-05	909500	1	NM_001386125.1	ENST00000680850	ENSG00000154358	OBSCN	splice_acceptor_variant	0	34	NA	NA	NA	HC	PTV	.	.	FALSE	FALSE	A	G	NA	NA	NA	NA	NA	NA	NA	NA	NA	NA	NA	NA	NA	NA	NA	1.21e-06	0.963008	0.653283	0.14	1
1:228280043:GC:G	chr1	228280043	GC	G	3.74e-05	1.32e-05	909500	34	NM_001386125.1	ENST00000680850	ENSG00000154358	OBSCN	frameshift_variant	0.000124	27.8	NA	NA	NA	HC	PTV	C/X	2969	TRUE	TRUE	G	GC	NA	NA	NA	NA	NA	NA	NA	NA	NA	NA	NA	NA	NA	NA	NA	3.99e-05	-0.138596	0.113737	0.22	33
1:228280404:CCT:C	chr1	228280404	CCT	C	1.1e-06	1.32e-05	909500	1	NM_001386125.1	ENST00000680850	ENSG00000154358	OBSCN	frameshift_variant	0	25.6	NA	NA	NA	HC	PTV	SS/SX	3059-3060	TRUE	TRUE	C	CCT	NA	NA	NA	NA	NA	NA	NA	NA	NA	NA	NA	NA	NA	NA	NA	1.21e-06	-0.0738595	0.653283	0.91	1
1:228283285:G:C	chr1	228283285	G	C	1.1e-05	1.32e-05	909500	10	NM_001386125.1	ENST00000680850	ENSG00000154358	OBSCN	splice_donor_variant	1.55e-05	33	NA	NA	NA	HC	PTV	.	.	FALSE	FALSE	C	G	NA	NA	NA	NA	NA	NA	NA	NA	NA	NA	NA	NA	NA	NA	NA	1.21e-05	-0.372891	0.206593	0.071	10
1:228288304:C:A	chr1	228288304	C	A	1.1e-06	1.32e-05	909500	1	NM_001386125.1	ENST00000680850	ENSG00000154358	OBSCN	stop_gained	0	38	NA	NA	NA	HC	PTV	S/*	3781	FALSE	FALSE	A	C	NA	NA	NA	NA	NA	NA	NA	NA	NA	NA	NA	NA	NA	NA	NA	1.21e-06	0.2168	0.653288	0.74	1
1:228299518:CAG:C	chr1	228299518	CAG	C	2.2e-06	1.32e-05	909500	2	NM_001386125.1	ENST00000680850	ENSG00000154358	OBSCN	frameshift_variant&splice_region_variant	0	29.2	NA	NA	NA	HC	PTV	R/X	4491	TRUE	TRUE	C	CAG	NA	NA	NA	NA	NA	NA	NA	NA	NA	NA	NA	NA	NA	NA	NA	1.21e-06	0.17467	0.653371	0.79	1
1:228305346:ATG:A	chr1	228305346	ATG	A	1.1e-06	1.32e-05	909500	1	NM_001386125.1	ENST00000680850	ENSG00000154358	OBSCN	frameshift_variant	0	28.9	NA	NA	NA	HC	PTV	C/X	4831	TRUE	TRUE	A	ATG	NA	NA	NA	NA	NA	NA	NA	NA	NA	NA	NA	NA	NA	NA	NA	1.21e-06	-1.105	0.653287	0.091	1
1:228306538:C:A	chr1	228306538	C	A	1.1e-06	1.32e-05	909500	1	NM_001386125.1	ENST00000680850	ENSG00000154358	OBSCN	stop_gained	0	37	NA	NA	NA	HC	PTV	C/*	4899	TRUE	FALSE	A	C	NA	NA	NA	NA	NA	NA	NA	NA	NA	NA	NA	NA	NA	NA	NA	1.21e-06	1.20797	0.653285	0.064	1
1:228306601:T:A	chr1	228306601	T	A	9.9e-06	1.32e-05	909500	9	NM_001386125.1	ENST00000680850	ENSG00000154358	OBSCN	stop_gained	3.1e-05	35	NA	NA	NA	HC	PTV	C/*	4920	FALSE	FALSE	A	T	NA	NA	NA	NA	NA	NA	NA	NA	NA	NA	NA	NA	NA	NA	NA	1.09e-05	-0.169658	0.217765	0.44	9
1:228307048:AGATGGTGCAG:A	chr1	228307048	AGATGGTGCAG	A	3.3e-06	1.32e-05	909500	3	NM_001386125.1	ENST00000680850	ENSG00000154358	OBSCN	frameshift_variant	1.55e-05	35	NA	NA	NA	HC	PTV	QMVQ/X	4982-4985	TRUE	TRUE	A	AGATGGTGCAG	NA	NA	NA	NA	NA	NA	NA	NA	NA	NA	NA	NA	NA	NA	NA	3.62e-06	0.714255	0.377197	0.058	3
1:228316782:C:A	chr1	228316782	C	A	7.7e-06	1.32e-05	909500	7	NM_001386125.1	ENST00000680850	ENSG00000154358	OBSCN	stop_gained	0	45	NA	NA	NA	HC	PTV	C/*	5410	FALSE	FALSE	A	C	NA	NA	NA	NA	NA	NA	NA	NA	NA	NA	NA	NA	NA	NA	NA	8.45e-06	0.0478545	0.246918	0.85	7
1:228319153:TCA:T	chr1	228319153	TCA	T	2.2e-06	1.32e-05	909500	2	NM_001386125.1	ENST00000680850	ENSG00000154358	OBSCN	frameshift_variant	0	34	NA	NA	NA	HC	PTV	S/X	5758	TRUE	TRUE	T	TCA	NA	NA	NA	NA	NA	NA	NA	NA	NA	NA	NA	NA	NA	NA	NA	1.21e-06	-0.009812	0.65328	0.99	1
1:228321392:C:CCA	chr1	228321392	C	CCA	1.1e-06	1.32e-05	909500	1	NM_001386125.1	ENST00000680850	ENSG00000154358	OBSCN	frameshift_variant	0	24.6	NA	NA	NA	HC	PTV	P/PX	5808	TRUE	TRUE	CCA	C	NA	NA	NA	NA	NA	NA	NA	NA	NA	NA	NA	NA	NA	NA	NA	1.21e-06	0.0157376	0.653281	0.98	1
1:228323337:TC:T	chr1	228323337	TC	T	2.2e-06	1.32e-05	909500	2	NM_001386125.1	ENST00000680850	ENSG00000154358	OBSCN	frameshift_variant	0	34	NA	NA	NA	HC	PTV	F/X	6085	FALSE	TRUE	T	TC	NA	NA	NA	NA	NA	NA	NA	NA	NA	NA	NA	NA	NA	NA	NA	2.42e-06	0.641005	0.461942	0.17	2
1:228341565:G:A	chr1	228341565	G	A	9.9e-06	1.32e-05	909500	9	NM_001386125.1	ENST00000680850	ENSG00000154358	OBSCN	stop_gained	0	58	NA	NA	NA	HC	PTV	W/*	6952	FALSE	FALSE	A	G	NA	NA	NA	NA	NA	NA	NA	NA	NA	NA	NA	NA	NA	NA	NA	1.09e-05	0.361976	0.217765	0.096	9
1:228370677:A:G	chr1	228370677	A	G	2.2e-06	1.32e-05	909500	2	NM_001386125.1	ENST00000680850	ENSG00000154358	OBSCN	splice_acceptor_variant	3.1e-05	32	NA	NA	NA	HC	PTV	.	.	FALSE	FALSE	G	A	NA	NA	NA	NA	NA	NA	NA	NA	NA	NA	NA	NA	NA	NA	NA	2.42e-06	0.788733	0.461967	0.088	2
1:228371434:GC:G	chr1	228371434	GC	G	2.2e-06	1.32e-05	909501	2	NM_001386125.1	ENST00000680850	ENSG00000154358	OBSCN	frameshift_variant	0	27.5	NA	NA	NA	HC	PTV	A/X	7843	FALSE	TRUE	G	GC	NA	NA	NA	NA	NA	NA	NA	NA	NA	NA	NA	NA	NA	NA	NA	2.42e-06	0.545519	0.461947	0.24	2
1:228371788:T:TC	chr1	228371788	T	TC	6.6e-06	1.32e-05	909500	6	NM_001386125.1	ENST00000680850	ENSG00000154358	OBSCN	frameshift_variant	6.2e-05	24.7	NA	NA	NA	HC	PTV	S/SX	7961	FALSE	TRUE	TC	T	NA	NA	NA	NA	NA	NA	NA	NA	NA	NA	NA	NA	NA	NA	NA	7.25e-06	0.79071	0.266714	0.003	6
1:228372085:ATC:A	chr1	228372085	ATC	A	2.2e-06	1.32e-05	909500	2	NM_001386125.1	ENST00000680850	ENSG00000154358	OBSCN	frameshift_variant	0	25.4	NA	NA	NA	HC	PTV	I/X	8060	FALSE	TRUE	A	ATC	NA	NA	NA	NA	NA	NA	NA	NA	NA	NA	NA	NA	NA	NA	NA	2.42e-06	-0.155334	0.461941	0.74	2
1:228377081:G:A	chr1	228377081	G	A	2.2e-06	1.32e-05	909500	2	NM_001386125.1	ENST00000680850	ENSG00000154358	OBSCN	stop_gained	3.1e-05	57	NA	NA	NA	HC	PTV	W/*	8647	FALSE	FALSE	A	G	NA	NA	NA	NA	NA	NA	NA	NA	NA	NA	NA	NA	NA	NA	NA	2.42e-06	-0.741576	0.461942	0.11	2
1:228377200:C:T	chr1	228377200	C	T	1.21e-05	1.32e-05	909500	11	NM_001386125.1	ENST00000680850	ENSG00000154358	OBSCN	stop_gained	1.55e-05	58	NA	NA	NA	HC	PTV	Q/*	8687	TRUE	FALSE	T	C	NA	NA	NA	NA	NA	NA	NA	NA	NA	NA	NA	NA	NA	NA	NA	1.33e-05	-0.126393	0.196976	0.52	11
1:228377500:C:G	chr1	228377500	C	G	1.54e-05	1.32e-05	909500	14	NM_001386125.1	ENST00000680850	ENSG00000154358	OBSCN	stop_gained	3.1e-05	57	NA	NA	NA	HC	PTV	S/*	8721	FALSE	FALSE	G	C	NA	NA	NA	NA	NA	NA	NA	NA	NA	NA	NA	NA	NA	NA	NA	1.69e-05	0.157307	0.174603	0.37	14
2:25161179:G:A	chr2	25161179	G	A	5.5e-06	1.32e-05	909500	5	NM_000939.4	ENST00000395826	ENSG00000115138	POMC	missense_variant	0	32	0.794	deleterious(0)	possibly_damaging(0.492)	NA	MISSENSE	R/C	236	TRUE	FALSE	A	G	NA	NA	NA	NA	NA	NA	NA	NA	NA	NA	NA	NA	NA	NA	NA	6.04e-06	0.266748	0.292105	0.36	5
2:25161202:C:G	chr2	25161202	C	G	2.42e-05	1.32e-05	909500	22	NM_000939.4	ENST00000395826	ENSG00000115138	POMC	missense_variant	4.65e-05	28.6	0.738	deleterious(0.02)	probably_damaging(0.999)	NA	MISSENSE	W/S	228	FALSE	FALSE	G	C	NA	NA	NA	NA	NA	NA	NA	NA	NA	NA	NA	NA	NA	NA	NA	2.54e-05	0.110959	0.142536	0.44	21
2:25161203:A:G	chr2	25161203	A	G	1.1e-06	1.32e-05	909500	1	NM_000939.4	ENST00000395826	ENSG00000115138	POMC	missense_variant	0	32	0.931	deleterious(0)	probably_damaging(0.999)	NA	MISSENSE	W/R	228	FALSE	FALSE	G	A	NA	NA	NA	NA	NA	NA	NA	NA	NA	NA	NA	NA	NA	NA	NA	1.21e-06	-0.796734	0.653164	0.22	1
2:25161205:C:T	chr2	25161205	C	T	1.1e-06	1.32e-05	909500	1	NM_000939.4	ENST00000395826	ENSG00000115138	POMC	missense_variant	0	28.1	0.831	deleterious(0)	possibly_damaging(0.715)	NA	MISSENSE	R/H	227	TRUE	FALSE	T	C	NA	NA	NA	NA	NA	NA	NA	NA	NA	NA	NA	NA	NA	NA	NA	1.21e-06	-1.09449	0.653161	0.094	1
2:25161206:G:A	chr2	25161206	G	A	5.5e-06	1.32e-05	909500	5	NM_000939.4	ENST00000395826	ENSG00000115138	POMC	missense_variant	0	31	0.909	deleterious(0)	probably_damaging(0.996)	NA	MISSENSE	R/C	227	TRUE	FALSE	A	G	NA	NA	NA	NA	NA	NA	NA	NA	NA	NA	NA	NA	NA	NA	NA	6.04e-06	0.136103	0.292107	0.64	5
2:25161209:A:G	chr2	25161209	A	G	2.2e-06	1.32e-05	909500	2	NM_000939.4	ENST00000395826	ENSG00000115138	POMC	missense_variant	0	31	0.956	deleterious(0.02)	probably_damaging(0.997)	NA	MISSENSE	F/L	226	TRUE	FALSE	G	A	NA	NA	NA	NA	NA	NA	NA	NA	NA	NA	NA	NA	NA	NA	NA	1.21e-06	-0.819839	0.653184	0.21	1
2:25161209:A:T	chr2	25161209	A	T	1.1e-06	1.32e-05	909500	1	NM_000939.4	ENST00000395826	ENSG00000115138	POMC	missense_variant	0	29.7	0.954	deleterious(0)	probably_damaging(0.998)	NA	MISSENSE	F/I	226	TRUE	FALSE	T	A	NA	NA	NA	NA	NA	NA	NA	NA	NA	NA	NA	NA	NA	NA	NA	1.21e-06	-0.654891	0.653167	0.32	1
2:25161211:T:G	chr2	25161211	T	G	2.2e-06	1.32e-05	909500	2	NM_000939.4	ENST00000395826	ENSG00000115138	POMC	missense_variant	0	25.1	0.824	deleterious(0)	probably_damaging(0.945)	NA	MISSENSE	H/P	225	FALSE	FALSE	G	T	NA	NA	NA	NA	NA	NA	NA	NA	NA	NA	NA	NA	NA	NA	NA	2.42e-06	0.341698	0.461856	0.46	2
2:25161245:C:CAGAA	chr2	25161245	C	CAGAA	1.87e-05	1.32e-05	909500	17	NM_000939.4	ENST00000395826	ENSG00000115138	POMC	frameshift_variant	0	22.9	NA	NA	NA	HC	PTV	-/FX	213-214	TRUE	TRUE	CAGAA	C	NA	NA	NA	NA	NA	NA	NA	NA	NA	NA	NA	NA	NA	NA	NA	1.93e-05	0.0919172	0.163294	0.57	16
2:25161269:C:A	chr2	25161269	C	A	0.000172	1.32e-05	909500	156	NM_000939.4	ENST00000395826	ENSG00000115138	POMC	stop_gained	0.000635	39	NA	NA	NA	HC	PTV	E/*	206	FALSE	FALSE	A	C	NA	NA	NA	NA	NA	NA	NA	NA	NA	NA	NA	NA	NA	NA	NA	0.000181	0.237405	0.0533661	8.6e-06	150
2:25161362:C:G	chr2	25161362	C	G	2.75e-05	1.32e-05	909500	25	NM_000939.4	ENST00000395826	ENSG00000115138	POMC	missense_variant	3.1e-05	26.6	0.428	deleterious(0)	possibly_damaging(0.762)	NA	MISSENSE	E/Q	175	FALSE	FALSE	G	C	NA	NA	NA	NA	NA	NA	NA	NA	NA	NA	NA	NA	NA	NA	NA	2.9e-05	-0.0146409	0.13333	0.91	24
2:25161367:G:C	chr2	25161367	G	C	3.41e-05	1.32e-05	909500	31	NM_000939.4	ENST00000395826	ENSG00000115138	POMC	missense_variant	3.1e-05	28.4	0.687	deleterious(0)	probably_damaging(1)	NA	MISSENSE	P/R	173	TRUE	FALSE	C	G	NA	NA	NA	NA	NA	NA	NA	NA	NA	NA	NA	NA	NA	NA	NA	3.62e-05	-0.138279	0.119255	0.25	30
2:25161368:G:A	chr2	25161368	G	A	1.1e-06	1.32e-05	909500	1	NM_000939.4	ENST00000395826	ENSG00000115138	POMC	missense_variant	0	27.6	0.551	deleterious(0.04)	probably_damaging(0.999)	NA	MISSENSE	P/S	173	FALSE	FALSE	A	G	NA	NA	NA	NA	NA	NA	NA	NA	NA	NA	NA	NA	NA	NA	NA	1.21e-06	-0.799889	0.653163	0.22	1
2:25161373:G:C	chr2	25161373	G	C	4.4e-06	1.32e-05	909500	4	NM_000939.4	ENST00000395826	ENSG00000115138	POMC	missense_variant	0	25.3	0.272	deleterious(0.04)	possibly_damaging(0.46)	NA	MISSENSE	A/G	171	FALSE	FALSE	C	G	NA	NA	NA	NA	NA	NA	NA	NA	NA	NA	NA	NA	NA	NA	NA	4.83e-06	-0.239776	0.326593	0.46	4
2:25161410:C:T	chr2	25161410	C	T	2.2e-06	1.32e-05	909500	2	NM_000939.4	ENST00000395826	ENSG00000115138	POMC	missense_variant	0	27.8	0.68	deleterious(0)	probably_damaging(0.995)	NA	MISSENSE	V/M	159	FALSE	FALSE	T	C	NA	NA	NA	NA	NA	NA	NA	NA	NA	NA	NA	NA	NA	NA	NA	2.42e-06	0.832778	0.461858	0.071	2
2:25161425:G:A	chr2	25161425	G	A	1.1e-06	1.32e-05	909500	1	NM_000939.4	ENST00000395826	ENSG00000115138	POMC	missense_variant	0	29.9	0.854	deleterious(0)	possibly_damaging(0.777)	NA	MISSENSE	R/W	154	FALSE	FALSE	A	G	NA	NA	NA	NA	NA	NA	NA	NA	NA	NA	NA	NA	NA	NA	NA	1.21e-06	0.317093	0.65316	0.63	1
2:25161464:T:C	chr2	25161464	T	C	1.1e-06	1.32e-05	909500	1	NM_000939.4	ENST00000395826	ENSG00000115138	POMC	missense_variant	0	26.4	0.864	deleterious(0)	probably_damaging(0.949)	NA	MISSENSE	M/V	141	FALSE	FALSE	C	T	NA	NA	NA	NA	NA	NA	NA	NA	NA	NA	NA	NA	NA	NA	NA	1.21e-06	-0.411711	0.653173	0.53	1
2:25161475:C:A	chr2	25161475	C	A	1.1e-06	1.32e-05	909500	1	NM_000939.4	ENST00000395826	ENSG00000115138	POMC	missense_variant	0	29.5	0.843	deleterious(0)	probably_damaging(0.997)	NA	MISSENSE	R/L	137	FALSE	FALSE	A	C	NA	NA	NA	NA	NA	NA	NA	NA	NA	NA	NA	NA	NA	NA	NA	1.21e-06	-0.789108	0.653164	0.23	1
2:25161623:C:G	chr2	25161623	C	G	3.3e-06	1.32e-05	909500	3	NM_000939.4	ENST00000395826	ENSG00000115138	POMC	missense_variant	0	25.5	0.57	deleterious(0)	probably_damaging(0.968)	NA	MISSENSE	G/R	88	FALSE	FALSE	G	C	NA	NA	NA	NA	NA	NA	NA	NA	NA	NA	NA	NA	NA	NA	NA	2.42e-06	0.0100325	0.461857	0.98	2
2:25161628:C:A	chr2	25161628	C	A	3.3e-06	1.32e-05	909500	3	NM_000939.4	ENST00000395826	ENSG00000115138	POMC	missense_variant	0	25.8	0.4	deleterious(0)	possibly_damaging(0.856)	NA	MISSENSE	R/L	86	TRUE	FALSE	A	C	NA	NA	NA	NA	NA	NA	NA	NA	NA	NA	NA	NA	NA	NA	NA	3.62e-06	-0.122404	0.377105	0.75	3
2:25161628:C:G	chr2	25161628	C	G	1.1e-06	1.32e-05	909500	1	NM_000939.4	ENST00000395826	ENSG00000115138	POMC	missense_variant	0	26.4	0.443	deleterious(0)	probably_damaging(0.968)	NA	MISSENSE	R/P	86	TRUE	FALSE	G	C	NA	NA	NA	NA	NA	NA	NA	NA	NA	NA	NA	NA	NA	NA	NA	1.21e-06	-0.607222	0.653219	0.35	1
4:122279906:T:A	chr4	122279906	T	A	1.1e-06	1.1e-05	909502	1	NM_001384125.1	ENST00000679879	ENSG00000138688	KIAA1109	stop_gained	0	42	NA	NA	NA	HC	PTV	L/*	2908	FALSE	FALSE	A	T	2.19e-06	-0.371349	4.8189	0.94	1	0	0	NA	1	0	1.19e-06	-1.45303	4.39087	0.74	1	NA	NA	NA	NA	NA
4:122356739:TAAAG:T	chr4	122356739	TAAAG	T	1.1e-06	1.1e-05	909502	1	NM_001384125.1	ENST00000679879	ENSG00000138688	KIAA1109	frameshift_variant	0	37	NA	NA	NA	HC	PTV	KE/X	4962-4963	TRUE	TRUE	T	TAAAG	2.19e-06	-1.48658	4.81855	0.76	1	0	0	NA	1	0	1.19e-06	-1.06045	4.39066	0.81	1	NA	NA	NA	NA	NA
18:60371857:G:A	chr18	60371857	G	A	3.52e-05	1.1e-05	909502	32	NM_005912.3	ENST00000299766	ENSG00000166603	MC4R	missense_variant	3.1e-05	27.7	0.501	deleterious(0)	probably_damaging(0.999)	NA	MISSENSE	R/W	165	FALSE	FALSE	A	G	3.95e-05	2.08786	1.13906	0.067	18	2.35e-05	0.712449	1.33408	0.59	9	3.22e-05	1.95954	0.847807	0.021	27	NA	NA	NA	NA	NA
18:60372245:G:T	chr18	60372245	G	T	6.49e-05	1.1e-05	909502	59	NM_005912.3	ENST00000299766	ENSG00000166603	MC4R	stop_gained	0.000279	35	NA	NA	NA	HC	PTV	Y/*	35	FALSE	FALSE	T	G	6.36e-05	2.19447	0.897391	0.014	29	7.56e-05	0.430473	0.743204	0.56	29	6.91e-05	1.43986	0.578446	0.013	58	NA	NA	NA	NA	NA
3:62272944:A:C	chr3	62272944	A	C	1.1e-06	1.1e-05	909502	1	NM_002841.4	ENST00000474889	ENSG00000144724	PTPRG	splice_acceptor_variant	0	34	NA	NA	NA	HC	PTV	.	.	FALSE	FALSE	C	A	2.19e-06	-1.72351	4.80984	0.72	1	0	0	NA	1	0	1.19e-06	-1.80659	4.37891	0.68	1	NA	NA	NA	NA	NA
15:58883632:TGTTGG:T	chr15	58883632	TGTTGG	T	1.1e-06	1.1e-05	909502	1	NM_024755.4	ENST00000380516	ENSG00000137776	SLTM	frameshift_variant	0	34	NA	NA	NA	HC	PTV	TQH/TX	995-997	TRUE	TRUE	T	TGTTGG	2.19e-06	-3.4359	4.8334	0.48	1	0	0	NA	1	0	1.19e-06	-1.75229	4.40687	0.69	1	NA	NA	NA	NA	NA
15:58886974:C:A	chr15	58886974	C	A	1.1e-06	1.1e-05	909502	1	NM_024755.4	ENST00000380516	ENSG00000137776	SLTM	splice_donor_variant	0	35	NA	NA	NA	HC	PTV	.	.	FALSE	FALSE	A	C	0	0	NA	1	0	2.61e-06	-0.639271	4.00405	0.87	1	1.19e-06	-2.39541	4.407	0.59	1	NA	NA	NA	NA	NA
12:57456753:C:T	chr12	57456753	C	T	3.3e-06	1.1e-05	909502	3	NM_031479.5	ENST00000266646	ENSG00000139269	INHBE	stop_gained	1.55e-05	35	NA	NA	NA	HC	PTV	R/*	320	FALSE	FALSE	T	C	NA	NA	NA	NA	NA	NA	NA	NA	NA	NA	NA	NA	NA	NA	NA	3.62e-06	0.924759	0.378221	0.014	3
11:47279051:C:G	chr11	47279051	C	G	3.3e-06	1.1e-05	909502	3	.	ENST00000402192	ENSG00000110514	MADD	stop_gained	0	37	NA	NA	NA	HC	PTV	.	.	FALSE	FALSE	G	C	NA	NA	NA	NA	NA	NA	NA	NA	NA	NA	NA	NA	NA	NA	NA	3.62e-06	-0.704389	0.378342	0.063	3
18:60371857:G:A	chr18	60371857	G	A	3.52e-05	1.1e-05	909502	32	NM_005912.3	ENST00000299766	ENSG00000166603	MC4R	missense_variant	3.1e-05	27.7	0.501	deleterious(0)	probably_damaging(0.999)	NA	MISSENSE	R/W	165	FALSE	FALSE	A	G	NA	NA	NA	NA	NA	NA	NA	NA	NA	NA	NA	NA	NA	NA	NA	3.26e-05	0.464253	0.126238	0.00024	27
18:60372245:G:T	chr18	60372245	G	T	6.49e-05	1.1e-05	909502	59	NM_005912.3	ENST00000299766	ENSG00000166603	MC4R	stop_gained	0.000279	35	NA	NA	NA	HC	PTV	Y/*	35	FALSE	FALSE	T	G	NA	NA	NA	NA	NA	NA	NA	NA	NA	NA	NA	NA	NA	NA	NA	6.76e-05	0.415227	0.0876546	2.2e-06	56
1:228214319:CT:C	chr1	228214319	CT	C	5.5e-06	1.1e-05	909503	5	NM_001386125.1	ENST00000680850	ENSG00000154358	OBSCN	frameshift_variant	0	22.8	NA	NA	NA	HC	PTV	S/X	469	FALSE	TRUE	C	CT	NA	NA	NA	NA	NA	NA	NA	NA	NA	NA	NA	NA	NA	NA	NA	6.04e-06	0.381776	0.292161	0.19	5
1:228214436:T:C	chr1	228214436	T	C	1.1e-06	1.1e-05	909502	1	NM_001386125.1	ENST00000680850	ENSG00000154358	OBSCN	splice_donor_variant	0	33	NA	NA	NA	HC	PTV	.	.	FALSE	FALSE	C	T	NA	NA	NA	NA	NA	NA	NA	NA	NA	NA	NA	NA	NA	NA	NA	1.21e-06	1.15651	0.653464	0.077	1
1:228224455:CCA:C	chr1	228224455	CCA	C	8.8e-06	1.1e-05	909504	8	NM_001386125.1	ENST00000680850	ENSG00000154358	OBSCN	splice_acceptor_variant&intron_variant	0	25	NA	NA	NA	HC	PTV	.	.	FALSE	TRUE	C	CCA	NA	NA	NA	NA	NA	NA	NA	NA	NA	NA	NA	NA	NA	NA	NA	8.45e-06	0.276013	0.246922	0.26	7
1:228250182:CG:C	chr1	228250182	CG	C	2.2e-06	1.1e-05	909502	2	NM_001386125.1	ENST00000680850	ENSG00000154358	OBSCN	frameshift_variant	0	28.2	NA	NA	NA	HC	PTV	G/X	1510	TRUE	TRUE	C	CG	NA	NA	NA	NA	NA	NA	NA	NA	NA	NA	NA	NA	NA	NA	NA	2.42e-06	0.397296	0.461945	0.39	2
1:228274570:A:G	chr1	228274570	A	G	1.1e-06	1.1e-05	909502	1	NM_001386125.1	ENST00000680850	ENSG00000154358	OBSCN	splice_acceptor_variant	0	33	NA	NA	NA	HC	PTV	.	.	FALSE	FALSE	G	A	NA	NA	NA	NA	NA	NA	NA	NA	NA	NA	NA	NA	NA	NA	NA	1.21e-06	0.0466181	0.653281	0.94	1
1:228278795:G:A	chr1	228278795	G	A	1.1e-06	1.1e-05	909502	1	NM_001386125.1	ENST00000680850	ENSG00000154358	OBSCN	stop_gained	0	47	NA	NA	NA	HC	PTV	W/*	2751	FALSE	FALSE	A	G	NA	NA	NA	NA	NA	NA	NA	NA	NA	NA	NA	NA	NA	NA	NA	1.21e-06	0.390932	0.653288	0.55	1
1:228280236:G:A	chr1	228280236	G	A	1.1e-06	1.1e-05	909502	1	NM_001386125.1	ENST00000680850	ENSG00000154358	OBSCN	stop_gained	0	36	NA	NA	NA	HC	PTV	W/*	3003	FALSE	FALSE	A	G	NA	NA	NA	NA	NA	NA	NA	NA	NA	NA	NA	NA	NA	NA	NA	1.21e-06	-0.608094	0.65328	0.35	1
1:228280442:C:T	chr1	228280442	C	T	8.8e-06	1.1e-05	909502	8	NM_001386125.1	ENST00000680850	ENSG00000154358	OBSCN	stop_gained	0	40	NA	NA	NA	HC	PTV	R/*	3072	FALSE	FALSE	T	C	NA	NA	NA	NA	NA	NA	NA	NA	NA	NA	NA	NA	NA	NA	NA	9.66e-06	0.332385	0.230976	0.15	8
1:228293612:CA:C	chr1	228293612	CA	C	3.3e-06	1.1e-05	909505	3	NM_001386125.1	ENST00000680850	ENSG00000154358	OBSCN	frameshift_variant	0	23.2	NA	NA	NA	HC	PTV	R/X	4139	TRUE	TRUE	C	CA	NA	NA	NA	NA	NA	NA	NA	NA	NA	NA	NA	NA	NA	NA	NA	3.62e-06	0.449425	0.377172	0.23	3
1:228299971:G:GC	chr1	228299971	G	GC	2.2e-06	1.1e-05	909502	2	NM_001386125.1	ENST00000680850	ENSG00000154358	OBSCN	frameshift_variant	0	29.3	NA	NA	NA	HC	PTV	A/AX	4522	TRUE	TRUE	GC	G	NA	NA	NA	NA	NA	NA	NA	NA	NA	NA	NA	NA	NA	NA	NA	2.42e-06	1.1109	0.461944	0.016	2
1:228300141:CA:C	chr1	228300141	CA	C	2.2e-06	1.1e-05	909502	2	NM_001386125.1	ENST00000680850	ENSG00000154358	OBSCN	frameshift_variant	0	23.4	NA	NA	NA	HC	PTV	R/X	4579	TRUE	TRUE	C	CA	NA	NA	NA	NA	NA	NA	NA	NA	NA	NA	NA	NA	NA	NA	NA	2.42e-06	-0.8017	0.461944	0.083	2
1:228300141:CAG:C	chr1	228300141	CAG	C	2.31e-05	1.1e-05	909502	21	NM_001386125.1	ENST00000680850	ENSG00000154358	OBSCN	frameshift_variant&splice_region_variant	0	23.5	NA	NA	NA	HC	PTV	R/X	4579	TRUE	TRUE	C	CAG	NA	NA	NA	NA	NA	NA	NA	NA	NA	NA	NA	NA	NA	NA	NA	2.29e-05	0.213313	0.149878	0.15	19
1:228305302:A:AT	chr1	228305302	A	AT	1.1e-06	1.1e-05	909502	1	NM_001386125.1	ENST00000680850	ENSG00000154358	OBSCN	frameshift_variant	0	32	NA	NA	NA	HC	PTV	I/IX	4816	FALSE	TRUE	AT	A	NA	NA	NA	NA	NA	NA	NA	NA	NA	NA	NA	NA	NA	NA	NA	1.21e-06	0.168494	0.653285	0.8	1
1:228305380:GT:G	chr1	228305380	GT	G	2.2e-06	1.1e-05	909502	2	NM_001386125.1	ENST00000680850	ENSG00000154358	OBSCN	frameshift_variant	1.55e-05	33	NA	NA	NA	HC	PTV	V/X	4842	TRUE	TRUE	G	GT	NA	NA	NA	NA	NA	NA	NA	NA	NA	NA	NA	NA	NA	NA	NA	2.42e-06	0.281433	0.461946	0.54	2
1:228306446:G:T	chr1	228306446	G	T	2.2e-06	1.1e-05	909502	2	NM_001386125.1	ENST00000680850	ENSG00000154358	OBSCN	stop_gained	0	40	NA	NA	NA	HC	PTV	E/*	4869	FALSE	FALSE	T	G	NA	NA	NA	NA	NA	NA	NA	NA	NA	NA	NA	NA	NA	NA	NA	2.42e-06	-0.529587	0.461942	0.25	2
1:228308220:G:A	chr1	228308220	G	A	1.1e-06	1.1e-05	909502	1	NM_001386125.1	ENST00000680850	ENSG00000154358	OBSCN	stop_gained	0	49	NA	NA	NA	HC	PTV	W/*	5149	FALSE	FALSE	A	G	NA	NA	NA	NA	NA	NA	NA	NA	NA	NA	NA	NA	NA	NA	NA	1.21e-06	-0.744776	0.653285	0.25	1
1:228316116:C:T	chr1	228316116	C	T	1.32e-05	1.1e-05	909502	12	NM_001386125.1	ENST00000680850	ENSG00000154358	OBSCN	stop_gained	0	45	NA	NA	NA	HC	PTV	R/*	5385	FALSE	FALSE	T	C	NA	NA	NA	NA	NA	NA	NA	NA	NA	NA	NA	NA	NA	NA	NA	9.66e-06	0.228256	0.230977	0.32	8
1:228317743:TGC:T	chr1	228317743	TGC	T	3.3e-06	1.1e-05	909502	3	NM_001386125.1	ENST00000680850	ENSG00000154358	OBSCN	frameshift_variant	3.1e-05	32	NA	NA	NA	HC	PTV	VR/VX	5571-5572	TRUE	TRUE	T	TGC	NA	NA	NA	NA	NA	NA	NA	NA	NA	NA	NA	NA	NA	NA	NA	2.42e-06	0.745627	0.46194	0.11	2
1:228340541:CT:C	chr1	228340541	CT	C	3.3e-06	1.1e-05	909502	3	NM_001386125.1	ENST00000680850	ENSG00000154358	OBSCN	frameshift_variant	0	25.1	NA	NA	NA	HC	PTV	S/X	6775	TRUE	TRUE	C	CT	NA	NA	NA	NA	NA	NA	NA	NA	NA	NA	NA	NA	NA	NA	NA	3.62e-06	-0.187458	0.377175	0.62	3
1:228362756:G:A	chr1	228362756	G	A	1.1e-06	1.1e-05	909502	1	NM_001386125.1	ENST00000680850	ENSG00000154358	OBSCN	splice_donor_variant	0	31	NA	NA	NA	HC	PTV	.	.	FALSE	FALSE	A	G	NA	NA	NA	NA	NA	NA	NA	NA	NA	NA	NA	NA	NA	NA	NA	1.21e-06	1.12094	0.653289	0.086	1
1:228366398:A:AGGACAGCGTCCAGCTGGT	chr1	228366398	A	AGGACAGCGTCCAGCTGGT	1.1e-06	1.1e-05	909503	1	NM_001386125.1	ENST00000680850	ENSG00000154358	OBSCN	splice_acceptor_variant	0	23.5	NA	NA	NA	HC	PTV	.	.	TRUE	TRUE	AGGACAGCGTCCAGCTGGT	A	NA	NA	NA	NA	NA	NA	NA	NA	NA	NA	NA	NA	NA	NA	NA	1.21e-06	0.128504	0.653284	0.84	1
1:228366398:A:G	chr1	228366398	A	G	4.4e-06	1.1e-05	909502	4	NM_001386125.1	ENST00000680850	ENSG00000154358	OBSCN	splice_acceptor_variant	0	33	NA	NA	NA	HC	PTV	.	.	TRUE	FALSE	G	A	NA	NA	NA	NA	NA	NA	NA	NA	NA	NA	NA	NA	NA	NA	NA	4.83e-06	0.17595	0.326644	0.59	4
1:228366890:G:A	chr1	228366890	G	A	2.2e-06	1.1e-05	909502	2	NM_001386125.1	ENST00000680850	ENSG00000154358	OBSCN	splice_donor_variant	0	33	NA	NA	NA	HC	PTV	.	.	TRUE	FALSE	A	G	NA	NA	NA	NA	NA	NA	NA	NA	NA	NA	NA	NA	NA	NA	NA	2.42e-06	0.261434	0.461947	0.57	2
1:228367084:C:T	chr1	228367084	C	T	1.54e-05	1.1e-05	909502	14	NM_001386125.1	ENST00000680850	ENSG00000154358	OBSCN	stop_gained	1.55e-05	48	NA	NA	NA	HC	PTV	R/*	7470	FALSE	FALSE	T	C	NA	NA	NA	NA	NA	NA	NA	NA	NA	NA	NA	NA	NA	NA	NA	1.21e-05	0.156889	0.20659	0.45	10
1:228371834:CAG:C	chr1	228371834	CAG	C	1.1e-06	1.1e-05	909502	1	NM_001386125.1	ENST00000680850	ENSG00000154358	OBSCN	frameshift_variant	0	31	NA	NA	NA	HC	PTV	PE/PX	7976-7977	FALSE	TRUE	C	CAG	NA	NA	NA	NA	NA	NA	NA	NA	NA	NA	NA	NA	NA	NA	NA	1.21e-06	0.128159	0.653282	0.84	1
1:228372433:C:T	chr1	228372433	C	T	4.4e-06	1.1e-05	909502	4	NM_001386125.1	ENST00000680850	ENSG00000154358	OBSCN	stop_gained	0	54	NA	NA	NA	HC	PTV	Q/*	8176	FALSE	FALSE	T	C	NA	NA	NA	NA	NA	NA	NA	NA	NA	NA	NA	NA	NA	NA	NA	4.83e-06	0.153054	0.326644	0.64	4
1:228372717:C:A	chr1	228372717	C	A	1.1e-06	1.1e-05	909502	1	NM_001386125.1	ENST00000680850	ENSG00000154358	OBSCN	stop_gained	0	40	NA	NA	NA	HC	PTV	Y/*	8270	TRUE	FALSE	A	C	NA	NA	NA	NA	NA	NA	NA	NA	NA	NA	NA	NA	NA	NA	NA	1.21e-06	-0.782315	0.653284	0.23	1
1:228374583:A:C	chr1	228374583	A	C	2.2e-06	1.1e-05	909502	2	NM_001386125.1	ENST00000680850	ENSG00000154358	OBSCN	splice_acceptor_variant	0	33	NA	NA	NA	HC	PTV	.	.	FALSE	FALSE	C	A	NA	NA	NA	NA	NA	NA	NA	NA	NA	NA	NA	NA	NA	NA	NA	2.42e-06	0.675034	0.461941	0.14	2
1:228374720:C:CA	chr1	228374720	C	CA	1.1e-06	1.1e-05	909502	1	NM_001386125.1	ENST00000680850	ENSG00000154358	OBSCN	frameshift_variant	0	27.8	NA	NA	NA	HC	PTV	T/TX	8501	TRUE	TRUE	CA	C	NA	NA	NA	NA	NA	NA	NA	NA	NA	NA	NA	NA	NA	NA	NA	1.21e-06	0.324148	0.653279	0.62	1
1:228376041:TTGAC:T	chr1	228376041	TTGAC	T	3.3e-06	1.1e-05	909502	3	NM_001386125.1	ENST00000680850	ENSG00000154358	OBSCN	frameshift_variant	1.55e-05	37	NA	NA	NA	HC	PTV	FD/X	8564-8565	TRUE	TRUE	T	TTGAC	NA	NA	NA	NA	NA	NA	NA	NA	NA	NA	NA	NA	NA	NA	NA	3.62e-06	-0.151058	0.377176	0.69	3
20:62892957:G:T	chr20	62892957	G	T	1.1e-06	8.8e-06	909504	1	NM_001193369.2	ENST00000395343	ENSG00000101191	DIDO1	stop_gained	0	36	NA	NA	NA	HC	PTV	S/*	1036	TRUE	FALSE	T	G	0	0	NA	1	0	2.61e-06	4.31132	4.00546	0.28	1	1.19e-06	7.15121	4.41023	0.1	1	NA	NA	NA	NA	NA
4:122224672:CCA:C	chr4	122224672	CCA	C	1.1e-06	8.8e-06	909504	1	NM_001384125.1	ENST00000679879	ENSG00000138688	KIAA1109	frameshift_variant	0	32	NA	NA	NA	HC	PTV	P/X	930	TRUE	TRUE	C	CCA	0	0	NA	1	0	2.61e-06	-2.06818	3.99001	0.6	1	1.19e-06	-2.46759	4.39056	0.57	1	NA	NA	NA	NA	NA
4:122239721:C:T	chr4	122239721	C	T	2.97e-05	8.8e-06	909504	27	NM_001384125.1	ENST00000679879	ENSG00000138688	KIAA1109	stop_gained	0	35	NA	NA	NA	HC	PTV	R/*	1347	FALSE	FALSE	T	C	2.41e-05	-1.02359	1.45285	0.48	11	4.17e-05	1.50206	0.997567	0.13	16	3.22e-05	0.349684	0.84501	0.68	27	NA	NA	NA	NA	NA
4:122240227:G:A	chr4	122240227	G	A	2.2e-06	8.8e-06	909504	2	NM_001384125.1	ENST00000679879	ENSG00000138688	KIAA1109	stop_gained	0	39	NA	NA	NA	HC	PTV	W/*	1515	FALSE	FALSE	A	G	2.19e-06	-1.9853	4.81841	0.68	1	2.61e-06	0.627668	3.99023	0.88	1	2.38e-06	-0.464577	3.10463	0.88	2	NA	NA	NA	NA	NA
4:122308002:C:T	chr4	122308002	C	T	2.2e-06	8.8e-06	909504	2	NM_001384125.1	ENST00000679879	ENSG00000138688	KIAA1109	stop_gained	1.55e-05	42	NA	NA	NA	HC	PTV	R/*	3299	FALSE	FALSE	T	C	2.19e-06	-5.4773	4.81837	0.26	1	0	0	NA	1	0	1.19e-06	-5.88105	4.39058	0.18	1	NA	NA	NA	NA	NA
18:60371868:A:T	chr18	60371868	A	T	1.1e-06	8.8e-06	909504	1	NM_005912.3	ENST00000299766	ENSG00000166603	MC4R	missense_variant	0	26.6	0.542	deleterious(0)	possibly_damaging(0.906)	NA	MISSENSE	M/K	161	TRUE	FALSE	T	A	0	0	NA	1	0	2.61e-06	4.37904	4.0019	0.27	1	1.19e-06	5.02199	4.40499	0.25	1	NA	NA	NA	NA	NA
18:60371868:A:G	chr18	60371868	A	G	2.2e-06	8.8e-06	909504	2	NM_005912.3	ENST00000299766	ENSG00000166603	MC4R	missense_variant	0	25.5	0.488	deleterious(0.02)	possibly_damaging(0.756)	NA	MISSENSE	M/T	161	TRUE	FALSE	G	A	2.19e-06	-3.50572	4.83238	0.47	1	2.61e-06	2.93308	4.00193	0.46	1	2.38e-06	0.415754	3.11484	0.89	2	NA	NA	NA	NA	NA
18:60372144:A:G	chr18	60372144	A	G	4.62e-05	8.8e-06	909504	42	NM_005912.3	ENST00000299766	ENSG00000166603	MC4R	missense_variant	0	26.4	0.592	deleterious(0)	probably_damaging(0.981)	NA	MISSENSE	I/T	69	FALSE	FALSE	G	A	4.61e-05	3.58841	1.05455	0.00067	21	5.21e-05	2.03367	0.894938	0.023	20	4.88e-05	2.68963	0.687992	9.3e-05	41	NA	NA	NA	NA	NA
18:60372123:T:C	chr18	60372123	T	C	5.83e-05	8.8e-06	909504	53	NM_005912.3	ENST00000299766	ENSG00000166603	MC4R	missense_variant	6.19e-05	25.7	0.707	deleterious(0)	probably_damaging(1)	NA	MISSENSE	H/R	76	FALSE	FALSE	C	T	5.27e-05	0.921823	0.986439	0.35	24	7.3e-05	0.517887	0.75636	0.49	28	6.2e-05	0.663685	0.610908	0.28	52	NA	NA	NA	NA	NA
3:62273059:G:GT	chr3	62273059	G	GT	3.3e-06	8.8e-06	909504	3	NM_002841.4	ENST00000474889	ENSG00000144724	PTPRG	frameshift_variant	0	34	NA	NA	NA	HC	PTV	R/RX	1099	TRUE	TRUE	GT	G	4.39e-06	-4.03508	3.40104	0.24	2	2.61e-06	0.738233	3.97969	0.85	1	3.57e-06	-2.50271	2.52814	0.32	3	NA	NA	NA	NA	NA
3:62273059:G:GTAAC	chr3	62273059	G	GTAAC	1.1e-06	8.8e-06	909504	1	NM_002841.4	ENST00000474889	ENSG00000144724	PTPRG	frameshift_variant	0	34	NA	NA	NA	HC	PTV	R/RNX	1099	TRUE	TRUE	GTAAC	G	2.19e-06	4.25202	4.80971	0.38	1	0	0	NA	1	0	1.19e-06	4.16559	4.37885	0.34	1	NA	NA	NA	NA	NA
15:58889517:CTT:C	chr15	58889517	CTT	C	1.1e-06	8.8e-06	909504	1	NM_024755.4	ENST00000380516	ENSG00000137776	SLTM	frameshift_variant	0	27	NA	NA	NA	HC	PTV	ER/EX	705-706	FALSE	TRUE	C	CTT	2.19e-06	12.8304	4.83344	0.0079	1	0	0	NA	1	0	1.19e-06	11.7114	4.40689	0.0079	1	NA	NA	NA	NA	NA
15:58890300:TC:T	chr15	58890300	TC	T	1.1e-06	8.8e-06	909504	1	NM_024755.4	ENST00000380516	ENSG00000137776	SLTM	frameshift_variant	0	31	NA	NA	NA	HC	PTV	E/X	687	FALSE	TRUE	T	TC	2.19e-06	3.18487	4.83347	0.51	1	0	0	NA	1	0	1.19e-06	3.35532	4.4069	0.45	1	NA	NA	NA	NA	NA
12:57455714:C:T	chr12	57455714	C	T	8.8e-06	8.8e-06	909504	8	NM_031479.5	ENST00000266646	ENSG00000139269	INHBE	missense_variant	0	27.5	0.466	deleterious(0)	probably_damaging(0.999)	NA	MISSENSE	R/C	60	FALSE	FALSE	T	C	NA	NA	NA	NA	NA	NA	NA	NA	NA	NA	NA	NA	NA	NA	NA	8.45e-06	0.253655	0.247605	0.31	7
12:57456715:CTTGG:C	chr12	57456715	CTTGG	C	1.1e-06	8.8e-06	909504	1	NM_031479.5	ENST00000266646	ENSG00000139269	INHBE	frameshift_variant	0	32	NA	NA	NA	HC	PTV	PW/X	307-308	TRUE	TRUE	C	CTTGG	NA	NA	NA	NA	NA	NA	NA	NA	NA	NA	NA	NA	NA	NA	NA	1.21e-06	-1.03612	0.655093	0.11	1
12:57456719:G:GA	chr12	57456719	G	GA	0.000237	8.8e-06	909504	216	NM_031479.5	ENST00000266646	ENSG00000139269	INHBE	frameshift_variant	4.65e-05	32	NA	NA	NA	HC	PTV	-/X	308-309	TRUE	TRUE	GA	G	NA	NA	NA	NA	NA	NA	NA	NA	NA	NA	NA	NA	NA	NA	NA	0.000258	0.109541	0.0448159	0.015	214
12:57456754:G:A	chr12	57456754	G	A	3.52e-05	8.8e-06	909504	32	NM_031479.5	ENST00000266646	ENSG00000139269	INHBE	missense_variant	6.19e-05	25.9	0.483	deleterious(0)	probably_damaging(0.923)	NA	MISSENSE	R/Q	320	FALSE	FALSE	A	G	NA	NA	NA	NA	NA	NA	NA	NA	NA	NA	NA	NA	NA	NA	NA	3.74e-05	0.107932	0.117665	0.36	31
11:47284378:TG:T	chr11	47284378	TG	T	2.2e-06	8.8e-06	909504	2	.	ENST00000402192	ENSG00000110514	MADD	frameshift_variant	0	29.9	NA	NA	NA	HC	PTV	.	.	FALSE	TRUE	T	TG	NA	NA	NA	NA	NA	NA	NA	NA	NA	NA	NA	NA	NA	NA	NA	2.42e-06	-0.374289	0.463371	0.42	2
11:47290651:AC:A	chr11	47290651	AC	A	2.2e-06	8.8e-06	909504	2	.	ENST00000402192	ENSG00000110514	MADD	frameshift_variant	0	29	NA	NA	NA	HC	PTV	.	.	FALSE	TRUE	A	AC	NA	NA	NA	NA	NA	NA	NA	NA	NA	NA	NA	NA	NA	NA	NA	2.42e-06	1.2192	0.463372	0.0085	2
11:47326780:C:T	chr11	47326780	C	T	3.3e-06	8.8e-06	909504	3	.	ENST00000402192	ENSG00000110514	MADD	stop_gained	0	43	NA	NA	NA	HC	PTV	.	.	FALSE	FALSE	T	C	NA	NA	NA	NA	NA	NA	NA	NA	NA	NA	NA	NA	NA	NA	NA	3.62e-06	0.195222	0.378346	0.61	3
18:60371868:A:G	chr18	60371868	A	G	2.2e-06	8.8e-06	909504	2	NM_005912.3	ENST00000299766	ENSG00000166603	MC4R	missense_variant	0	25.5	0.488	deleterious(0.02)	possibly_damaging(0.756)	NA	MISSENSE	M/T	161	TRUE	FALSE	G	A	NA	NA	NA	NA	NA	NA	NA	NA	NA	NA	NA	NA	NA	NA	NA	2.42e-06	-0.0986613	0.463798	0.83	2
18:60371868:A:T	chr18	60371868	A	T	1.1e-06	8.8e-06	909504	1	NM_005912.3	ENST00000299766	ENSG00000166603	MC4R	missense_variant	0	26.6	0.542	deleterious(0)	possibly_damaging(0.906)	NA	MISSENSE	M/K	161	TRUE	FALSE	T	A	NA	NA	NA	NA	NA	NA	NA	NA	NA	NA	NA	NA	NA	NA	NA	1.21e-06	0.297236	0.6559	0.65	1
18:60372123:T:C	chr18	60372123	T	C	5.83e-05	8.8e-06	909504	53	NM_005912.3	ENST00000299766	ENSG00000166603	MC4R	missense_variant	6.19e-05	25.7	0.707	deleterious(0)	probably_damaging(1)	NA	MISSENSE	H/R	76	FALSE	FALSE	C	T	NA	NA	NA	NA	NA	NA	NA	NA	NA	NA	NA	NA	NA	NA	NA	6.4e-05	0.0666862	0.0901017	0.46	53
18:60372144:A:G	chr18	60372144	A	G	4.62e-05	8.8e-06	909504	42	NM_005912.3	ENST00000299766	ENSG00000166603	MC4R	missense_variant	0	26.4	0.592	deleterious(0)	probably_damaging(0.981)	NA	MISSENSE	I/T	69	FALSE	FALSE	G	A	NA	NA	NA	NA	NA	NA	NA	NA	NA	NA	NA	NA	NA	NA	NA	4.95e-05	0.517415	0.102442	4.4e-07	41
1:228212150:G:T	chr1	228212150	G	T	1.87e-05	8.8e-06	909504	17	NM_001386125.1	ENST00000680850	ENSG00000154358	OBSCN	stop_gained	1.55e-05	36	NA	NA	NA	HC	PTV	E/*	123	TRUE	FALSE	T	G	NA	NA	NA	NA	NA	NA	NA	NA	NA	NA	NA	NA	NA	NA	NA	1.93e-05	0.100216	0.163324	0.54	16
1:228212327:T:TA	chr1	228212327	T	TA	9.9e-06	8.8e-06	909504	9	NM_001386125.1	ENST00000680850	ENSG00000154358	OBSCN	stop_gained&frameshift_variant	0	32	NA	NA	NA	HC	PTV	Y/*	182	FALSE	TRUE	TA	T	NA	NA	NA	NA	NA	NA	NA	NA	NA	NA	NA	NA	NA	NA	NA	1.09e-05	0.145359	0.217764	0.5	9
1:228216704:T:C	chr1	228216704	T	C	1.1e-06	8.8e-06	909504	1	NM_001386125.1	ENST00000680850	ENSG00000154358	OBSCN	splice_donor_variant	0	29.3	NA	NA	NA	HC	PTV	.	.	FALSE	FALSE	C	T	NA	NA	NA	NA	NA	NA	NA	NA	NA	NA	NA	NA	NA	NA	NA	1.21e-06	-0.940115	0.653279	0.15	1
1:228243182:G:A	chr1	228243182	G	A	1.1e-06	8.8e-06	909504	1	NM_001386125.1	ENST00000680850	ENSG00000154358	OBSCN	splice_acceptor_variant	3.1e-05	34	NA	NA	NA	HC	PTV	.	.	FALSE	FALSE	A	G	NA	NA	NA	NA	NA	NA	NA	NA	NA	NA	NA	NA	NA	NA	NA	1.21e-06	0.143665	0.653379	0.83	1
1:228243284:A:AG	chr1	228243284	A	AG	3.3e-06	8.8e-06	909504	3	NM_001386125.1	ENST00000680850	ENSG00000154358	OBSCN	frameshift_variant	0	31	NA	NA	NA	HC	PTV	T/SX	1103	TRUE	TRUE	AG	A	NA	NA	NA	NA	NA	NA	NA	NA	NA	NA	NA	NA	NA	NA	NA	3.62e-06	0.145045	0.37718	0.7	3
1:228246725:C:T	chr1	228246725	C	T	8.8e-06	8.8e-06	909504	8	NM_001386125.1	ENST00000680850	ENSG00000154358	OBSCN	stop_gained	0	37	NA	NA	NA	HC	PTV	Q/*	1411	TRUE	FALSE	T	C	NA	NA	NA	NA	NA	NA	NA	NA	NA	NA	NA	NA	NA	NA	NA	9.66e-06	0.122981	0.230977	0.59	8
1:228250080:G:A	chr1	228250080	G	A	1.32e-05	8.8e-06	909504	12	NM_001386125.1	ENST00000680850	ENSG00000154358	OBSCN	stop_gained	0	40	NA	NA	NA	HC	PTV	W/*	1475	TRUE	FALSE	A	G	NA	NA	NA	NA	NA	NA	NA	NA	NA	NA	NA	NA	NA	NA	NA	1.33e-05	0.310583	0.196976	0.11	11
1:228259558:CA:C	chr1	228259558	CA	C	3.3e-06	8.8e-06	909504	3	NM_001386125.1	ENST00000680850	ENSG00000154358	OBSCN	frameshift_variant	1.55e-05	7.465	NA	NA	NA	HC	PTV	A/X	1640	FALSE	TRUE	C	CA	NA	NA	NA	NA	NA	NA	NA	NA	NA	NA	NA	NA	NA	NA	NA	3.62e-06	0.308571	0.377239	0.41	3
1:228279820:G:A	chr1	228279820	G	A	1.65e-05	8.8e-06	909504	15	NM_001386125.1	ENST00000680850	ENSG00000154358	OBSCN	splice_acceptor_variant	1.55e-05	33	NA	NA	NA	HC	PTV	.	.	FALSE	FALSE	A	G	NA	NA	NA	NA	NA	NA	NA	NA	NA	NA	NA	NA	NA	NA	NA	1.57e-05	-0.188925	0.181195	0.3	13
1:228286772:G:A	chr1	228286772	G	A	1.1e-06	8.8e-06	909504	1	NM_001386125.1	ENST00000680850	ENSG00000154358	OBSCN	splice_acceptor_variant	0	33	NA	NA	NA	HC	PTV	.	.	FALSE	FALSE	A	G	NA	NA	NA	NA	NA	NA	NA	NA	NA	NA	NA	NA	NA	NA	NA	1.21e-06	0.195004	0.653291	0.77	1
1:228288237:C:T	chr1	228288237	C	T	2.2e-06	8.8e-06	909504	2	NM_001386125.1	ENST00000680850	ENSG00000154358	OBSCN	stop_gained	1.55e-05	37	NA	NA	NA	HC	PTV	Q/*	3759	FALSE	FALSE	T	C	NA	NA	NA	NA	NA	NA	NA	NA	NA	NA	NA	NA	NA	NA	NA	2.42e-06	0.325965	0.461941	0.48	2
1:228288325:G:A	chr1	228288325	G	A	4.4e-06	8.8e-06	909504	4	NM_001386125.1	ENST00000680850	ENSG00000154358	OBSCN	splice_donor_variant	3.1e-05	27.7	NA	NA	NA	HC	PTV	.	.	TRUE	FALSE	A	G	NA	NA	NA	NA	NA	NA	NA	NA	NA	NA	NA	NA	NA	NA	NA	4.83e-06	0.210793	0.326646	0.52	4
1:228288325:G:T	chr1	228288325	G	T	1.1e-06	8.8e-06	909504	1	NM_001386125.1	ENST00000680850	ENSG00000154358	OBSCN	splice_donor_variant	0	28.2	NA	NA	NA	HC	PTV	.	.	TRUE	FALSE	T	G	NA	NA	NA	NA	NA	NA	NA	NA	NA	NA	NA	NA	NA	NA	NA	1.21e-06	1.22795	0.653301	0.06	1
1:228292157:CA:C	chr1	228292157	CA	C	1.76e-05	8.8e-06	909504	16	NM_001386125.1	ENST00000680850	ENSG00000154358	OBSCN	frameshift_variant	1.55e-05	24.6	NA	NA	NA	HC	PTV	R/X	3963	TRUE	TRUE	C	CA	NA	NA	NA	NA	NA	NA	NA	NA	NA	NA	NA	NA	NA	NA	NA	1.93e-05	0.118182	0.163324	0.47	16
1:228294978:CA:C	chr1	228294978	CA	C	3.3e-06	8.8e-06	909504	3	NM_001386125.1	ENST00000680850	ENSG00000154358	OBSCN	frameshift_variant	0	12.18	NA	NA	NA	HC	PTV	A/X	4294	TRUE	TRUE	C	CA	NA	NA	NA	NA	NA	NA	NA	NA	NA	NA	NA	NA	NA	NA	NA	3.62e-06	0.283008	0.377174	0.45	3
1:228299523:G:A	chr1	228299523	G	A	2.2e-06	8.8e-06	909504	2	NM_001386125.1	ENST00000680850	ENSG00000154358	OBSCN	splice_donor_variant	0	33	NA	NA	NA	HC	PTV	.	.	TRUE	FALSE	A	G	NA	NA	NA	NA	NA	NA	NA	NA	NA	NA	NA	NA	NA	NA	NA	2.42e-06	0.430303	0.461971	0.35	2
1:228309230:C:T	chr1	228309230	C	T	8.8e-06	8.8e-06	909504	8	NM_001386125.1	ENST00000680850	ENSG00000154358	OBSCN	stop_gained	0	44	NA	NA	NA	HC	PTV	Q/*	5248	FALSE	FALSE	T	C	NA	NA	NA	NA	NA	NA	NA	NA	NA	NA	NA	NA	NA	NA	NA	9.66e-06	-0.201383	0.230978	0.38	8
1:228333198:G:A	chr1	228333198	G	A	5.5e-06	8.8e-06	909504	5	NM_001386125.1	ENST00000680850	ENSG00000154358	OBSCN	splice_acceptor_variant	0	34	NA	NA	NA	HC	PTV	.	.	FALSE	FALSE	A	G	NA	NA	NA	NA	NA	NA	NA	NA	NA	NA	NA	NA	NA	NA	NA	6.04e-06	0.0137641	0.292175	0.96	5
1:228333755:C:G	chr1	228333755	C	G	1.1e-06	8.8e-06	909504	1	NM_001386125.1	ENST00000680850	ENSG00000154358	OBSCN	stop_gained	0	41	NA	NA	NA	HC	PTV	Y/*	6300	TRUE	FALSE	G	C	NA	NA	NA	NA	NA	NA	NA	NA	NA	NA	NA	NA	NA	NA	NA	1.21e-06	0.0672682	0.653283	0.92	1
1:228338926:C:CT	chr1	228338926	C	CT	1.1e-06	8.8e-06	909504	1	NM_001386125.1	ENST00000680850	ENSG00000154358	OBSCN	frameshift_variant	0	35	NA	NA	NA	HC	PTV	L/LX	6677	FALSE	TRUE	CT	C	NA	NA	NA	NA	NA	NA	NA	NA	NA	NA	NA	NA	NA	NA	NA	1.21e-06	-0.173139	0.653287	0.79	1
1:228367085:GA:G	chr1	228367085	GA	G	2.2e-06	8.8e-06	909504	2	NM_001386125.1	ENST00000680850	ENSG00000154358	OBSCN	frameshift_variant	0	32	NA	NA	NA	HC	PTV	R/X	7470	TRUE	TRUE	G	GA	NA	NA	NA	NA	NA	NA	NA	NA	NA	NA	NA	NA	NA	NA	NA	2.42e-06	0.0699148	0.461992	0.88	2
1:228371223:ACACT:A	chr1	228371223	ACACT	A	2.2e-06	8.8e-06	909504	2	NM_001386125.1	ENST00000680850	ENSG00000154358	OBSCN	frameshift_variant	0	35	NA	NA	NA	HC	PTV	HS/X	7773-7774	FALSE	TRUE	A	ACACT	NA	NA	NA	NA	NA	NA	NA	NA	NA	NA	NA	NA	NA	NA	NA	2.42e-06	-0.785776	0.461942	0.089	2
1:228371535:G:GGC	chr1	228371535	G	GGC	1.1e-06	8.8e-06	909504	1	NM_001386125.1	ENST00000680850	ENSG00000154358	OBSCN	frameshift_variant	0	35	NA	NA	NA	HC	PTV	-/X	7876-7877	FALSE	TRUE	GGC	G	NA	NA	NA	NA	NA	NA	NA	NA	NA	NA	NA	NA	NA	NA	NA	1.21e-06	-0.763218	0.653388	0.24	1
1:228371728:C:T	chr1	228371728	C	T	6.6e-06	8.8e-06	909504	6	NM_001386125.1	ENST00000680850	ENSG00000154358	OBSCN	stop_gained	0	40	NA	NA	NA	HC	PTV	R/*	7941	FALSE	FALSE	T	C	NA	NA	NA	NA	NA	NA	NA	NA	NA	NA	NA	NA	NA	NA	NA	3.62e-06	0.225027	0.377174	0.55	3
1:228371738:C:A	chr1	228371738	C	A	8.03e-05	8.8e-06	909504	73	NM_001386125.1	ENST00000680850	ENSG00000154358	OBSCN	stop_gained	6.2e-05	41	NA	NA	NA	HC	PTV	S/*	7944	FALSE	FALSE	A	C	NA	NA	NA	NA	NA	NA	NA	NA	NA	NA	NA	NA	NA	NA	NA	8.7e-05	-0.0525417	0.076997	0.49	72
1:228372197:CAG:C	chr1	228372197	CAG	C	1.1e-06	8.8e-06	909504	1	NM_001386125.1	ENST00000680850	ENSG00000154358	OBSCN	frameshift_variant	0	29.5	NA	NA	NA	HC	PTV	TE/TX	8097-8098	TRUE	TRUE	C	CAG	NA	NA	NA	NA	NA	NA	NA	NA	NA	NA	NA	NA	NA	NA	NA	1.21e-06	0.158558	0.65328	0.81	1
1:228373036:GC:G	chr1	228373036	GC	G	1.1e-06	8.8e-06	909504	1	NM_001386125.1	ENST00000680850	ENSG00000154358	OBSCN	frameshift_variant	0	34	NA	NA	NA	HC	PTV	A/X	8377	TRUE	TRUE	G	GC	NA	NA	NA	NA	NA	NA	NA	NA	NA	NA	NA	NA	NA	NA	NA	1.21e-06	0.221408	0.653289	0.73	1
1:228374584:G:C	chr1	228374584	G	C	0.000272	8.8e-06	909504	247	NM_001386125.1	ENST00000680850	ENSG00000154358	OBSCN	splice_acceptor_variant	0.000201	33	NA	NA	NA	HC	PTV	.	.	FALSE	FALSE	C	G	NA	NA	NA	NA	NA	NA	NA	NA	NA	NA	NA	NA	NA	NA	NA	0.000268	0.0716028	0.0438596	0.1	222
1:228377552:C:A	chr1	228377552	C	A	2.53e-05	8.8e-06	909504	23	NM_001386125.1	ENST00000680850	ENSG00000154358	OBSCN	stop_gained	1.55e-05	49	NA	NA	NA	HC	PTV	Y/*	8738	TRUE	FALSE	A	C	NA	NA	NA	NA	NA	NA	NA	NA	NA	NA	NA	NA	NA	NA	NA	2.66e-05	0.423645	0.139286	0.0024	22
1:228377970:C:CA	chr1	228377970	C	CA	1.1e-06	8.8e-06	909504	1	NM_001386125.1	ENST00000680850	ENSG00000154358	OBSCN	frameshift_variant	0	37	NA	NA	NA	HC	PTV	T/TX	8805	TRUE	TRUE	CA	C	NA	NA	NA	NA	NA	NA	NA	NA	NA	NA	NA	NA	NA	NA	NA	1.21e-06	-0.0521951	0.653281	0.94	1
2:25161113:T:C	chr2	25161113	T	C	1.1e-06	8.8e-06	909504	1	NM_000939.4	ENST00000395826	ENSG00000115138	POMC	missense_variant	0	25.2	0.614	deleterious(0)	possibly_damaging(0.891)	NA	MISSENSE	I/V	258	FALSE	FALSE	C	T	NA	NA	NA	NA	NA	NA	NA	NA	NA	NA	NA	NA	NA	NA	NA	1.21e-06	-0.758179	0.653178	0.25	1
2:25161130:G:A	chr2	25161130	G	A	7.7e-06	8.8e-06	909504	7	NM_000939.4	ENST00000395826	ENSG00000115138	POMC	missense_variant	1.55e-05	28	0.778	deleterious(0)	probably_damaging(0.958)	NA	MISSENSE	T/M	252	FALSE	FALSE	A	G	NA	NA	NA	NA	NA	NA	NA	NA	NA	NA	NA	NA	NA	NA	NA	1.21e-06	0.130345	0.653159	0.84	1
2:25161158:AG:A	chr2	25161158	AG	A	8.8e-06	8.8e-06	909504	8	NM_000939.4	ENST00000395826	ENSG00000115138	POMC	frameshift_variant	4.65e-05	26.2	NA	NA	NA	HC	PTV	T/X	242	TRUE	TRUE	A	AG	NA	NA	NA	NA	NA	NA	NA	NA	NA	NA	NA	NA	NA	NA	NA	8.45e-06	-0.461775	0.24688	0.061	7
4:122209920:A:AT	chr4	122209920	A	AT	1.1e-06	6.6e-06	909506	1	NM_001384125.1	ENST00000679879	ENSG00000138688	KIAA1109	frameshift_variant	0	32	NA	NA	NA	HC	PTV	-/X	678-679	FALSE	TRUE	AT	A	2.19e-06	-0.58954	4.81848	0.9	1	0	0	NA	1	0	1.19e-06	-0.196848	4.39063	0.96	1	NA	NA	NA	NA	NA
4:122224639:C:T	chr4	122224639	C	T	1.1e-06	6.6e-06	909506	1	NM_001384125.1	ENST00000679879	ENSG00000138688	KIAA1109	stop_gained	0	39	NA	NA	NA	HC	PTV	Q/*	919	FALSE	FALSE	T	C	0	0	NA	1	0	2.61e-06	-3.60739	3.99005	0.37	1	1.19e-06	-4.57557	4.39058	0.3	1	NA	NA	NA	NA	NA
4:122349954:C:T	chr4	122349954	C	T	1.1e-06	6.6e-06	909506	1	NM_001384125.1	ENST00000679879	ENSG00000138688	KIAA1109	stop_gained	1.55e-05	47	NA	NA	NA	HC	PTV	Q/*	4665	FALSE	FALSE	T	C	2.19e-06	-2.65006	4.81843	0.58	1	0	0	NA	1	0	1.19e-06	-1.58111	4.39061	0.72	1	NA	NA	NA	NA	NA
18:60371943:G:A	chr18	60371943	G	A	1.1e-06	6.6e-06	909506	1	NM_005912.3	ENST00000299766	ENSG00000166603	MC4R	missense_variant	0	27.4	0.617	deleterious(0)	probably_damaging(1)	NA	MISSENSE	S/F	136	FALSE	FALSE	A	G	2.19e-06	11.7398	4.83232	0.015	1	0	0	NA	1	0	1.19e-06	10.2739	4.40503	0.02	1	NA	NA	NA	NA	NA
18:60371892:T:C	chr18	60371892	T	C	3.3e-06	6.6e-06	909506	3	NM_005912.3	ENST00000299766	ENSG00000166603	MC4R	missense_variant	0	28	0.704	deleterious(0.01)	possibly_damaging(0.833)	NA	MISSENSE	Y/C	153	FALSE	FALSE	C	T	2.19e-06	13.603	4.83231	0.0049	1	5.21e-06	0.640025	2.82987	0.82	2	3.57e-06	6.11204	2.54326	0.016	3	NA	NA	NA	NA	NA
18:60371982:T:C	chr18	60371982	T	C	0.000103	6.6e-06	909506	94	NM_005912.3	ENST00000299766	ENSG00000166603	MC4R	missense_variant	4.65e-05	25.5	0.419	deleterious(0.04)	probably_damaging(0.992)	NA	MISSENSE	N/S	123	FALSE	FALSE	C	T	0.000103	1.71404	0.704962	0.015	47	0.000117	0.140841	0.596681	0.81	45	0.00011	0.986499	0.459325	0.032	92	NA	NA	NA	NA	NA
18:60372294:CT:C	chr18	60372294	CT	C	1.1e-06	6.6e-06	909506	1	NM_005912.3	ENST00000299766	ENSG00000166603	MC4R	frameshift_variant	0	28.4	NA	NA	NA	HC	PTV	S/X	19	TRUE	TRUE	C	CT	2.19e-06	-4.47203	4.83248	0.35	1	0	0	NA	1	0	1.19e-06	-4.24772	4.4051	0.33	1	NA	NA	NA	NA	NA
18:60372301:T:TC	chr18	60372301	T	TC	2.2e-06	6.6e-06	909506	2	NM_005912.3	ENST00000299766	ENSG00000166603	MC4R	frameshift_variant	1.55e-05	28	NA	NA	NA	HC	PTV	-/X	16-17	FALSE	TRUE	TC	T	4.39e-06	1.33655	3.41696	0.7	2	0	0	NA	1	0	2.38e-06	1.24486	3.11483	0.69	2	NA	NA	NA	NA	NA
18:60372178:TG:T	chr18	60372178	TG	T	1.32e-05	6.6e-06	909506	12	NM_005912.3	ENST00000299766	ENSG00000166603	MC4R	frameshift_variant	0	12.46	NA	NA	NA	HC	PTV	I/X	57	TRUE	TRUE	T	TG	1.98e-05	3.27612	1.61096	0.042	9	7.82e-06	1.70629	2.31061	0.46	3	1.43e-05	3.36984	1.27172	0.0081	12	NA	NA	NA	NA	NA
3:62277680:GT:G	chr3	62277680	GT	G	2.2e-06	6.6e-06	909506	2	NM_002841.4	ENST00000474889	ENSG00000144724	PTPRG	splice_donor_variant	1.55e-05	33	NA	NA	NA	HC	PTV	.	.	FALSE	TRUE	G	GT	4.39e-06	-3.14152	3.40107	0.36	2	0	0	NA	1	0	2.38e-06	-3.14918	3.09636	0.31	2	NA	NA	NA	NA	NA
20:46041427:G:A	chr20	46041427	G	A	1.1e-06	6.6e-06	909506	1	NM_020708.5	ENST00000243964	ENSG00000124140	SLC12A5	stop_gained	0	40	NA	NA	NA	HC	PTV	W/*	318	FALSE	FALSE	A	G	2.19e-06	21.1068	4.83673	1.3e-05	1	0	0	NA	1	0	1.19e-06	20.3942	4.41027	3.8e-06	1	NA	NA	NA	NA	NA
15:58893972:GAC:G	chr15	58893972	GAC	G	1.1e-06	6.6e-06	909506	1	NM_024755.4	ENST00000380516	ENSG00000137776	SLTM	frameshift_variant	0	29.5	NA	NA	NA	HC	PTV	V/X	499	FALSE	TRUE	G	GAC	0	0	NA	1	0	2.61e-06	5.61907	4.00378	0.16	1	1.19e-06	4.94189	4.40686	0.26	1	NA	NA	NA	NA	NA
15:58883788:T:C	chr15	58883788	T	C	2.2e-06	6.6e-06	909506	2	NM_024755.4	ENST00000380516	ENSG00000137776	SLTM	splice_acceptor_variant	0	34	NA	NA	NA	HC	PTV	.	.	FALSE	FALSE	C	T	4.39e-06	-3.11701	3.41786	0.36	2	0	0	NA	1	0	2.38e-06	-3.27956	3.11619	0.29	2	NA	NA	NA	NA	NA
12:57455553:TC:T	chr12	57455553	TC	T	2.2e-06	6.6e-06	909506	2	NM_031479.5	ENST00000266646	ENSG00000139269	INHBE	frameshift_variant	0	22.6	NA	NA	NA	HC	PTV	V/X	6	TRUE	TRUE	T	TC	NA	NA	NA	NA	NA	NA	NA	NA	NA	NA	NA	NA	NA	NA	NA	2.42e-06	-0.210608	0.463222	0.65	2
12:57455621:T:C	chr12	57455621	T	C	1.1e-06	6.6e-06	909506	1	NM_031479.5	ENST00000266646	ENSG00000139269	INHBE	missense_variant	0	25.2	0.872	deleterious(0)	probably_damaging(0.999)	NA	MISSENSE	C/R	29	FALSE	FALSE	C	T	NA	NA	NA	NA	NA	NA	NA	NA	NA	NA	NA	NA	NA	NA	NA	1.21e-06	0.9543	0.655097	0.15	1
12:57455717:C:A	chr12	57455717	C	A	4.4e-06	6.6e-06	909506	4	NM_031479.5	ENST00000266646	ENSG00000139269	INHBE	missense_variant	0	25.1	0.638	deleterious(0)	probably_damaging(0.999)	NA	MISSENSE	P/T	61	TRUE	FALSE	A	C	NA	NA	NA	NA	NA	NA	NA	NA	NA	NA	NA	NA	NA	NA	NA	4.83e-06	0.925289	0.327549	0.0047	4
12:57456169:G:T	chr12	57456169	G	T	1.1e-06	6.6e-06	909506	1	NM_031479.5	ENST00000266646	ENSG00000139269	INHBE	missense_variant	0	26.8	0.467	deleterious(0.04)	possibly_damaging(0.9)	NA	MISSENSE	R/L	125	TRUE	FALSE	T	G	NA	NA	NA	NA	NA	NA	NA	NA	NA	NA	NA	NA	NA	NA	NA	1.21e-06	0.46925	0.655112	0.47	1
12:57456573:G:A	chr12	57456573	G	A	2.2e-06	6.6e-06	909506	2	NM_031479.5	ENST00000266646	ENSG00000139269	INHBE	missense_variant	3.1e-05	28.1	0.737	deleterious(0.02)	probably_damaging(1)	NA	MISSENSE	G/R	260	FALSE	FALSE	A	G	NA	NA	NA	NA	NA	NA	NA	NA	NA	NA	NA	NA	NA	NA	NA	2.42e-06	0.688874	0.463222	0.14	2
12:57456587:G:T	chr12	57456587	G	T	1.1e-06	6.6e-06	909506	1	NM_031479.5	ENST00000266646	ENSG00000139269	INHBE	missense_variant	0	32	0.864	deleterious(0)	probably_damaging(1)	NA	MISSENSE	W/C	264	FALSE	FALSE	T	G	NA	NA	NA	NA	NA	NA	NA	NA	NA	NA	NA	NA	NA	NA	NA	1.21e-06	0.643584	0.655091	0.33	1
12:57456637:C:G	chr12	57456637	C	G	1.1e-06	6.6e-06	909506	1	NM_031479.5	ENST00000266646	ENSG00000139269	INHBE	missense_variant	0	25.2	0.567	deleterious(0)	possibly_damaging(0.833)	NA	MISSENSE	P/R	281	TRUE	FALSE	G	C	NA	NA	NA	NA	NA	NA	NA	NA	NA	NA	NA	NA	NA	NA	NA	1.21e-06	-0.553198	0.655098	0.4	1
12:57456637:C:T	chr12	57456637	C	T	2.2e-06	6.6e-06	909506	2	NM_031479.5	ENST00000266646	ENSG00000139269	INHBE	missense_variant	0	25.6	0.561	deleterious(0)	possibly_damaging(0.833)	NA	MISSENSE	P/L	281	TRUE	FALSE	T	C	NA	NA	NA	NA	NA	NA	NA	NA	NA	NA	NA	NA	NA	NA	NA	2.42e-06	0.179378	0.46322	0.7	2
11:47274609:C:T	chr11	47274609	C	T	4.4e-06	6.6e-06	909506	4	.	ENST00000402192	ENSG00000110514	MADD	stop_gained	0	35	NA	NA	NA	HC	PTV	.	.	FALSE	FALSE	T	C	NA	NA	NA	NA	NA	NA	NA	NA	NA	NA	NA	NA	NA	NA	NA	3.62e-06	-0.0746354	0.37834	0.84	3
11:47295551:C:G	chr11	47295551	C	G	1.1e-06	6.6e-06	909506	1	.	ENST00000402192	ENSG00000110514	MADD	stop_gained	0	39	NA	NA	NA	HC	PTV	S/*	1130	FALSE	FALSE	G	C	NA	NA	NA	NA	NA	NA	NA	NA	NA	NA	NA	NA	NA	NA	NA	1.21e-06	-0.709009	0.655305	0.28	1
18:60371892:T:C	chr18	60371892	T	C	3.3e-06	6.6e-06	909506	3	NM_005912.3	ENST00000299766	ENSG00000166603	MC4R	missense_variant	0	28	0.704	deleterious(0.01)	possibly_damaging(0.833)	NA	MISSENSE	Y/C	153	FALSE	FALSE	C	T	NA	NA	NA	NA	NA	NA	NA	NA	NA	NA	NA	NA	NA	NA	NA	3.62e-06	-0.189025	0.378689	0.62	3
18:60371943:G:A	chr18	60371943	G	A	1.1e-06	6.6e-06	909506	1	NM_005912.3	ENST00000299766	ENSG00000166603	MC4R	missense_variant	0	27.4	0.617	deleterious(0)	probably_damaging(1)	NA	MISSENSE	S/F	136	FALSE	FALSE	A	G	NA	NA	NA	NA	NA	NA	NA	NA	NA	NA	NA	NA	NA	NA	NA	1.21e-06	1.16205	0.655905	0.076	1
18:60371982:T:C	chr18	60371982	T	C	0.000103	6.6e-06	909506	94	NM_005912.3	ENST00000299766	ENSG00000166603	MC4R	missense_variant	4.65e-05	25.5	0.419	deleterious(0.04)	probably_damaging(0.992)	NA	MISSENSE	N/S	123	FALSE	FALSE	C	T	NA	NA	NA	NA	NA	NA	NA	NA	NA	NA	NA	NA	NA	NA	NA	0.00011	0.171852	0.0687678	0.012	91
18:60372178:TG:T	chr18	60372178	TG	T	1.32e-05	6.6e-06	909506	12	NM_005912.3	ENST00000299766	ENSG00000166603	MC4R	frameshift_variant	0	12.46	NA	NA	NA	HC	PTV	I/X	57	TRUE	TRUE	T	TG	NA	NA	NA	NA	NA	NA	NA	NA	NA	NA	NA	NA	NA	NA	NA	1.45e-05	0.393352	0.189358	0.038	12
18:60372294:CT:C	chr18	60372294	CT	C	1.1e-06	6.6e-06	909506	1	NM_005912.3	ENST00000299766	ENSG00000166603	MC4R	frameshift_variant	0	28.4	NA	NA	NA	HC	PTV	S/X	19	TRUE	TRUE	C	CT	NA	NA	NA	NA	NA	NA	NA	NA	NA	NA	NA	NA	NA	NA	NA	1.21e-06	1.26938	0.655917	0.053	1
18:60372301:T:TC	chr18	60372301	T	TC	2.2e-06	6.6e-06	909506	2	NM_005912.3	ENST00000299766	ENSG00000166603	MC4R	frameshift_variant	1.55e-05	28	NA	NA	NA	HC	PTV	-/X	16-17	FALSE	TRUE	TC	T	NA	NA	NA	NA	NA	NA	NA	NA	NA	NA	NA	NA	NA	NA	NA	2.42e-06	1.18707	0.463795	0.01	2
1:228212276:G:T	chr1	228212276	G	T	4.4e-06	6.6e-06	909506	4	NM_001386125.1	ENST00000680850	ENSG00000154358	OBSCN	stop_gained	1.57e-05	38	NA	NA	NA	HC	PTV	E/*	165	TRUE	FALSE	T	G	NA	NA	NA	NA	NA	NA	NA	NA	NA	NA	NA	NA	NA	NA	NA	4.83e-06	0.454433	0.326643	0.16	4
1:228213484:G:GC	chr1	228213484	G	GC	2.2e-06	6.6e-06	909506	2	NM_001386125.1	ENST00000680850	ENSG00000154358	OBSCN	frameshift_variant	0	23.7	NA	NA	NA	HC	PTV	-/X	344-345	FALSE	TRUE	GC	G	NA	NA	NA	NA	NA	NA	NA	NA	NA	NA	NA	NA	NA	NA	NA	1.21e-06	0.0480392	0.653284	0.94	1
1:228213612:G:GC	chr1	228213612	G	GC	1.1e-06	6.6e-06	909506	1	NM_001386125.1	ENST00000680850	ENSG00000154358	OBSCN	frameshift_variant	0	33	NA	NA	NA	HC	PTV	R/RX	387	TRUE	TRUE	GC	G	NA	NA	NA	NA	NA	NA	NA	NA	NA	NA	NA	NA	NA	NA	NA	1.21e-06	0.1881	0.65328	0.77	1
1:228217289:G:C	chr1	228217289	G	C	7.48e-05	6.6e-06	909506	68	NM_001386125.1	ENST00000680850	ENSG00000154358	OBSCN	splice_donor_variant	1.55e-05	33	NA	NA	NA	HC	PTV	.	.	FALSE	FALSE	C	G	NA	NA	NA	NA	NA	NA	NA	NA	NA	NA	NA	NA	NA	NA	NA	3.62e-06	0.160393	0.377221	0.67	3
1:228243240:CA:C	chr1	228243240	CA	C	1.1e-06	6.6e-06	909506	1	NM_001386125.1	ENST00000680850	ENSG00000154358	OBSCN	frameshift_variant	0	6.987	NA	NA	NA	HC	PTV	A/X	1088	TRUE	TRUE	C	CA	NA	NA	NA	NA	NA	NA	NA	NA	NA	NA	NA	NA	NA	NA	NA	1.21e-06	0.712689	0.65329	0.28	1
1:228246754:C:A	chr1	228246754	C	A	4.84e-05	6.6e-06	909506	44	NM_001386125.1	ENST00000680850	ENSG00000154358	OBSCN	stop_gained	1.55e-05	35	NA	NA	NA	HC	PTV	Y/*	1420	TRUE	FALSE	A	C	NA	NA	NA	NA	NA	NA	NA	NA	NA	NA	NA	NA	NA	NA	NA	5.19e-05	-0.0223695	0.0996309	0.82	43
1:228268747:CG:C	chr1	228268747	CG	C	9.02e-05	6.6e-06	909506	82	NM_001386125.1	ENST00000680850	ENSG00000154358	OBSCN	frameshift_variant	3.1e-05	28.7	NA	NA	NA	HC	PTV	G/X	1878	TRUE	TRUE	C	CG	NA	NA	NA	NA	NA	NA	NA	NA	NA	NA	NA	NA	NA	NA	NA	9.66e-05	-0.0258214	0.0730469	0.72	80
1:228274577:C:T	chr1	228274577	C	T	9.9e-06	6.6e-06	909506	9	NM_001386125.1	ENST00000680850	ENSG00000154358	OBSCN	stop_gained	7.74e-05	37	NA	NA	NA	HC	PTV	R/*	2272	FALSE	FALSE	T	C	NA	NA	NA	NA	NA	NA	NA	NA	NA	NA	NA	NA	NA	NA	NA	1.09e-05	0.0724854	0.217763	0.74	9
1:228277314:G:A	chr1	228277314	G	A	4.4e-06	6.6e-06	909506	4	NM_001386125.1	ENST00000680850	ENSG00000154358	OBSCN	splice_donor_variant	0	33	NA	NA	NA	HC	PTV	.	.	FALSE	FALSE	A	G	NA	NA	NA	NA	NA	NA	NA	NA	NA	NA	NA	NA	NA	NA	NA	4.83e-06	0.629746	0.326643	0.054	4
1:228280687:C:CA	chr1	228280687	C	CA	1.65e-05	6.6e-06	909506	15	NM_001386125.1	ENST00000680850	ENSG00000154358	OBSCN	frameshift_variant	1.55e-05	23	NA	NA	NA	HC	PTV	-/X	3125-3126	FALSE	TRUE	CA	C	NA	NA	NA	NA	NA	NA	NA	NA	NA	NA	NA	NA	NA	NA	NA	1.81e-05	0.200438	0.168684	0.23	15
1:228292788:T:C	chr1	228292788	T	C	1.1e-06	6.6e-06	909506	1	NM_001386125.1	ENST00000680850	ENSG00000154358	OBSCN	splice_donor_variant	1.55e-05	24.9	NA	NA	NA	HC	PTV	.	.	FALSE	FALSE	C	T	NA	NA	NA	NA	NA	NA	NA	NA	NA	NA	NA	NA	NA	NA	NA	1.21e-06	0.161803	0.653281	0.8	1
1:228294778:A:G	chr1	228294778	A	G	1.1e-06	6.6e-06	909506	1	NM_001386125.1	ENST00000680850	ENSG00000154358	OBSCN	splice_acceptor_variant	0	27.7	NA	NA	NA	HC	PTV	.	.	FALSE	FALSE	G	A	NA	NA	NA	NA	NA	NA	NA	NA	NA	NA	NA	NA	NA	NA	NA	1.21e-06	1.30214	0.653279	0.046	1
1:228298684:C:T	chr1	228298684	C	T	8.8e-06	6.6e-06	909506	8	NM_001386125.1	ENST00000680850	ENSG00000154358	OBSCN	stop_gained	1.55e-05	36	NA	NA	NA	HC	PTV	Q/*	4393	FALSE	FALSE	T	C	NA	NA	NA	NA	NA	NA	NA	NA	NA	NA	NA	NA	NA	NA	NA	7.25e-06	-0.197196	0.266703	0.46	6
1:228304513:AGT:A	chr1	228304513	AGT	A	1.1e-06	6.6e-06	909506	1	NM_001386125.1	ENST00000680850	ENSG00000154358	OBSCN	frameshift_variant	0	32	NA	NA	NA	HC	PTV	EY/EX	4738-4739	TRUE	TRUE	A	AGT	NA	NA	NA	NA	NA	NA	NA	NA	NA	NA	NA	NA	NA	NA	NA	1.21e-06	0.311313	0.653281	0.63	1
1:228304529:TG:T	chr1	228304529	TG	T	6.6e-06	6.6e-06	909506	6	NM_001386125.1	ENST00000680850	ENSG00000154358	OBSCN	frameshift_variant	0	33	NA	NA	NA	HC	PTV	G/X	4744	TRUE	TRUE	T	TG	NA	NA	NA	NA	NA	NA	NA	NA	NA	NA	NA	NA	NA	NA	NA	7.25e-06	-0.407736	0.266704	0.13	6
1:228306419:G:T	chr1	228306419	G	T	2.2e-06	6.6e-06	909506	2	NM_001386125.1	ENST00000680850	ENSG00000154358	OBSCN	stop_gained	0	46	NA	NA	NA	HC	PTV	E/*	4860	TRUE	FALSE	T	G	NA	NA	NA	NA	NA	NA	NA	NA	NA	NA	NA	NA	NA	NA	NA	1.21e-06	-0.909344	0.653285	0.16	1
1:228306974:C:A	chr1	228306974	C	A	1.1e-06	6.6e-06	909506	1	NM_001386125.1	ENST00000680850	ENSG00000154358	OBSCN	stop_gained	0	34	NA	NA	NA	HC	PTV	C/*	4957	TRUE	FALSE	A	C	NA	NA	NA	NA	NA	NA	NA	NA	NA	NA	NA	NA	NA	NA	NA	1.21e-06	1.0936	0.653297	0.094	1
1:228308379:CAG:C	chr1	228308379	CAG	C	1.43e-05	6.6e-06	909506	13	NM_001386125.1	ENST00000680850	ENSG00000154358	OBSCN	frameshift_variant&splice_region_variant	0	31	NA	NA	NA	HC	PTV	R/X	5203	FALSE	TRUE	C	CAG	NA	NA	NA	NA	NA	NA	NA	NA	NA	NA	NA	NA	NA	NA	NA	1.57e-05	0.245678	0.181193	0.18	13
1:228308384:G:T	chr1	228308384	G	T	2.2e-06	6.6e-06	909506	2	NM_001386125.1	ENST00000680850	ENSG00000154358	OBSCN	splice_donor_variant	0	34	NA	NA	NA	HC	PTV	.	.	FALSE	FALSE	T	G	NA	NA	NA	NA	NA	NA	NA	NA	NA	NA	NA	NA	NA	NA	NA	2.42e-06	0.131726	0.461943	0.78	2
1:228316713:G:A	chr1	228316713	G	A	6.6e-06	6.6e-06	909506	6	NM_001386125.1	ENST00000680850	ENSG00000154358	OBSCN	stop_gained	0	56	NA	NA	NA	HC	PTV	W/*	5387	TRUE	FALSE	A	G	NA	NA	NA	NA	NA	NA	NA	NA	NA	NA	NA	NA	NA	NA	NA	7.25e-06	0.121252	0.266708	0.65	6
1:228319081:G:T	chr1	228319081	G	T	2.53e-05	6.6e-06	909506	23	NM_001386125.1	ENST00000680850	ENSG00000154358	OBSCN	stop_gained	6.19e-05	47	NA	NA	NA	HC	PTV	E/*	5734	FALSE	FALSE	T	G	NA	NA	NA	NA	NA	NA	NA	NA	NA	NA	NA	NA	NA	NA	NA	2.54e-05	-0.0799657	0.142563	0.57	21
1:228322067:C:T	chr1	228322067	C	T	1.32e-05	6.6e-06	909506	12	NM_001386125.1	ENST00000680850	ENSG00000154358	OBSCN	stop_gained	0	47	NA	NA	NA	HC	PTV	Q/*	6033	FALSE	FALSE	T	C	NA	NA	NA	NA	NA	NA	NA	NA	NA	NA	NA	NA	NA	NA	NA	1.45e-05	0.276882	0.188589	0.14	12
1:228333714:C:T	chr1	228333714	C	T	6.6e-06	6.6e-06	909506	6	NM_001386125.1	ENST00000680850	ENSG00000154358	OBSCN	stop_gained	0	50	NA	NA	NA	HC	PTV	Q/*	6287	FALSE	FALSE	T	C	NA	NA	NA	NA	NA	NA	NA	NA	NA	NA	NA	NA	NA	NA	NA	7.25e-06	-0.168922	0.266704	0.53	6
1:228334841:C:T	chr1	228334841	C	T	8.8e-06	6.6e-06	909506	8	NM_001386125.1	ENST00000680850	ENSG00000154358	OBSCN	stop_gained	3.1e-05	50	NA	NA	NA	HC	PTV	R/*	6329	FALSE	FALSE	T	C	NA	NA	NA	NA	NA	NA	NA	NA	NA	NA	NA	NA	NA	NA	NA	9.66e-06	0.272001	0.230983	0.24	8
1:228335105:G:A	chr1	228335105	G	A	1.1e-06	6.6e-06	909506	1	NM_001386125.1	ENST00000680850	ENSG00000154358	OBSCN	stop_gained	0	49	NA	NA	NA	HC	PTV	W/*	6361	TRUE	FALSE	A	G	NA	NA	NA	NA	NA	NA	NA	NA	NA	NA	NA	NA	NA	NA	NA	1.21e-06	0.335967	0.653279	0.61	1
1:228335105:GC:G	chr1	228335105	GC	G	1.1e-06	6.6e-06	909506	1	NM_001386125.1	ENST00000680850	ENSG00000154358	OBSCN	frameshift_variant	0	31	NA	NA	NA	HC	PTV	L/X	6362	TRUE	TRUE	G	GC	NA	NA	NA	NA	NA	NA	NA	NA	NA	NA	NA	NA	NA	NA	NA	1.21e-06	-0.826946	0.653286	0.21	1
1:228366564:TG:T	chr1	228366564	TG	T	1.1e-05	6.6e-06	909506	10	NM_001386125.1	ENST00000680850	ENSG00000154358	OBSCN	frameshift_variant	4.65e-05	33	NA	NA	NA	HC	PTV	G/X	7405	FALSE	TRUE	T	TG	NA	NA	NA	NA	NA	NA	NA	NA	NA	NA	NA	NA	NA	NA	NA	1.21e-05	-0.0980218	0.20659	0.64	10
1:228369152:TC:T	chr1	228369152	TC	T	1.1e-06	6.6e-06	909506	1	NM_001386125.1	ENST00000680850	ENSG00000154358	OBSCN	frameshift_variant	0	36	NA	NA	NA	HC	PTV	S/X	7610	FALSE	TRUE	T	TC	NA	NA	NA	NA	NA	NA	NA	NA	NA	NA	NA	NA	NA	NA	NA	1.21e-06	0.249135	0.653289	0.7	1
1:228370194:GC:G	chr1	228370194	GC	G	5.5e-06	6.6e-06	909506	5	NM_001386125.1	ENST00000680850	ENSG00000154358	OBSCN	frameshift_variant&splice_region_variant	0	33	NA	NA	NA	HC	PTV	A/X	7665	FALSE	TRUE	G	GC	NA	NA	NA	NA	NA	NA	NA	NA	NA	NA	NA	NA	NA	NA	NA	6.04e-06	0.590478	0.292158	0.043	5
1:228371340:TG:T	chr1	228371340	TG	T	1.1e-06	6.6e-06	909506	1	NM_001386125.1	ENST00000680850	ENSG00000154358	OBSCN	frameshift_variant	0	29.1	NA	NA	NA	HC	PTV	A/X	7812	FALSE	TRUE	T	TG	NA	NA	NA	NA	NA	NA	NA	NA	NA	NA	NA	NA	NA	NA	NA	1.21e-06	0.0967314	0.653286	0.88	1
1:228371782:C:T	chr1	228371782	C	T	2.2e-06	6.6e-06	909506	2	NM_001386125.1	ENST00000680850	ENSG00000154358	OBSCN	stop_gained	0	41	NA	NA	NA	HC	PTV	Q/*	7959	FALSE	FALSE	T	C	NA	NA	NA	NA	NA	NA	NA	NA	NA	NA	NA	NA	NA	NA	NA	2.42e-06	0.0221259	0.461948	0.96	2
1:228372720:T:TA	chr1	228372720	T	TA	5.5e-06	6.6e-06	909509	5	NM_001386125.1	ENST00000680850	ENSG00000154358	OBSCN	frameshift_variant	0	36	NA	NA	NA	HC	PTV	-/X	8271-8272	TRUE	TRUE	TA	T	NA	NA	NA	NA	NA	NA	NA	NA	NA	NA	NA	NA	NA	NA	NA	3.62e-06	0.28294	0.377183	0.45	3
1:228373082:G:A	chr1	228373082	G	A	0.000177	6.6e-06	909506	161	NM_001386125.1	ENST00000680850	ENSG00000154358	OBSCN	splice_donor_variant	0.000139	33	NA	NA	NA	HC	PTV	.	.	FALSE	FALSE	A	G	NA	NA	NA	NA	NA	NA	NA	NA	NA	NA	NA	NA	NA	NA	NA	5.31e-05	0.121786	0.0986784	0.22	44
1:228375745:C:A	chr1	228375745	C	A	2.2e-06	6.6e-06	909506	2	NM_001386125.1	ENST00000680850	ENSG00000154358	OBSCN	stop_gained	0	36	NA	NA	NA	HC	PTV	Y/*	8526	TRUE	FALSE	A	C	NA	NA	NA	NA	NA	NA	NA	NA	NA	NA	NA	NA	NA	NA	NA	2.42e-06	0.709526	0.461945	0.12	2
1:228375745:C:G	chr1	228375745	C	G	1.1e-06	6.6e-06	909506	1	NM_001386125.1	ENST00000680850	ENSG00000154358	OBSCN	stop_gained	0	38	NA	NA	NA	HC	PTV	Y/*	8526	TRUE	FALSE	G	C	NA	NA	NA	NA	NA	NA	NA	NA	NA	NA	NA	NA	NA	NA	NA	1.21e-06	0.151046	0.65329	0.82	1
1:228376017:G:A	chr1	228376017	G	A	9.9e-06	6.6e-06	909506	9	NM_001386125.1	ENST00000680850	ENSG00000154358	OBSCN	stop_gained	0	60	NA	NA	NA	HC	PTV	W/*	8556	FALSE	FALSE	A	G	NA	NA	NA	NA	NA	NA	NA	NA	NA	NA	NA	NA	NA	NA	NA	9.66e-06	0.393324	0.230973	0.089	8
1:228376066:G:GCT	chr1	228376066	G	GCT	1.1e-06	6.6e-06	909506	1	NM_001386125.1	ENST00000680850	ENSG00000154358	OBSCN	frameshift_variant	0	36	NA	NA	NA	HC	PTV	-/X	8572-8573	TRUE	TRUE	GCT	G	NA	NA	NA	NA	NA	NA	NA	NA	NA	NA	NA	NA	NA	NA	NA	1.21e-06	-0.727732	0.653285	0.27	1
1:228378630:C:A	chr1	228378630	C	A	4.4e-06	6.6e-06	909506	4	NM_001386125.1	ENST00000680850	ENSG00000154358	OBSCN	stop_gained	0	38	NA	NA	NA	HC	PTV	C/*	8871	TRUE	FALSE	A	C	NA	NA	NA	NA	NA	NA	NA	NA	NA	NA	NA	NA	NA	NA	NA	1.21e-06	0.0967202	0.653282	0.88	1
2:25161089:C:T	chr2	25161089	C	T	1.1e-06	6.6e-06	909506	1	NM_000939.4	ENST00000395826	ENSG00000115138	POMC	missense_variant	0	26.7	0.499	deleterious(0)	probably_damaging(0.999)	NA	MISSENSE	G/S	266	FALSE	FALSE	T	C	NA	NA	NA	NA	NA	NA	NA	NA	NA	NA	NA	NA	NA	NA	NA	1.21e-06	0.322166	0.653169	0.62	1
2:25161106:T:G	chr2	25161106	T	G	1.1e-06	6.6e-06	909506	1	NM_000939.4	ENST00000395826	ENSG00000115138	POMC	missense_variant	0	29.7	0.92	deleterious(0)	probably_damaging(0.999)	NA	MISSENSE	K/T	260	TRUE	FALSE	G	T	NA	NA	NA	NA	NA	NA	NA	NA	NA	NA	NA	NA	NA	NA	NA	1.21e-06	0.379455	0.653162	0.56	1
2:25161108:G:C	chr2	25161108	G	C	1.1e-06	6.6e-06	909506	1	NM_000939.4	ENST00000395826	ENSG00000115138	POMC	missense_variant	0	25.5	0.619	deleterious(0)	possibly_damaging(0.776)	NA	MISSENSE	I/M	259	TRUE	FALSE	C	G	NA	NA	NA	NA	NA	NA	NA	NA	NA	NA	NA	NA	NA	NA	NA	1.21e-06	0.137094	0.653163	0.83	1
2:25161117:GT:G	chr2	25161117	GT	G	1.1e-06	6.6e-06	909506	1	NM_000939.4	ENST00000395826	ENSG00000115138	POMC	frameshift_variant	0	33	NA	NA	NA	HC	PTV	N/X	256	FALSE	TRUE	G	GT	NA	NA	NA	NA	NA	NA	NA	NA	NA	NA	NA	NA	NA	NA	NA	1.21e-06	-0.106946	0.653163	0.87	1
2:25161147:G:T	chr2	25161147	G	T	4.4e-06	6.6e-06	909506	4	NM_000939.4	ENST00000395826	ENSG00000115138	POMC	missense_variant	0	25	0.674	deleterious(0.01)	probably_damaging(0.976)	NA	MISSENSE	S/R	246	FALSE	FALSE	T	G	NA	NA	NA	NA	NA	NA	NA	NA	NA	NA	NA	NA	NA	NA	NA	4.83e-06	0.0360361	0.326594	0.91	4
2:25161664:G:T	chr2	25161664	G	T	5.5e-06	6.6e-06	909506	5	NM_000939.4	ENST00000395826	ENSG00000115138	POMC	missense_variant	0	26.4	0.411	deleterious(0.01)	probably_damaging(0.921)	NA	MISSENSE	P/H	74	FALSE	FALSE	T	G	NA	NA	NA	NA	NA	NA	NA	NA	NA	NA	NA	NA	NA	NA	NA	6.04e-06	-0.22769	0.292108	0.44	5
4:122239746:C:A	chr4	122239746	C	A	1.1e-06	4.4e-06	909508	1	NM_001384125.1	ENST00000679879	ENSG00000138688	KIAA1109	stop_gained	0	36	NA	NA	NA	HC	PTV	S/*	1355	FALSE	FALSE	A	C	2.19e-06	-8.57139	4.81842	0.075	1	0	0	NA	1	0	1.19e-06	-8.88708	4.3906	0.043	1	NA	NA	NA	NA	NA
4:122239937:AAG:A	chr4	122239937	AAG	A	1.1e-06	4.4e-06	909508	1	NM_001384125.1	ENST00000679879	ENSG00000138688	KIAA1109	frameshift_variant	0	29.4	NA	NA	NA	HC	PTV	K/X	1419	FALSE	TRUE	A	AAG	0	0	NA	1	0	2.61e-06	0.957538	3.99005	0.81	1	1.19e-06	0.335534	4.39058	0.94	1	NA	NA	NA	NA	NA
4:122239990:T:TCTAC	chr4	122239990	T	TCTAC	1.1e-06	4.4e-06	909508	1	NM_001384125.1	ENST00000679879	ENSG00000138688	KIAA1109	frameshift_variant	0	27.1	NA	NA	NA	HC	PTV	-/LX	1436-1437	TRUE	TRUE	TCTAC	T	2.19e-06	-0.0823816	4.81848	0.99	1	0	0	NA	1	0	1.19e-06	-0.727827	4.39063	0.87	1	NA	NA	NA	NA	NA
4:122240188:T:TTA	chr4	122240188	T	TTA	1.1e-06	4.4e-06	909508	1	NM_001384125.1	ENST00000679879	ENSG00000138688	KIAA1109	frameshift_variant	0	30	NA	NA	NA	HC	PTV	-/X	1502-1503	FALSE	TRUE	TTA	T	2.19e-06	-1.50407	4.81846	0.75	1	0	0	NA	1	0	1.19e-06	-1.73021	4.39062	0.69	1	NA	NA	NA	NA	NA
18:60372073:C:T	chr18	60372073	C	T	2.2e-06	4.4e-06	909508	2	NM_005912.3	ENST00000299766	ENSG00000166603	MC4R	missense_variant	0	25.7	0.519	deleterious(0.02)	probably_damaging(1)	NA	MISSENSE	V/M	93	FALSE	FALSE	T	C	0	0	NA	1	0	2.61e-06	-0.281462	4.00196	0.94	1	1.19e-06	-0.977415	4.40503	0.82	1	NA	NA	NA	NA	NA
18:60371577:C:G	chr18	60371577	C	G	1.1e-06	4.4e-06	909508	1	NM_005912.3	ENST00000299766	ENSG00000166603	MC4R	missense_variant	0	27.7	0.824	deleterious(0)	probably_damaging(1)	NA	MISSENSE	W/S	258	TRUE	FALSE	G	C	0	0	NA	1	0	2.61e-06	4.0566	4.00197	0.31	1	1.19e-06	3.73901	4.40503	0.4	1	NA	NA	NA	NA	NA
18:60371410:T:C	chr18	60371410	T	C	3.3e-06	4.4e-06	909508	3	NM_005912.3	ENST00000299766	ENSG00000166603	MC4R	missense_variant	3.1e-05	27.8	0.361	deleterious(0)	possibly_damaging(0.881)	NA	MISSENSE	K/E	314	FALSE	FALSE	C	T	2.19e-06	-4.47556	4.83328	0.35	1	0	0	NA	1	0	1.19e-06	-5.26778	4.40553	0.23	1	NA	NA	NA	NA	NA
18:60371499:A:C	chr18	60371499	A	C	4.4e-06	4.4e-06	909508	4	NM_005912.3	ENST00000299766	ENSG00000166603	MC4R	missense_variant	0	29.4	0.77	deleterious(0)	probably_damaging(1)	NA	MISSENSE	F/C	284	FALSE	FALSE	C	A	2.19e-06	-2.98193	4.8323	0.54	1	7.82e-06	-0.929063	2.31064	0.69	3	4.77e-06	-1.36718	2.20257	0.53	4	NA	NA	NA	NA	NA
18:60372115:T:C	chr18	60372115	T	C	5.5e-06	4.4e-06	909508	5	NM_005912.3	ENST00000299766	ENSG00000166603	MC4R	missense_variant	0	25.1	0.579	deleterious(0.01)	probably_damaging(0.969)	NA	MISSENSE	M/V	79	FALSE	FALSE	C	T	4.39e-06	4.49596	3.41697	0.19	2	7.82e-06	-1.47709	2.31053	0.52	3	5.96e-06	1.23245	1.97	0.53	5	NA	NA	NA	NA	NA
18:60371944:A:G	chr18	60371944	A	G	8.8e-06	4.4e-06	909508	8	NM_005912.3	ENST00000299766	ENSG00000166603	MC4R	missense_variant	0	27	0.751	deleterious(0)	probably_damaging(1)	NA	MISSENSE	S/P	136	FALSE	FALSE	G	A	6.58e-06	7.17652	2.78995	0.01	3	1.3e-05	2.7122	1.78977	0.13	5	9.53e-06	3.98468	1.55742	0.011	8	NA	NA	NA	NA	NA
18:60372135:T:C	chr18	60372135	T	C	1.54e-05	4.4e-06	909508	14	NM_005912.3	ENST00000299766	ENSG00000166603	MC4R	missense_variant	0	25.4	0.422	deleterious(0.01)	probably_damaging(0.913)	NA	MISSENSE	N/S	72	FALSE	FALSE	C	T	2.41e-05	5.89495	1.45707	5.2e-05	11	5.21e-06	3.63638	2.82982	0.2	2	1.55e-05	5.66412	1.22177	3.6e-06	13	NA	NA	NA	NA	NA
18:60372169:C:T	chr18	60372169	C	T	5.83e-05	4.4e-06	909508	53	NM_005912.3	ENST00000299766	ENSG00000166603	MC4R	missense_variant	3.1e-05	26.8	0.75	deleterious(0)	probably_damaging(0.98)	NA	MISSENSE	E/K	61	FALSE	FALSE	T	C	7.24e-05	5.83794	0.841373	4e-12	33	5.21e-05	3.26488	0.895149	0.00027	20	6.31e-05	4.96414	0.605227	2.4e-16	53	NA	NA	NA	NA	NA
18:60371577:C:T	chr18	60371577	C	T	4.4e-06	4.4e-06	909508	4	NM_005912.3	ENST00000299766	ENSG00000166603	MC4R	stop_gained	0	40	NA	NA	NA	HC	PTV	W/*	258	TRUE	FALSE	T	C	0	0	NA	1	0	1.04e-05	5.30581	2.00249	0.0081	4	4.77e-06	4.11176	2.20323	0.062	4	NA	NA	NA	NA	NA
3:62195107:C:T	chr3	62195107	C	T	1.1e-05	4.4e-06	909508	10	NM_002841.4	ENST00000474889	ENSG00000144724	PTPRG	stop_gained	0	40	NA	NA	NA	HC	PTV	R/*	422	FALSE	FALSE	T	C	1.1e-05	3.40172	2.15103	0.11	5	1.04e-05	1.80404	1.98984	0.36	4	1.07e-05	2.20835	1.45965	0.13	9	NA	NA	NA	NA	NA
3:62203305:C:T	chr3	62203305	C	T	1.1e-06	4.4e-06	909508	1	NM_002841.4	ENST00000474889	ENSG00000144724	PTPRG	stop_gained	0	39	NA	NA	NA	HC	PTV	Q/*	504	FALSE	FALSE	T	C	0	0	NA	1	0	2.61e-06	-1.74267	3.97964	0.66	1	1.19e-06	-0.986488	4.37886	0.82	1	NA	NA	NA	NA	NA
15:58899706:GA:G	chr15	58899706	GA	G	1.1e-06	4.4e-06	909508	1	NM_024755.4	ENST00000380516	ENSG00000137776	SLTM	frameshift_variant	0	26.9	NA	NA	NA	HC	PTV	S/X	274	FALSE	TRUE	G	GA	2.19e-06	14.5229	4.83347	0.0027	1	0	0	NA	1	0	1.19e-06	14.049	4.4069	0.0014	1	NA	NA	NA	NA	NA
15:58899523:TTTTC:T	chr15	58899523	TTTTC	T	1.1e-06	4.4e-06	909508	1	NM_024755.4	ENST00000380516	ENSG00000137776	SLTM	frameshift_variant	0	29.3	NA	NA	NA	HC	PTV	EK/X	334-335	TRUE	TRUE	T	TTTTC	2.19e-06	-5.13651	4.83345	0.29	1	0	0	NA	1	0	1.19e-06	-5.43312	4.40689	0.22	1	NA	NA	NA	NA	NA
15:58899696:ACTTG:A	chr15	58899696	ACTTG	A	1.1e-06	4.4e-06	909508	1	NM_024755.4	ENST00000380516	ENSG00000137776	SLTM	frameshift_variant	0	32	NA	NA	NA	HC	PTV	AS/X	276-277	TRUE	TRUE	A	ACTTG	2.19e-06	14.5229	4.83347	0.0027	1	0	0	NA	1	0	1.19e-06	14.049	4.4069	0.0014	1	NA	NA	NA	NA	NA
15:58933520:G:A	chr15	58933520	G	A	1.1e-06	4.4e-06	909508	1	NM_024755.4	ENST00000380516	ENSG00000137776	SLTM	stop_gained	0	35	NA	NA	NA	HC	PTV	Q/*	16	TRUE	FALSE	A	G	0	0	NA	1	0	2.61e-06	10.4407	4.00377	0.0091	1	1.19e-06	9.46593	4.40686	0.032	1	NA	NA	NA	NA	NA
7:93479450:T:TG	chr7	93479450	T	TG	4.4e-06	4.4e-06	909508	4	NM_001742.4	ENST00000426151	ENSG00000004948	CALCR	frameshift_variant	0	23.2	NA	NA	NA	HC	PTV	-/X	36-37	FALSE	TRUE	TG	T	NA	NA	NA	NA	NA	NA	NA	NA	NA	NA	NA	NA	NA	NA	NA	4.83e-06	-0.105859	0.327586	0.75	4
12:57455667:T:C	chr12	57455667	T	C	1.1e-06	4.4e-06	909508	1	NM_031479.5	ENST00000266646	ENSG00000139269	INHBE	missense_variant	0	27.3	0.645	deleterious(0)	probably_damaging(0.993)	NA	MISSENSE	L/P	44	FALSE	FALSE	C	T	NA	NA	NA	NA	NA	NA	NA	NA	NA	NA	NA	NA	NA	NA	NA	1.21e-06	-0.0726781	0.655096	0.91	1
12:57456172:T:C	chr12	57456172	T	C	1.1e-06	4.4e-06	909508	1	NM_031479.5	ENST00000266646	ENSG00000139269	INHBE	missense_variant	0	28.7	0.918	deleterious(0)	probably_damaging(0.999)	NA	MISSENSE	L/P	126	FALSE	FALSE	C	T	NA	NA	NA	NA	NA	NA	NA	NA	NA	NA	NA	NA	NA	NA	NA	1.21e-06	0.32569	0.655098	0.62	1
12:57456208:TTTGC:T	chr12	57456208	TTTGC	T	1.1e-06	4.4e-06	909508	1	NM_031479.5	ENST00000266646	ENSG00000139269	INHBE	frameshift_variant	0	23.3	NA	NA	NA	HC	PTV	LC/X	138-139	FALSE	TRUE	T	TTTGC	NA	NA	NA	NA	NA	NA	NA	NA	NA	NA	NA	NA	NA	NA	NA	1.21e-06	0.960903	0.655093	0.14	1
12:57456489:C:T	chr12	57456489	C	T	2.97e-05	4.4e-06	909508	27	NM_031479.5	ENST00000266646	ENSG00000139269	INHBE	missense_variant	0	25.7	0.309	deleterious(0.02)	probably_damaging(0.976)	NA	MISSENSE	R/W	232	TRUE	FALSE	T	C	NA	NA	NA	NA	NA	NA	NA	NA	NA	NA	NA	NA	NA	NA	NA	3.02e-05	0.203325	0.131024	0.12	25
12:57456534:T:A	chr12	57456534	T	A	1.1e-06	4.4e-06	909508	1	NM_031479.5	ENST00000266646	ENSG00000139269	INHBE	missense_variant	0	27.5	0.966	deleterious(0)	probably_damaging(1)	NA	MISSENSE	C/S	247	FALSE	FALSE	A	T	NA	NA	NA	NA	NA	NA	NA	NA	NA	NA	NA	NA	NA	NA	NA	1.21e-06	0.169482	0.655127	0.8	1
12:57456544:GA:G	chr12	57456544	GA	G	1.98e-05	4.4e-06	909508	18	NM_031479.5	ENST00000266646	ENSG00000139269	INHBE	frameshift_variant	0	24.8	NA	NA	NA	HC	PTV	R/X	250	TRUE	TRUE	G	GA	NA	NA	NA	NA	NA	NA	NA	NA	NA	NA	NA	NA	NA	NA	NA	2.17e-05	0.0530326	0.154414	0.73	18
12:57456604:G:T	chr12	57456604	G	T	2.2e-06	4.4e-06	909508	2	NM_031479.5	ENST00000266646	ENSG00000139269	INHBE	missense_variant	0	27.5	0.855	deleterious(0)	probably_damaging(1)	NA	MISSENSE	G/V	270	FALSE	FALSE	T	G	NA	NA	NA	NA	NA	NA	NA	NA	NA	NA	NA	NA	NA	NA	NA	1.21e-06	0.415475	0.655093	0.53	1
12:57456825:G:A	chr12	57456825	G	A	1.1e-06	4.4e-06	909508	1	NM_031479.5	ENST00000266646	ENSG00000139269	INHBE	missense_variant	0	28.3	0.809	deleterious(0)	probably_damaging(0.999)	NA	MISSENSE	V/M	344	FALSE	FALSE	A	G	NA	NA	NA	NA	NA	NA	NA	NA	NA	NA	NA	NA	NA	NA	NA	1.21e-06	0.970951	0.655102	0.14	1
11:47275910:G:A	chr11	47275910	G	A	1.1e-06	4.4e-06	909508	1	.	ENST00000402192	ENSG00000110514	MADD	stop_gained	0	37	NA	NA	NA	HC	PTV	.	.	FALSE	FALSE	A	G	NA	NA	NA	NA	NA	NA	NA	NA	NA	NA	NA	NA	NA	NA	NA	1.21e-06	-0.766351	0.655304	0.24	1
11:47281602:C:T	chr11	47281602	C	T	2.2e-06	4.4e-06	909508	2	.	ENST00000402192	ENSG00000110514	MADD	stop_gained	0	37	NA	NA	NA	HC	PTV	.	.	FALSE	FALSE	T	C	NA	NA	NA	NA	NA	NA	NA	NA	NA	NA	NA	NA	NA	NA	NA	2.42e-06	0.301279	0.463374	0.52	2
11:47282971:T:G	chr11	47282971	T	G	4.4e-06	4.4e-06	909508	4	.	ENST00000402192	ENSG00000110514	MADD	splice_donor_variant	0	35	NA	NA	NA	HC	PTV	.	.	FALSE	FALSE	G	T	NA	NA	NA	NA	NA	NA	NA	NA	NA	NA	NA	NA	NA	NA	NA	4.83e-06	-0.388558	0.327653	0.24	4
11:47284543:CTG:C	chr11	47284543	CTG	C	1.1e-06	4.4e-06	909508	1	.	ENST00000402192	ENSG00000110514	MADD	frameshift_variant	0	6.327	NA	NA	NA	HC	PTV	.	.	TRUE	TRUE	C	CTG	NA	NA	NA	NA	NA	NA	NA	NA	NA	NA	NA	NA	NA	NA	NA	1.21e-06	0.242961	0.655394	0.71	1
11:47285012:TC:T	chr11	47285012	TC	T	1.1e-06	4.4e-06	909508	1	.	ENST00000402192	ENSG00000110514	MADD	frameshift_variant	0	24.4	NA	NA	NA	HC	PTV	.	.	FALSE	TRUE	T	TC	NA	NA	NA	NA	NA	NA	NA	NA	NA	NA	NA	NA	NA	NA	NA	1.21e-06	0.778221	0.655313	0.24	1
11:47285162:TC:T	chr11	47285162	TC	T	4.4e-06	4.4e-06	909508	4	.	ENST00000402192	ENSG00000110514	MADD	frameshift_variant	0	31	NA	NA	NA	HC	PTV	.	.	FALSE	TRUE	T	TC	NA	NA	NA	NA	NA	NA	NA	NA	NA	NA	NA	NA	NA	NA	NA	4.83e-06	0.299279	0.327654	0.36	4
11:47289866:G:A	chr11	47289866	G	A	1.1e-06	4.4e-06	909508	1	.	ENST00000402192	ENSG00000110514	MADD	splice_acceptor_variant	0	33	NA	NA	NA	HC	PTV	.	.	FALSE	FALSE	A	G	NA	NA	NA	NA	NA	NA	NA	NA	NA	NA	NA	NA	NA	NA	NA	1.21e-06	0.0249925	0.655307	0.97	1
11:47289881:TC:T	chr11	47289881	TC	T	2.2e-06	4.4e-06	909508	2	.	ENST00000402192	ENSG00000110514	MADD	frameshift_variant	0	28	NA	NA	NA	HC	PTV	.	.	TRUE	TRUE	T	TC	NA	NA	NA	NA	NA	NA	NA	NA	NA	NA	NA	NA	NA	NA	NA	2.42e-06	-0.0849923	0.463375	0.85	2
11:47290685:G:GT	chr11	47290685	G	GT	1.1e-06	4.4e-06	909509	1	.	ENST00000402192	ENSG00000110514	MADD	frameshift_variant	0	33	NA	NA	NA	HC	PTV	.	.	TRUE	TRUE	GT	G	NA	NA	NA	NA	NA	NA	NA	NA	NA	NA	NA	NA	NA	NA	NA	1.21e-06	-0.842494	0.655303	0.2	1
18:60371410:T:C	chr18	60371410	T	C	3.3e-06	4.4e-06	909508	3	NM_005912.3	ENST00000299766	ENSG00000166603	MC4R	missense_variant	3.1e-05	27.8	0.361	deleterious(0)	possibly_damaging(0.881)	NA	MISSENSE	K/E	314	FALSE	FALSE	C	T	NA	NA	NA	NA	NA	NA	NA	NA	NA	NA	NA	NA	NA	NA	NA	1.21e-06	1.27163	0.655981	0.053	1
18:60371499:A:C	chr18	60371499	A	C	4.4e-06	4.4e-06	909508	4	NM_005912.3	ENST00000299766	ENSG00000166603	MC4R	missense_variant	0	29.4	0.77	deleterious(0)	probably_damaging(1)	NA	MISSENSE	F/C	284	FALSE	FALSE	C	A	NA	NA	NA	NA	NA	NA	NA	NA	NA	NA	NA	NA	NA	NA	NA	4.83e-06	0.0665724	0.327961	0.84	4
18:60371577:C:G	chr18	60371577	C	G	1.1e-06	4.4e-06	909508	1	NM_005912.3	ENST00000299766	ENSG00000166603	MC4R	missense_variant	0	27.7	0.824	deleterious(0)	probably_damaging(1)	NA	MISSENSE	W/S	258	TRUE	FALSE	G	C	NA	NA	NA	NA	NA	NA	NA	NA	NA	NA	NA	NA	NA	NA	NA	1.21e-06	-0.867295	0.655905	0.19	1
18:60371577:C:T	chr18	60371577	C	T	4.4e-06	4.4e-06	909508	4	NM_005912.3	ENST00000299766	ENSG00000166603	MC4R	stop_gained	0	40	NA	NA	NA	HC	PTV	W/*	258	TRUE	FALSE	T	C	NA	NA	NA	NA	NA	NA	NA	NA	NA	NA	NA	NA	NA	NA	NA	4.83e-06	0.811319	0.328062	0.013	4
18:60371944:A:G	chr18	60371944	A	G	8.8e-06	4.4e-06	909508	8	NM_005912.3	ENST00000299766	ENSG00000166603	MC4R	missense_variant	0	27	0.751	deleterious(0)	probably_damaging(1)	NA	MISSENSE	S/P	136	FALSE	FALSE	G	A	NA	NA	NA	NA	NA	NA	NA	NA	NA	NA	NA	NA	NA	NA	NA	9.66e-06	0.313334	0.231899	0.18	8
18:60372073:C:T	chr18	60372073	C	T	2.2e-06	4.4e-06	909508	2	NM_005912.3	ENST00000299766	ENSG00000166603	MC4R	missense_variant	0	25.7	0.519	deleterious(0.02)	probably_damaging(1)	NA	MISSENSE	V/M	93	FALSE	FALSE	T	C	NA	NA	NA	NA	NA	NA	NA	NA	NA	NA	NA	NA	NA	NA	NA	1.21e-06	-0.672696	0.655905	0.31	1
18:60372115:T:C	chr18	60372115	T	C	5.5e-06	4.4e-06	909508	5	NM_005912.3	ENST00000299766	ENSG00000166603	MC4R	missense_variant	0	25.1	0.579	deleterious(0.01)	probably_damaging(0.969)	NA	MISSENSE	M/V	79	FALSE	FALSE	C	T	NA	NA	NA	NA	NA	NA	NA	NA	NA	NA	NA	NA	NA	NA	NA	6.04e-06	0.783803	0.293331	0.0075	5
18:60372135:T:C	chr18	60372135	T	C	1.54e-05	4.4e-06	909508	14	NM_005912.3	ENST00000299766	ENSG00000166603	MC4R	missense_variant	0	25.4	0.422	deleterious(0.01)	probably_damaging(0.913)	NA	MISSENSE	N/S	72	FALSE	FALSE	C	T	NA	NA	NA	NA	NA	NA	NA	NA	NA	NA	NA	NA	NA	NA	NA	1.45e-05	0.0454748	0.18935	0.81	12
18:60372169:C:T	chr18	60372169	C	T	5.83e-05	4.4e-06	909508	53	NM_005912.3	ENST00000299766	ENSG00000166603	MC4R	missense_variant	3.1e-05	26.8	0.75	deleterious(0)	probably_damaging(0.98)	NA	MISSENSE	E/K	61	FALSE	FALSE	T	C	NA	NA	NA	NA	NA	NA	NA	NA	NA	NA	NA	NA	NA	NA	NA	6.4e-05	0.659145	0.0901182	2.6e-13	53
1:228212058:T:TA	chr1	228212058	T	TA	1.1e-06	4.4e-06	909508	1	NM_001386125.1	ENST00000680850	ENSG00000154358	OBSCN	frameshift_variant	0	24.3	NA	NA	NA	HC	PTV	F/LX	92	FALSE	TRUE	TA	T	NA	NA	NA	NA	NA	NA	NA	NA	NA	NA	NA	NA	NA	NA	NA	1.21e-06	1.35406	0.653287	0.038	1
1:228212329:C:G	chr1	228212329	C	G	3.3e-05	4.4e-06	909508	30	NM_001386125.1	ENST00000680850	ENSG00000154358	OBSCN	stop_gained	0	35	NA	NA	NA	HC	PTV	Y/*	182	FALSE	FALSE	G	C	NA	NA	NA	NA	NA	NA	NA	NA	NA	NA	NA	NA	NA	NA	NA	3.62e-05	0.0877147	0.119278	0.46	30
1:228213543:CGT:C	chr1	228213543	CGT	C	7.7e-06	4.4e-06	909508	7	NM_001386125.1	ENST00000680850	ENSG00000154358	OBSCN	frameshift_variant	0	32	NA	NA	NA	HC	PTV	AW/AX	364-365	TRUE	TRUE	C	CGT	NA	NA	NA	NA	NA	NA	NA	NA	NA	NA	NA	NA	NA	NA	NA	7.25e-06	-0.0890243	0.266705	0.74	6
1:228214368:G:T	chr1	228214368	G	T	2.2e-06	4.4e-06	909508	2	NM_001386125.1	ENST00000680850	ENSG00000154358	OBSCN	stop_gained	0	40	NA	NA	NA	HC	PTV	E/*	485	FALSE	FALSE	T	G	NA	NA	NA	NA	NA	NA	NA	NA	NA	NA	NA	NA	NA	NA	NA	2.42e-06	0.126098	0.461944	0.78	2
1:228214435:G:A	chr1	228214435	G	A	1.1e-06	4.4e-06	909508	1	NM_001386125.1	ENST00000680850	ENSG00000154358	OBSCN	splice_donor_variant	0	35	NA	NA	NA	HC	PTV	.	.	FALSE	FALSE	A	G	NA	NA	NA	NA	NA	NA	NA	NA	NA	NA	NA	NA	NA	NA	NA	1.21e-06	1.16303	0.653282	0.075	1
1:228215032:C:T	chr1	228215032	C	T	3.3e-06	4.4e-06	909508	3	NM_001386125.1	ENST00000680850	ENSG00000154358	OBSCN	stop_gained	0	37	NA	NA	NA	HC	PTV	R/*	588	FALSE	FALSE	T	C	NA	NA	NA	NA	NA	NA	NA	NA	NA	NA	NA	NA	NA	NA	NA	3.62e-06	-0.571321	0.377172	0.13	3
1:228219323:G:A	chr1	228219323	G	A	1.1e-06	4.4e-06	909508	1	NM_001386125.1	ENST00000680850	ENSG00000154358	OBSCN	splice_acceptor_variant	0	24.9	NA	NA	NA	HC	PTV	.	.	FALSE	FALSE	A	G	NA	NA	NA	NA	NA	NA	NA	NA	NA	NA	NA	NA	NA	NA	NA	1.21e-06	1.11765	0.65328	0.087	1
1:228224506:C:T	chr1	228224506	C	T	9.9e-06	4.4e-06	909508	9	NM_001386125.1	ENST00000680850	ENSG00000154358	OBSCN	stop_gained	1.55e-05	35	NA	NA	NA	HC	PTV	Q/*	993	FALSE	FALSE	T	C	NA	NA	NA	NA	NA	NA	NA	NA	NA	NA	NA	NA	NA	NA	NA	1.09e-05	0.131586	0.217763	0.55	9
1:228244493:C:T	chr1	228244493	C	T	1.1e-06	4.4e-06	909508	1	NM_001386125.1	ENST00000680850	ENSG00000154358	OBSCN	stop_gained	0	35	NA	NA	NA	HC	PTV	Q/*	1227	FALSE	FALSE	T	C	NA	NA	NA	NA	NA	NA	NA	NA	NA	NA	NA	NA	NA	NA	NA	1.21e-06	-1.13559	0.653307	0.082	1
1:228250030:AT:A	chr1	228250030	AT	A	1.1e-06	4.4e-06	909508	1	NM_001386125.1	ENST00000680850	ENSG00000154358	OBSCN	frameshift_variant	0	22.4	NA	NA	NA	HC	PTV	I/X	1459	TRUE	TRUE	A	AT	NA	NA	NA	NA	NA	NA	NA	NA	NA	NA	NA	NA	NA	NA	NA	1.21e-06	0.0708781	0.653285	0.91	1
1:228272178:C:A	chr1	228272178	C	A	1.76e-05	4.4e-06	909508	16	NM_001386125.1	ENST00000680850	ENSG00000154358	OBSCN	stop_gained	0	32	NA	NA	NA	HC	PTV	C/*	1981	TRUE	FALSE	A	C	NA	NA	NA	NA	NA	NA	NA	NA	NA	NA	NA	NA	NA	NA	NA	1.93e-05	0.159458	0.163326	0.33	16
1:228273493:G:T	chr1	228273493	G	T	1.1e-06	4.4e-06	909508	1	NM_001386125.1	ENST00000680850	ENSG00000154358	OBSCN	stop_gained	0	38	NA	NA	NA	HC	PTV	E/*	2070	FALSE	FALSE	T	G	NA	NA	NA	NA	NA	NA	NA	NA	NA	NA	NA	NA	NA	NA	NA	1.21e-06	0.143373	0.653325	0.83	1
1:228273976:C:T	chr1	228273976	C	T	1.43e-05	4.4e-06	909508	13	NM_001386125.1	ENST00000680850	ENSG00000154358	OBSCN	stop_gained	1.55e-05	37	NA	NA	NA	HC	PTV	Q/*	2157	FALSE	FALSE	T	C	NA	NA	NA	NA	NA	NA	NA	NA	NA	NA	NA	NA	NA	NA	NA	1.45e-05	-0.0467668	0.188593	0.8	12
1:228274176:A:T	chr1	228274176	A	T	1.1e-06	4.4e-06	909508	1	NM_001386125.1	ENST00000680850	ENSG00000154358	OBSCN	splice_acceptor_variant	0	33	NA	NA	NA	HC	PTV	.	.	FALSE	FALSE	T	A	NA	NA	NA	NA	NA	NA	NA	NA	NA	NA	NA	NA	NA	NA	NA	1.21e-06	-1.00587	0.653285	0.12	1
1:228275795:C:T	chr1	228275795	C	T	1.1e-06	4.4e-06	909508	1	NM_001386125.1	ENST00000680850	ENSG00000154358	OBSCN	stop_gained	0	39	NA	NA	NA	HC	PTV	Q/*	2372	TRUE	FALSE	T	C	NA	NA	NA	NA	NA	NA	NA	NA	NA	NA	NA	NA	NA	NA	NA	1.21e-06	0.813924	0.653281	0.21	1
1:228276459:T:TA	chr1	228276459	T	TA	2.2e-06	4.4e-06	909508	2	NM_001386125.1	ENST00000680850	ENSG00000154358	OBSCN	frameshift_variant	0	33	NA	NA	NA	HC	PTV	V/VX	2452	FALSE	TRUE	TA	T	NA	NA	NA	NA	NA	NA	NA	NA	NA	NA	NA	NA	NA	NA	NA	2.42e-06	0.566102	0.461944	0.22	2
1:228280545:TC:T	chr1	228280545	TC	T	2.2e-06	4.4e-06	909508	2	NM_001386125.1	ENST00000680850	ENSG00000154358	OBSCN	frameshift_variant	0	28.8	NA	NA	NA	HC	PTV	F/X	3078	FALSE	TRUE	T	TC	NA	NA	NA	NA	NA	NA	NA	NA	NA	NA	NA	NA	NA	NA	NA	2.42e-06	0.24733	0.461942	0.59	2
1:228282103:C:T	chr1	228282103	C	T	3.3e-06	4.4e-06	909508	3	NM_001386125.1	ENST00000680850	ENSG00000154358	OBSCN	stop_gained	0	43	NA	NA	NA	HC	PTV	R/*	3219	FALSE	FALSE	T	C	NA	NA	NA	NA	NA	NA	NA	NA	NA	NA	NA	NA	NA	NA	NA	2.42e-06	0.108366	0.461942	0.81	2
1:228283124:G:A	chr1	228283124	G	A	1.1e-06	4.4e-06	909508	1	NM_001386125.1	ENST00000680850	ENSG00000154358	OBSCN	stop_gained	0	50	NA	NA	NA	HC	PTV	W/*	3288	FALSE	FALSE	A	G	NA	NA	NA	NA	NA	NA	NA	NA	NA	NA	NA	NA	NA	NA	NA	1.21e-06	0.202896	0.653285	0.76	1
1:228283766:C:T	chr1	228283766	C	T	1.1e-06	4.4e-06	909508	1	NM_001386125.1	ENST00000680850	ENSG00000154358	OBSCN	stop_gained	0	41	NA	NA	NA	HC	PTV	Q/*	3430	FALSE	FALSE	T	C	NA	NA	NA	NA	NA	NA	NA	NA	NA	NA	NA	NA	NA	NA	NA	1.21e-06	-0.847894	0.653284	0.19	1
1:228292162:G:T	chr1	228292162	G	T	1.1e-06	4.4e-06	909508	1	NM_001386125.1	ENST00000680850	ENSG00000154358	OBSCN	splice_donor_variant	1.55e-05	33	NA	NA	NA	HC	PTV	.	.	FALSE	FALSE	T	G	NA	NA	NA	NA	NA	NA	NA	NA	NA	NA	NA	NA	NA	NA	NA	1.21e-06	0.0709816	0.653282	0.91	1
1:228292782:CA:C	chr1	228292782	CA	C	1.1e-06	4.4e-06	909508	1	NM_001386125.1	ENST00000680850	ENSG00000154358	OBSCN	frameshift_variant	0	24	NA	NA	NA	HC	PTV	R/X	4051	TRUE	TRUE	C	CA	NA	NA	NA	NA	NA	NA	NA	NA	NA	NA	NA	NA	NA	NA	NA	1.21e-06	0.132468	0.653283	0.84	1
1:228292782:CAG:C	chr1	228292782	CAG	C	1.21e-05	4.4e-06	909508	11	NM_001386125.1	ENST00000680850	ENSG00000154358	OBSCN	frameshift_variant&splice_region_variant	0	24.1	NA	NA	NA	HC	PTV	R/X	4051	TRUE	TRUE	C	CAG	NA	NA	NA	NA	NA	NA	NA	NA	NA	NA	NA	NA	NA	NA	NA	9.66e-06	0.0523088	0.230977	0.82	8
1:228298584:TG:T	chr1	228298584	TG	T	2.2e-06	4.4e-06	909508	2	NM_001386125.1	ENST00000680850	ENSG00000154358	OBSCN	frameshift_variant	0	25.5	NA	NA	NA	HC	PTV	G/X	4360	TRUE	TRUE	T	TG	NA	NA	NA	NA	NA	NA	NA	NA	NA	NA	NA	NA	NA	NA	NA	1.21e-06	1.06254	0.6534	0.1	1
1:228299357:G:T	chr1	228299357	G	T	1.1e-06	4.4e-06	909508	1	NM_001386125.1	ENST00000680850	ENSG00000154358	OBSCN	stop_gained	0	41	NA	NA	NA	HC	PTV	E/*	4437	TRUE	FALSE	T	G	NA	NA	NA	NA	NA	NA	NA	NA	NA	NA	NA	NA	NA	NA	NA	1.21e-06	-0.771523	0.653282	0.24	1
1:228300146:G:A	chr1	228300146	G	A	1.32e-05	4.4e-06	909508	12	NM_001386125.1	ENST00000680850	ENSG00000154358	OBSCN	splice_donor_variant	0	23.5	NA	NA	NA	HC	PTV	.	.	FALSE	FALSE	A	G	NA	NA	NA	NA	NA	NA	NA	NA	NA	NA	NA	NA	NA	NA	NA	1.45e-05	-0.105962	0.188591	0.57	12
1:228303674:G:A	chr1	228303674	G	A	7.15e-05	4.4e-06	909508	65	NM_001386125.1	ENST00000680850	ENSG00000154358	OBSCN	splice_acceptor_variant	3.11e-05	25.8	NA	NA	NA	HC	PTV	.	.	FALSE	FALSE	A	G	NA	NA	NA	NA	NA	NA	NA	NA	NA	NA	NA	NA	NA	NA	NA	7.73e-05	-0.0347322	0.0816682	0.67	64
1:228304428:C:T	chr1	228304428	C	T	2.64e-05	4.4e-06	909508	24	NM_001386125.1	ENST00000680850	ENSG00000154358	OBSCN	stop_gained	0	35	NA	NA	NA	HC	PTV	R/*	4710	TRUE	FALSE	T	C	NA	NA	NA	NA	NA	NA	NA	NA	NA	NA	NA	NA	NA	NA	NA	2.54e-05	0.21912	0.142562	0.12	21
1:228305325:C:CA	chr1	228305325	C	CA	1.1e-06	4.4e-06	909508	1	NM_001386125.1	ENST00000680850	ENSG00000154358	OBSCN	frameshift_variant	0	22.4	NA	NA	NA	HC	PTV	-/X	4823-4824	FALSE	TRUE	CA	C	NA	NA	NA	NA	NA	NA	NA	NA	NA	NA	NA	NA	NA	NA	NA	1.21e-06	0.295845	0.653279	0.65	1
1:228306555:T:TA	chr1	228306555	T	TA	1.76e-05	4.4e-06	909508	16	NM_001386125.1	ENST00000680850	ENSG00000154358	OBSCN	frameshift_variant	0	33	NA	NA	NA	HC	PTV	L/LX	4905	FALSE	TRUE	TA	T	NA	NA	NA	NA	NA	NA	NA	NA	NA	NA	NA	NA	NA	NA	NA	1.81e-05	-0.29737	0.168679	0.078	15
1:228307169:T:C	chr1	228307169	T	C	0.00014	4.4e-06	909508	127	NM_001386125.1	ENST00000680850	ENSG00000154358	OBSCN	splice_donor_variant	1.55e-05	32	NA	NA	NA	HC	PTV	.	.	FALSE	FALSE	C	T	NA	NA	NA	NA	NA	NA	NA	NA	NA	NA	NA	NA	NA	NA	NA	0.000149	0.085821	0.0589159	0.15	123
1:228308226:AC:A	chr1	228308226	AC	A	7.7e-06	4.4e-06	909508	7	NM_001386125.1	ENST00000680850	ENSG00000154358	OBSCN	frameshift_variant	0	33	NA	NA	NA	HC	PTV	Q/X	5152	FALSE	TRUE	A	AC	NA	NA	NA	NA	NA	NA	NA	NA	NA	NA	NA	NA	NA	NA	NA	7.25e-06	0.184555	0.266704	0.49	6
1:228308368:C:T	chr1	228308368	C	T	2.2e-06	4.4e-06	909508	2	NM_001386125.1	ENST00000680850	ENSG00000154358	OBSCN	stop_gained	0	49	NA	NA	NA	HC	PTV	Q/*	5199	FALSE	FALSE	T	C	NA	NA	NA	NA	NA	NA	NA	NA	NA	NA	NA	NA	NA	NA	NA	2.42e-06	0.154615	0.461944	0.74	2
1:228317925:C:G	chr1	228317925	C	G	7.7e-06	4.4e-06	909508	7	NM_001386125.1	ENST00000680850	ENSG00000154358	OBSCN	stop_gained	0	36	NA	NA	NA	HC	PTV	S/*	5585	FALSE	FALSE	G	C	NA	NA	NA	NA	NA	NA	NA	NA	NA	NA	NA	NA	NA	NA	NA	8.45e-06	-0.106723	0.246919	0.67	7
1:228322216:T:C	chr1	228322216	T	C	3.3e-06	4.4e-06	909508	3	NM_001386125.1	ENST00000680850	ENSG00000154358	OBSCN	splice_donor_variant	0	29.1	NA	NA	NA	HC	PTV	.	.	FALSE	FALSE	C	T	NA	NA	NA	NA	NA	NA	NA	NA	NA	NA	NA	NA	NA	NA	NA	3.62e-06	0.228936	0.377173	0.54	3
1:228323335:G:GT	chr1	228323335	G	GT	1.1e-06	4.4e-06	909508	1	NM_001386125.1	ENST00000680850	ENSG00000154358	OBSCN	frameshift_variant	0	35	NA	NA	NA	HC	PTV	-/X	6084-6085	FALSE	TRUE	GT	G	NA	NA	NA	NA	NA	NA	NA	NA	NA	NA	NA	NA	NA	NA	NA	1.21e-06	1.05668	0.653283	0.11	1
1:228323535:TG:T	chr1	228323535	TG	T	1.65e-05	4.4e-06	909508	15	NM_001386125.1	ENST00000680850	ENSG00000154358	OBSCN	frameshift_variant	0	35	NA	NA	NA	HC	PTV	M/X	6151	TRUE	TRUE	T	TG	NA	NA	NA	NA	NA	NA	NA	NA	NA	NA	NA	NA	NA	NA	NA	1.81e-05	0.154528	0.168681	0.36	15
1:228340580:G:GT	chr1	228340580	G	GT	2.2e-06	4.4e-06	909508	2	NM_001386125.1	ENST00000680850	ENSG00000154358	OBSCN	frameshift_variant	0	34	NA	NA	NA	HC	PTV	-/X	6787-6788	TRUE	TRUE	GT	G	NA	NA	NA	NA	NA	NA	NA	NA	NA	NA	NA	NA	NA	NA	NA	2.42e-06	1.0521	0.46194	0.023	2
1:228340762:C:A	chr1	228340762	C	A	3.3e-06	4.4e-06	909508	3	NM_001386125.1	ENST00000680850	ENSG00000154358	OBSCN	stop_gained	0	34	NA	NA	NA	HC	PTV	C/*	6814	TRUE	FALSE	A	C	NA	NA	NA	NA	NA	NA	NA	NA	NA	NA	NA	NA	NA	NA	NA	3.62e-06	0.372321	0.377189	0.32	3
1:228341572:G:T	chr1	228341572	G	T	1.1e-06	4.4e-06	909508	1	NM_001386125.1	ENST00000680850	ENSG00000154358	OBSCN	stop_gained	0	52	NA	NA	NA	HC	PTV	E/*	6955	FALSE	FALSE	T	G	NA	NA	NA	NA	NA	NA	NA	NA	NA	NA	NA	NA	NA	NA	NA	1.21e-06	-0.684453	0.653289	0.29	1
1:228349991:C:T	chr1	228349991	C	T	2.2e-06	4.4e-06	909508	2	NM_001386125.1	ENST00000680850	ENSG00000154358	OBSCN	stop_gained	0	51	NA	NA	NA	HC	PTV	Q/*	7041	TRUE	FALSE	T	C	NA	NA	NA	NA	NA	NA	NA	NA	NA	NA	NA	NA	NA	NA	NA	1.21e-06	0.131047	0.653282	0.84	1
1:228370084:A:T	chr1	228370084	A	T	3.19e-05	4.4e-06	909508	29	NM_001386125.1	ENST00000680850	ENSG00000154358	OBSCN	stop_gained	0	53	NA	NA	NA	HC	PTV	R/*	7661	FALSE	FALSE	T	A	NA	NA	NA	NA	NA	NA	NA	NA	NA	NA	NA	NA	NA	NA	NA	3.26e-05	0.0220164	0.12573	0.86	27
1:228370742:C:T	chr1	228370742	C	T	5.72e-05	4.4e-06	909508	52	NM_001386125.1	ENST00000680850	ENSG00000154358	OBSCN	stop_gained	9.29e-05	55	NA	NA	NA	HC	PTV	R/*	7701	TRUE	FALSE	T	C	NA	NA	NA	NA	NA	NA	NA	NA	NA	NA	NA	NA	NA	NA	NA	5.8e-05	0.037188	0.0943065	0.69	48
1:228371298:G:GCGCT	chr1	228371298	G	GCGCT	1.1e-06	4.4e-06	909508	1	NM_001386125.1	ENST00000680850	ENSG00000154358	OBSCN	frameshift_variant	0	28.3	NA	NA	NA	HC	PTV	-/RX	7797-7798	FALSE	TRUE	GCGCT	G	NA	NA	NA	NA	NA	NA	NA	NA	NA	NA	NA	NA	NA	NA	NA	1.21e-06	1.03488	0.653301	0.11	1
1:228371501:C:CG	chr1	228371501	C	CG	2.2e-06	4.4e-06	909508	2	NM_001386125.1	ENST00000680850	ENSG00000154358	OBSCN	frameshift_variant	0	33	NA	NA	NA	HC	PTV	A/AX	7865	TRUE	TRUE	CG	C	NA	NA	NA	NA	NA	NA	NA	NA	NA	NA	NA	NA	NA	NA	NA	2.42e-06	0.350686	0.461943	0.45	2
1:228372065:C:CT	chr1	228372065	C	CT	5.5e-06	4.4e-06	909508	5	NM_001386125.1	ENST00000680850	ENSG00000154358	OBSCN	frameshift_variant	1.55e-05	33	NA	NA	NA	HC	PTV	S/SX	8053	TRUE	TRUE	CT	C	NA	NA	NA	NA	NA	NA	NA	NA	NA	NA	NA	NA	NA	NA	NA	6.04e-06	-0.0871434	0.292157	0.77	5
1:228372516:GCC:G	chr1	228372516	GCC	G	8.69e-05	4.4e-06	909508	79	NM_001386125.1	ENST00000680850	ENSG00000154358	OBSCN	frameshift_variant	0	32	NA	NA	NA	HC	PTV	P/X	8204	TRUE	TRUE	G	GCC	NA	NA	NA	NA	NA	NA	NA	NA	NA	NA	NA	NA	NA	NA	NA	9.18e-05	-0.0219145	0.0749484	0.77	76
1:228372828:GC:G	chr1	228372828	GC	G	5.5e-06	4.4e-06	909509	5	NM_001386125.1	ENST00000680850	ENSG00000154358	OBSCN	frameshift_variant	0	32	NA	NA	NA	HC	PTV	P/X	8308	TRUE	TRUE	G	GC	NA	NA	NA	NA	NA	NA	NA	NA	NA	NA	NA	NA	NA	NA	NA	6.04e-06	0.133495	0.29216	0.65	5
1:228377562:C:T	chr1	228377562	C	T	1.1e-06	4.4e-06	909508	1	NM_001386125.1	ENST00000680850	ENSG00000154358	OBSCN	stop_gained	0	49	NA	NA	NA	HC	PTV	Q/*	8742	TRUE	FALSE	T	C	NA	NA	NA	NA	NA	NA	NA	NA	NA	NA	NA	NA	NA	NA	NA	1.21e-06	0.0556357	0.653342	0.93	1
2:25161139:G:A	chr2	25161139	G	A	1.1e-06	4.4e-06	909508	1	NM_000939.4	ENST00000395826	ENSG00000115138	POMC	missense_variant	0	29.6	0.787	deleterious(0)	probably_damaging(1)	NA	MISSENSE	P/L	249	FALSE	FALSE	A	G	NA	NA	NA	NA	NA	NA	NA	NA	NA	NA	NA	NA	NA	NA	NA	1.21e-06	0.0968158	0.65316	0.88	1
2:25161155:C:G	chr2	25161155	C	G	2.2e-06	4.4e-06	909508	2	NM_000939.4	ENST00000395826	ENSG00000115138	POMC	missense_variant	0	26.8	0.481	deleterious(0)	probably_damaging(0.95)	NA	MISSENSE	E/Q	244	TRUE	FALSE	G	C	NA	NA	NA	NA	NA	NA	NA	NA	NA	NA	NA	NA	NA	NA	NA	1.21e-06	0.207149	0.653175	0.75	1
2:25161169:C:T	chr2	25161169	C	T	2.2e-06	4.4e-06	909508	2	NM_000939.4	ENST00000395826	ENSG00000115138	POMC	missense_variant	0	26.8	0.87	deleterious(0)	probably_damaging(1)	NA	MISSENSE	G/D	239	FALSE	FALSE	T	C	NA	NA	NA	NA	NA	NA	NA	NA	NA	NA	NA	NA	NA	NA	NA	2.42e-06	0.353443	0.461879	0.44	2
2:25164703:C:T	chr2	25164703	C	T	1.1e-06	4.4e-06	909508	1	NM_000939.4	ENST00000395826	ENSG00000115138	POMC	missense_variant	1.55e-05	26.1	0.559	deleterious(0.01)	probably_damaging(0.96)	NA	MISSENSE	V/M	24	FALSE	FALSE	T	C	NA	NA	NA	NA	NA	NA	NA	NA	NA	NA	NA	NA	NA	NA	NA	1.21e-06	0.30609	0.653179	0.64	1
20:62892808:C:T	chr20	62892808	C	T	1.1e-06	2.2e-06	909510	1	NM_001193369.2	ENST00000395343	ENSG00000101191	DIDO1	splice_donor_variant	0	33	NA	NA	NA	HC	PTV	.	.	FALSE	FALSE	T	C	2.19e-06	15.059	4.83672	0.0018	1	0	0	NA	1	0	1.19e-06	15.0197	4.41026	0.00066	1	NA	NA	NA	NA	NA
4:122239929:G:GA	chr4	122239929	G	GA	3.3e-06	2.2e-06	909510	3	NM_001384125.1	ENST00000679879	ENSG00000138688	KIAA1109	frameshift_variant	0	31	NA	NA	NA	HC	PTV	R/RX	1416	FALSE	TRUE	GA	G	4.39e-06	3.51169	3.40722	0.3	2	2.61e-06	0.0231689	3.99007	1	1	3.57e-06	1.26995	2.53494	0.62	3	NA	NA	NA	NA	NA
4:122279982:G:A	chr4	122279982	G	A	4.4e-06	2.2e-06	909510	4	NM_001384125.1	ENST00000679879	ENSG00000138688	KIAA1109	splice_donor_variant	0	34	NA	NA	NA	HC	PTV	.	.	FALSE	FALSE	A	G	4.39e-06	8.39033	3.40717	0.014	2	5.21e-06	-3.289	2.82141	0.24	2	4.77e-06	3.33774	2.1953	0.13	4	NA	NA	NA	NA	NA
4:122331416:T:TA	chr4	122331416	T	TA	2.2e-06	2.2e-06	909510	2	NM_001384125.1	ENST00000679879	ENSG00000138688	KIAA1109	frameshift_variant	0	33	NA	NA	NA	HC	PTV	-/X	3868-3869	FALSE	TRUE	TA	T	0	0	NA	1	0	5.21e-06	-0.549614	2.82151	0.85	2	2.38e-06	-1.18529	3.10468	0.7	2	NA	NA	NA	NA	NA
4:122353086:T:TG	chr4	122353086	T	TG	1.21e-05	2.2e-06	909510	11	NM_001384125.1	ENST00000679879	ENSG00000138688	KIAA1109	frameshift_variant	0	36	NA	NA	NA	HC	PTV	W/WX	4766	FALSE	TRUE	TG	T	1.54e-05	5.70559	1.82126	0.0017	7	1.04e-05	2.87356	1.9951	0.15	4	1.31e-05	4.32004	1.32386	0.0011	11	NA	NA	NA	NA	NA
4:122356757:T:C	chr4	122356757	T	C	1.1e-06	2.2e-06	909510	1	NM_001384125.1	ENST00000679879	ENSG00000138688	KIAA1109	splice_donor_variant	0	33	NA	NA	NA	HC	PTV	.	.	FALSE	FALSE	C	T	0	0	NA	1	0	2.61e-06	-0.0917018	3.99009	0.98	1	1.19e-06	-4.41499	4.3906	0.31	1	NA	NA	NA	NA	NA
18:60372069:C:T	chr18	60372069	C	T	1.1e-06	2.2e-06	909510	1	NM_005912.3	ENST00000299766	ENSG00000166603	MC4R	missense_variant	0	25.3	0.515	deleterious(0)	probably_damaging(0.999)	NA	MISSENSE	S/N	94	FALSE	FALSE	T	C	2.19e-06	10.2112	4.83228	0.035	1	0	0	NA	1	0	1.19e-06	9.68174	4.40501	0.028	1	NA	NA	NA	NA	NA
18:60371986:C:A	chr18	60371986	C	A	1.1e-06	2.2e-06	909510	1	NM_005912.3	ENST00000299766	ENSG00000166603	MC4R	missense_variant	0	26.4	0.679	deleterious(0)	probably_damaging(0.994)	NA	MISSENSE	D/Y	122	FALSE	FALSE	A	C	0	0	NA	1	0	2.61e-06	-1.37236	4.00205	0.73	1	1.19e-06	-2.14156	4.40507	0.63	1	NA	NA	NA	NA	NA
18:60371700:A:G	chr18	60371700	A	G	1.1e-06	2.2e-06	909510	1	NM_005912.3	ENST00000299766	ENSG00000166603	MC4R	missense_variant	0	27.4	0.815	deleterious(0.01)	probably_damaging(0.98)	NA	MISSENSE	L/P	217	FALSE	FALSE	G	A	2.19e-06	0.416063	4.83275	0.93	1	0	0	NA	1	0	1.19e-06	0.232813	4.40523	0.96	1	NA	NA	NA	NA	NA
18:60371880:T:G	chr18	60371880	T	G	1.1e-06	2.2e-06	909510	1	NM_005912.3	ENST00000299766	ENSG00000166603	MC4R	missense_variant	0	27.7	0.816	deleterious(0)	probably_damaging(1)	NA	MISSENSE	Y/S	157	FALSE	FALSE	G	T	2.19e-06	-2.79913	4.83225	0.56	1	0	0	NA	1	0	1.19e-06	-1.9754	4.40499	0.65	1	NA	NA	NA	NA	NA
18:60371763:C:T	chr18	60371763	C	T	4.4e-06	2.2e-06	909510	4	NM_005912.3	ENST00000299766	ENSG00000166603	MC4R	missense_variant	0	25.6	0.946	deleterious(0)	probably_damaging(1)	NA	MISSENSE	C/Y	196	FALSE	FALSE	T	C	2.19e-06	18.2797	4.83232	0.00016	1	7.82e-06	3.08252	2.31053	0.18	3	4.77e-06	6.29642	2.20252	0.0043	4	NA	NA	NA	NA	NA
18:60371705:C:T	chr18	60371705	C	T	7.7e-06	2.2e-06	909510	7	NM_005912.3	ENST00000299766	ENSG00000166603	MC4R	missense_variant	0	25.1	0.43	deleterious(0.02)	possibly_damaging(0.872)	NA	MISSENSE	M/I	215	FALSE	FALSE	T	C	8.78e-06	-0.185331	2.41619	0.94	4	5.21e-06	-2.06941	2.82993	0.46	2	7.15e-06	0.135365	1.79838	0.94	6	NA	NA	NA	NA	NA
18:60371731:G:C	chr18	60371731	G	C	2.53e-05	2.2e-06	909510	23	NM_005912.3	ENST00000299766	ENSG00000166603	MC4R	missense_variant	7.74e-05	25.2	0.232	deleterious(0.03)	possibly_damaging(0.872)	NA	MISSENSE	L/V	207	FALSE	FALSE	C	G	2.85e-05	-1.3575	1.3403	0.31	13	2.35e-05	-0.861932	1.33403	0.52	9	2.62e-05	-0.91985	0.939186	0.33	22	NA	NA	NA	NA	NA
18:60371877:T:C	chr18	60371877	T	C	3.08e-05	2.2e-06	909510	28	NM_005912.3	ENST00000299766	ENSG00000166603	MC4R	missense_variant	7.74e-05	25.4	0.607	deleterious(0.01)	possibly_damaging(0.883)	NA	MISSENSE	H/R	158	FALSE	FALSE	C	T	3.07e-05	-2.96088	1.29154	0.022	14	3.39e-05	-1.41401	1.11003	0.2	13	3.22e-05	-2.0835	0.847785	0.014	27	NA	NA	NA	NA	NA
18:60371856:C:T	chr18	60371856	C	T	3.74e-05	2.2e-06	909510	34	NM_005912.3	ENST00000299766	ENSG00000166603	MC4R	missense_variant	3.1e-05	27.5	0.67	deleterious(0)	probably_damaging(0.981)	NA	MISSENSE	R/Q	165	FALSE	FALSE	T	C	4.39e-05	2.75242	1.08058	0.011	20	3.39e-05	3.33999	1.11002	0.0026	13	3.93e-05	2.67549	0.766854	0.00048	33	NA	NA	NA	NA	NA
18:60371619:G:A	chr18	60371619	G	A	4.29e-05	2.2e-06	909510	39	NM_005912.3	ENST00000299766	ENSG00000166603	MC4R	missense_variant	4.65e-05	26.1	0.682	deleterious(0.02)	probably_damaging(0.985)	NA	MISSENSE	A/V	244	TRUE	FALSE	A	G	5.71e-05	0.264762	0.947757	0.78	26	3.39e-05	-0.183292	1.11001	0.87	13	4.65e-05	0.0428499	0.70541	0.95	39	NA	NA	NA	NA	NA
18:60371940:A:G	chr18	60371940	A	G	8.91e-05	2.2e-06	909510	81	NM_005912.3	ENST00000299766	ENSG00000166603	MC4R	missense_variant	6.19e-05	26.5	0.531	deleterious(0)	probably_damaging(0.969)	NA	MISSENSE	I/T	137	FALSE	FALSE	G	A	9.66e-05	0.963526	0.728616	0.19	44	9.64e-05	1.14612	0.658084	0.082	37	9.65e-05	0.949434	0.489543	0.052	81	NA	NA	NA	NA	NA
18:60371596:C:T	chr18	60371596	C	T	0.000147	2.2e-06	909510	134	NM_005912.3	ENST00000299766	ENSG00000166603	MC4R	missense_variant	0.000108	25.6	0.817	deleterious(0)	probably_damaging(1)	NA	MISSENSE	G/S	252	FALSE	FALSE	T	C	0.000151	0.382142	0.581833	0.51	69	0.000162	0.772654	0.508329	0.13	62	0.000156	0.496246	0.38493	0.2	131	NA	NA	NA	NA	NA
18:60372223:G:A	chr18	60372223	G	A	3.3e-06	2.2e-06	909510	3	NM_005912.3	ENST00000299766	ENSG00000166603	MC4R	stop_gained	0	38	NA	NA	NA	HC	PTV	Q/*	43	FALSE	FALSE	A	G	2.19e-06	-1.77017	4.83232	0.71	1	5.21e-06	2.56515	2.82979	0.36	2	3.57e-06	0.900972	2.54325	0.72	3	NA	NA	NA	NA	NA
3:62168102:CT:C	chr3	62168102	CT	C	1.1e-06	2.2e-06	909510	1	NM_002841.4	ENST00000474889	ENSG00000144724	PTPRG	frameshift_variant	0	31	NA	NA	NA	HC	PTV	S/X	325	FALSE	TRUE	C	CT	0	0	NA	1	0	2.61e-06	-0.0694331	3.97963	0.99	1	1.19e-06	-0.515838	4.37886	0.91	1	NA	NA	NA	NA	NA
3:62191468:G:T	chr3	62191468	G	T	1.1e-06	2.2e-06	909510	1	NM_002841.4	ENST00000474889	ENSG00000144724	PTPRG	splice_acceptor_variant	0	35	NA	NA	NA	HC	PTV	.	.	FALSE	FALSE	T	G	2.19e-06	-2.58674	4.80974	0.59	1	0	0	NA	1	0	1.19e-06	-3.19692	4.37887	0.47	1	NA	NA	NA	NA	NA
3:62203235:G:A	chr3	62203235	G	A	1.1e-06	2.2e-06	909510	1	NM_002841.4	ENST00000474889	ENSG00000144724	PTPRG	stop_gained	0	40	NA	NA	NA	HC	PTV	W/*	480	FALSE	FALSE	A	G	0	0	NA	1	0	2.61e-06	-6.01592	3.97966	0.13	1	1.19e-06	-6.07555	4.37887	0.17	1	NA	NA	NA	NA	NA
3:62203262:TG:T	chr3	62203262	TG	T	3.3e-06	2.2e-06	909510	3	NM_002841.4	ENST00000474889	ENSG00000144724	PTPRG	frameshift_variant	0	32	NA	NA	NA	HC	PTV	V/X	490	TRUE	TRUE	T	TG	2.19e-06	1.30085	4.8114	0.79	1	5.21e-06	-1.37503	2.81406	0.63	2	3.57e-06	-0.415327	2.5283	0.87	3	NA	NA	NA	NA	NA
3:62203484:GC:G	chr3	62203484	GC	G	1.1e-06	2.2e-06	909510	1	NM_002841.4	ENST00000474889	ENSG00000144724	PTPRG	frameshift_variant	0	23.8	NA	NA	NA	HC	PTV	P/X	564	FALSE	TRUE	G	GC	2.19e-06	1.98802	4.80976	0.68	1	0	0	NA	1	0	1.19e-06	2.53312	4.37887	0.56	1	NA	NA	NA	NA	NA
3:62203519:AG:A	chr3	62203519	AG	A	1.1e-06	2.2e-06	909510	1	NM_002841.4	ENST00000474889	ENSG00000144724	PTPRG	frameshift_variant	0	26.3	NA	NA	NA	HC	PTV	E/X	575	TRUE	TRUE	A	AG	2.19e-06	5.61774	4.80975	0.24	1	0	0	NA	1	0	1.19e-06	5.42656	4.37887	0.22	1	NA	NA	NA	NA	NA
3:62203731:CA:C	chr3	62203731	CA	C	3.3e-06	2.2e-06	909510	3	NM_002841.4	ENST00000474889	ENSG00000144724	PTPRG	frameshift_variant	0	13.79	NA	NA	NA	HC	PTV	Q/X	646	TRUE	TRUE	C	CA	4.39e-06	-0.0851262	3.401	0.98	2	2.61e-06	1.36082	3.97962	0.73	1	3.57e-06	1.02587	2.52813	0.68	3	NA	NA	NA	NA	NA
3:62203908:GA:G	chr3	62203908	GA	G	1.1e-06	2.2e-06	909511	1	NM_002841.4	ENST00000474889	ENSG00000144724	PTPRG	frameshift_variant	0	29.6	NA	NA	NA	HC	PTV	D/X	705	TRUE	TRUE	G	GA	0	0	NA	1	0	2.61e-06	6.36194	3.97965	0.11	1	1.19e-06	7.95804	4.37886	0.069	1	NA	NA	NA	NA	NA
15:58889524:G:A	chr15	58889524	G	A	1.1e-06	2.2e-06	909510	1	NM_024755.4	ENST00000380516	ENSG00000137776	SLTM	stop_gained	0	38	NA	NA	NA	HC	PTV	R/*	704	FALSE	FALSE	A	G	0	0	NA	1	0	2.61e-06	3.53655	4.00382	0.38	1	1.19e-06	4.55168	4.40688	0.3	1	NA	NA	NA	NA	NA
7:93479479:G:C	chr7	93479479	G	C	1.1e-06	2.2e-06	909510	1	NM_001742.4	ENST00000426151	ENSG00000004948	CALCR	stop_gained	0	32	NA	NA	NA	HC	PTV	S/*	27	FALSE	FALSE	C	G	NA	NA	NA	NA	NA	NA	NA	NA	NA	NA	NA	NA	NA	NA	NA	1.21e-06	1.03476	0.655166	0.11	1
12:57456225:C:T	chr12	57456225	C	T	1.76e-05	2.2e-06	909510	16	NM_031479.5	ENST00000266646	ENSG00000139269	INHBE	stop_gained	0	33	NA	NA	NA	HC	PTV	R/*	144	FALSE	FALSE	T	C	NA	NA	NA	NA	NA	NA	NA	NA	NA	NA	NA	NA	NA	NA	NA	1.57e-05	-0.109604	0.181698	0.55	13
12:57456358:T:C	chr12	57456358	T	C	1.1e-06	2.2e-06	909510	1	NM_031479.5	ENST00000266646	ENSG00000139269	INHBE	missense_variant	0	26.7	0.844	deleterious(0)	probably_damaging(0.961)	NA	MISSENSE	L/P	188	FALSE	FALSE	C	T	NA	NA	NA	NA	NA	NA	NA	NA	NA	NA	NA	NA	NA	NA	NA	1.21e-06	-0.618725	0.655095	0.34	1
12:57456465:C:T	chr12	57456465	C	T	6.6e-06	2.2e-06	909510	6	NM_031479.5	ENST00000266646	ENSG00000139269	INHBE	stop_gained	1.55e-05	29.6	NA	NA	NA	HC	PTV	R/*	224	FALSE	FALSE	T	C	NA	NA	NA	NA	NA	NA	NA	NA	NA	NA	NA	NA	NA	NA	NA	6.04e-06	0.290729	0.292971	0.32	5
12:57456543:C:T	chr12	57456543	C	T	1.1e-06	2.2e-06	909510	1	NM_031479.5	ENST00000266646	ENSG00000139269	INHBE	stop_gained	1.55e-05	36	NA	NA	NA	HC	PTV	R/*	250	TRUE	FALSE	T	C	NA	NA	NA	NA	NA	NA	NA	NA	NA	NA	NA	NA	NA	NA	NA	1.21e-06	0.228477	0.655091	0.73	1
12:57456837:G:A	chr12	57456837	G	A	1.1e-06	2.2e-06	909510	1	NM_031479.5	ENST00000266646	ENSG00000139269	INHBE	missense_variant	0	28.9	0.812	deleterious(0)	probably_damaging(1)	NA	MISSENSE	G/S	348	FALSE	FALSE	A	G	NA	NA	NA	NA	NA	NA	NA	NA	NA	NA	NA	NA	NA	NA	NA	1.21e-06	-0.611969	0.65509	0.35	1
11:47274669:C:T	chr11	47274669	C	T	1.1e-06	2.2e-06	909510	1	.	ENST00000402192	ENSG00000110514	MADD	stop_gained	0	36	NA	NA	NA	HC	PTV	.	.	FALSE	FALSE	T	C	NA	NA	NA	NA	NA	NA	NA	NA	NA	NA	NA	NA	NA	NA	NA	1.21e-06	-0.832151	0.655305	0.2	1
11:47274771:T:TA	chr11	47274771	T	TA	1.1e-06	2.2e-06	909510	1	.	ENST00000402192	ENSG00000110514	MADD	stop_gained&frameshift_variant	0	32	NA	NA	NA	HC	PTV	.	.	TRUE	TRUE	TA	T	NA	NA	NA	NA	NA	NA	NA	NA	NA	NA	NA	NA	NA	NA	NA	1.21e-06	0.353882	0.655303	0.59	1
11:47274794:C:A	chr11	47274794	C	A	1.1e-06	2.2e-06	909510	1	.	ENST00000402192	ENSG00000110514	MADD	stop_gained	0	34	NA	NA	NA	HC	PTV	.	.	TRUE	FALSE	A	C	NA	NA	NA	NA	NA	NA	NA	NA	NA	NA	NA	NA	NA	NA	NA	1.21e-06	-1.07973	0.655317	0.099	1
11:47275989:G:A	chr11	47275989	G	A	1.32e-05	2.2e-06	909510	12	.	ENST00000402192	ENSG00000110514	MADD	stop_gained	0	37	NA	NA	NA	HC	PTV	.	.	TRUE	FALSE	A	G	NA	NA	NA	NA	NA	NA	NA	NA	NA	NA	NA	NA	NA	NA	NA	1.33e-05	-0.221682	0.197585	0.26	11
11:47275996:C:T	chr11	47275996	C	T	1.1e-06	2.2e-06	909510	1	.	ENST00000402192	ENSG00000110514	MADD	stop_gained	0	34	NA	NA	NA	HC	PTV	.	.	TRUE	FALSE	T	C	NA	NA	NA	NA	NA	NA	NA	NA	NA	NA	NA	NA	NA	NA	NA	1.21e-06	-0.0271525	0.655305	0.97	1
11:47276104:C:T	chr11	47276104	C	T	1.1e-06	2.2e-06	909510	1	.	ENST00000402192	ENSG00000110514	MADD	stop_gained	0	36	NA	NA	NA	HC	PTV	.	.	TRUE	FALSE	T	C	NA	NA	NA	NA	NA	NA	NA	NA	NA	NA	NA	NA	NA	NA	NA	1.21e-06	-0.615464	0.655377	0.35	1
11:47276864:G:A	chr11	47276864	G	A	1.1e-06	2.2e-06	909510	1	.	ENST00000402192	ENSG00000110514	MADD	splice_donor_variant	0	34	NA	NA	NA	HC	PTV	.	.	FALSE	FALSE	A	G	NA	NA	NA	NA	NA	NA	NA	NA	NA	NA	NA	NA	NA	NA	NA	1.21e-06	-0.0067699	0.655304	0.99	1
11:47282452:GC:G	chr11	47282452	GC	G	1.1e-06	2.2e-06	909510	1	.	ENST00000402192	ENSG00000110514	MADD	frameshift_variant	0	17.07	NA	NA	NA	HC	PTV	.	.	TRUE	TRUE	G	GC	NA	NA	NA	NA	NA	NA	NA	NA	NA	NA	NA	NA	NA	NA	NA	1.21e-06	-0.485246	0.655766	0.46	1
11:47282564:T:TG	chr11	47282564	T	TG	1.1e-06	2.2e-06	909510	1	.	ENST00000402192	ENSG00000110514	MADD	frameshift_variant	0	33	NA	NA	NA	HC	PTV	.	.	FALSE	TRUE	TG	T	NA	NA	NA	NA	NA	NA	NA	NA	NA	NA	NA	NA	NA	NA	NA	1.21e-06	-0.768342	0.655317	0.24	1
11:47282842:A:T	chr11	47282842	A	T	2.2e-06	2.2e-06	909510	2	.	ENST00000402192	ENSG00000110514	MADD	stop_gained	0	39	NA	NA	NA	HC	PTV	.	.	FALSE	FALSE	T	A	NA	NA	NA	NA	NA	NA	NA	NA	NA	NA	NA	NA	NA	NA	NA	1.21e-06	-0.718302	0.65531	0.27	1
11:47282970:G:C	chr11	47282970	G	C	1.1e-06	2.2e-06	909510	1	.	ENST00000402192	ENSG00000110514	MADD	splice_donor_variant	0	36	NA	NA	NA	HC	PTV	.	.	FALSE	FALSE	C	G	NA	NA	NA	NA	NA	NA	NA	NA	NA	NA	NA	NA	NA	NA	NA	1.21e-06	-0.0342146	0.655307	0.96	1
11:47285510:C:G	chr11	47285510	C	G	1.1e-06	2.2e-06	909510	1	.	ENST00000402192	ENSG00000110514	MADD	stop_gained	0	38	NA	NA	NA	HC	PTV	.	.	TRUE	FALSE	G	C	NA	NA	NA	NA	NA	NA	NA	NA	NA	NA	NA	NA	NA	NA	NA	1.21e-06	0.399116	0.655307	0.54	1
11:47289916:C:T	chr11	47289916	C	T	1.1e-06	2.2e-06	909510	1	.	ENST00000402192	ENSG00000110514	MADD	stop_gained	0	38	NA	NA	NA	HC	PTV	.	.	FALSE	FALSE	T	C	NA	NA	NA	NA	NA	NA	NA	NA	NA	NA	NA	NA	NA	NA	NA	1.21e-06	-0.630806	0.655304	0.34	1
11:47290301:T:C	chr11	47290301	T	C	1.1e-06	2.2e-06	909510	1	.	ENST00000402192	ENSG00000110514	MADD	splice_donor_variant	0	33	NA	NA	NA	HC	PTV	.	.	FALSE	FALSE	C	T	NA	NA	NA	NA	NA	NA	NA	NA	NA	NA	NA	NA	NA	NA	NA	1.21e-06	1.39557	0.655306	0.033	1
11:47328668:TAAAG:T	chr11	47328668	TAAAG	T	2.2e-06	2.2e-06	909510	2	.	ENST00000402192	ENSG00000110514	MADD	frameshift_variant	0	36	NA	NA	NA	HC	PTV	.	.	TRUE	TRUE	T	TAAAG	NA	NA	NA	NA	NA	NA	NA	NA	NA	NA	NA	NA	NA	NA	NA	2.42e-06	-0.902823	0.463373	0.051	2
18:60371596:C:T	chr18	60371596	C	T	0.000147	2.2e-06	909510	134	NM_005912.3	ENST00000299766	ENSG00000166603	MC4R	missense_variant	0.000108	25.6	0.817	deleterious(0)	probably_damaging(1)	NA	MISSENSE	G/S	252	FALSE	FALSE	T	C	NA	NA	NA	NA	NA	NA	NA	NA	NA	NA	NA	NA	NA	NA	NA	0.000155	0.127131	0.0579834	0.028	128
18:60371619:G:A	chr18	60371619	G	A	4.29e-05	2.2e-06	909510	39	NM_005912.3	ENST00000299766	ENSG00000166603	MC4R	missense_variant	4.65e-05	26.1	0.682	deleterious(0.02)	probably_damaging(0.985)	NA	MISSENSE	A/V	244	TRUE	FALSE	A	G	NA	NA	NA	NA	NA	NA	NA	NA	NA	NA	NA	NA	NA	NA	NA	4.59e-05	0.102911	0.106408	0.33	38
18:60371700:A:G	chr18	60371700	A	G	1.1e-06	2.2e-06	909510	1	NM_005912.3	ENST00000299766	ENSG00000166603	MC4R	missense_variant	0	27.4	0.815	deleterious(0.01)	probably_damaging(0.98)	NA	MISSENSE	L/P	217	FALSE	FALSE	G	A	NA	NA	NA	NA	NA	NA	NA	NA	NA	NA	NA	NA	NA	NA	NA	1.21e-06	0.968137	0.655936	0.14	1
18:60371705:C:T	chr18	60371705	C	T	7.7e-06	2.2e-06	909510	7	NM_005912.3	ENST00000299766	ENSG00000166603	MC4R	missense_variant	0	25.1	0.43	deleterious(0.02)	possibly_damaging(0.872)	NA	MISSENSE	M/I	215	FALSE	FALSE	T	C	NA	NA	NA	NA	NA	NA	NA	NA	NA	NA	NA	NA	NA	NA	NA	7.25e-06	0.171195	0.267777	0.52	6
18:60371731:G:C	chr18	60371731	G	C	2.53e-05	2.2e-06	909510	23	NM_005912.3	ENST00000299766	ENSG00000166603	MC4R	missense_variant	7.74e-05	25.2	0.232	deleterious(0.03)	possibly_damaging(0.872)	NA	MISSENSE	L/V	207	FALSE	FALSE	C	G	NA	NA	NA	NA	NA	NA	NA	NA	NA	NA	NA	NA	NA	NA	NA	2.66e-05	0.0424451	0.139844	0.76	22
18:60371763:C:T	chr18	60371763	C	T	4.4e-06	2.2e-06	909510	4	NM_005912.3	ENST00000299766	ENSG00000166603	MC4R	missense_variant	0	25.6	0.946	deleterious(0)	probably_damaging(1)	NA	MISSENSE	C/Y	196	FALSE	FALSE	T	C	NA	NA	NA	NA	NA	NA	NA	NA	NA	NA	NA	NA	NA	NA	NA	4.83e-06	0.894058	0.327953	0.0064	4
18:60371856:C:T	chr18	60371856	C	T	3.74e-05	2.2e-06	909510	34	NM_005912.3	ENST00000299766	ENSG00000166603	MC4R	missense_variant	3.1e-05	27.5	0.67	deleterious(0)	probably_damaging(0.981)	NA	MISSENSE	R/Q	165	FALSE	FALSE	T	C	NA	NA	NA	NA	NA	NA	NA	NA	NA	NA	NA	NA	NA	NA	NA	3.99e-05	0.485314	0.114184	2.1e-05	33
18:60371877:T:C	chr18	60371877	T	C	3.08e-05	2.2e-06	909510	28	NM_005912.3	ENST00000299766	ENSG00000166603	MC4R	missense_variant	7.74e-05	25.4	0.607	deleterious(0.01)	possibly_damaging(0.883)	NA	MISSENSE	H/R	158	FALSE	FALSE	C	T	NA	NA	NA	NA	NA	NA	NA	NA	NA	NA	NA	NA	NA	NA	NA	3.26e-05	-0.0665346	0.126235	0.6	27
18:60371880:T:G	chr18	60371880	T	G	1.1e-06	2.2e-06	909510	1	NM_005912.3	ENST00000299766	ENSG00000166603	MC4R	missense_variant	0	27.7	0.816	deleterious(0)	probably_damaging(1)	NA	MISSENSE	Y/S	157	FALSE	FALSE	G	T	NA	NA	NA	NA	NA	NA	NA	NA	NA	NA	NA	NA	NA	NA	NA	1.21e-06	0.909269	0.6559	0.17	1
18:60371940:A:G	chr18	60371940	A	G	8.91e-05	2.2e-06	909510	81	NM_005912.3	ENST00000299766	ENSG00000166603	MC4R	missense_variant	6.19e-05	26.5	0.531	deleterious(0)	probably_damaging(0.969)	NA	MISSENSE	I/T	137	FALSE	FALSE	G	A	NA	NA	NA	NA	NA	NA	NA	NA	NA	NA	NA	NA	NA	NA	NA	9.66e-05	0.195052	0.0733464	0.0078	80
18:60371986:C:A	chr18	60371986	C	A	1.1e-06	2.2e-06	909510	1	NM_005912.3	ENST00000299766	ENSG00000166603	MC4R	missense_variant	0	26.4	0.679	deleterious(0)	probably_damaging(0.994)	NA	MISSENSE	D/Y	122	FALSE	FALSE	A	C	NA	NA	NA	NA	NA	NA	NA	NA	NA	NA	NA	NA	NA	NA	NA	1.21e-06	1.32728	0.655912	0.043	1
18:60372069:C:T	chr18	60372069	C	T	1.1e-06	2.2e-06	909510	1	NM_005912.3	ENST00000299766	ENSG00000166603	MC4R	missense_variant	0	25.3	0.515	deleterious(0)	probably_damaging(0.999)	NA	MISSENSE	S/N	94	FALSE	FALSE	T	C	NA	NA	NA	NA	NA	NA	NA	NA	NA	NA	NA	NA	NA	NA	NA	1.21e-06	0.310244	0.655902	0.64	1
18:60372223:G:A	chr18	60372223	G	A	3.3e-06	2.2e-06	909510	3	NM_005912.3	ENST00000299766	ENSG00000166603	MC4R	stop_gained	0	38	NA	NA	NA	HC	PTV	Q/*	43	FALSE	FALSE	A	G	NA	NA	NA	NA	NA	NA	NA	NA	NA	NA	NA	NA	NA	NA	NA	3.62e-06	0.302523	0.378689	0.42	3
1:228211790:C:T	chr1	228211790	C	T	1.1e-06	2.2e-06	909510	1	NM_001386125.1	ENST00000680850	ENSG00000154358	OBSCN	stop_gained	0	35	NA	NA	NA	HC	PTV	Q/*	3	FALSE	FALSE	T	C	NA	NA	NA	NA	NA	NA	NA	NA	NA	NA	NA	NA	NA	NA	NA	1.21e-06	1.33266	0.653289	0.041	1
1:228213664:C:A	chr1	228213664	C	A	1.1e-06	2.2e-06	909510	1	NM_001386125.1	ENST00000680850	ENSG00000154358	OBSCN	stop_gained	0	35	NA	NA	NA	HC	PTV	C/*	404	TRUE	FALSE	A	C	NA	NA	NA	NA	NA	NA	NA	NA	NA	NA	NA	NA	NA	NA	NA	1.21e-06	-1.14947	0.653285	0.078	1
1:228214944:C:A	chr1	228214944	C	A	1.1e-06	2.2e-06	909510	1	NM_001386125.1	ENST00000680850	ENSG00000154358	OBSCN	stop_gained	0	32	NA	NA	NA	HC	PTV	Y/*	558	FALSE	FALSE	A	C	NA	NA	NA	NA	NA	NA	NA	NA	NA	NA	NA	NA	NA	NA	NA	1.21e-06	0.0402704	0.653287	0.95	1
1:228214973:G:A	chr1	228214973	G	A	2.2e-06	2.2e-06	909510	2	NM_001386125.1	ENST00000680850	ENSG00000154358	OBSCN	stop_gained	0	35	NA	NA	NA	HC	PTV	W/*	568	FALSE	FALSE	A	G	NA	NA	NA	NA	NA	NA	NA	NA	NA	NA	NA	NA	NA	NA	NA	2.42e-06	-0.298568	0.461942	0.52	2
1:228215562:G:A	chr1	228215562	G	A	1.54e-05	2.2e-06	909510	14	NM_001386125.1	ENST00000680850	ENSG00000154358	OBSCN	splice_acceptor_variant	0	32	NA	NA	NA	HC	PTV	.	.	TRUE	FALSE	A	G	NA	NA	NA	NA	NA	NA	NA	NA	NA	NA	NA	NA	NA	NA	NA	1.69e-05	0.0153626	0.174605	0.93	14
1:228215562:G:GC	chr1	228215562	G	GC	2.2e-06	2.2e-06	909510	2	NM_001386125.1	ENST00000680850	ENSG00000154358	OBSCN	frameshift_variant&splice_region_variant	0	34	NA	NA	NA	HC	PTV	A/AX	610	TRUE	TRUE	GC	G	NA	NA	NA	NA	NA	NA	NA	NA	NA	NA	NA	NA	NA	NA	NA	2.42e-06	-0.152627	0.461941	0.74	2
1:228219569:C:T	chr1	228219569	C	T	1.1e-06	2.2e-06	909510	1	NM_001386125.1	ENST00000680850	ENSG00000154358	OBSCN	stop_gained	0	37	NA	NA	NA	HC	PTV	Q/*	967	FALSE	FALSE	T	C	NA	NA	NA	NA	NA	NA	NA	NA	NA	NA	NA	NA	NA	NA	NA	1.21e-06	1.19514	0.653288	0.067	1
1:228244309:GT:G	chr1	228244309	GT	G	2.2e-06	2.2e-06	909510	2	NM_001386125.1	ENST00000680850	ENSG00000154358	OBSCN	frameshift_variant	0	27.9	NA	NA	NA	HC	PTV	F/X	1166	FALSE	TRUE	G	GT	NA	NA	NA	NA	NA	NA	NA	NA	NA	NA	NA	NA	NA	NA	NA	2.42e-06	-0.371185	0.46194	0.42	2
1:228244402:GGTGAC:G	chr1	228244402	GGTGAC	G	7.92e-05	2.2e-06	909510	72	NM_001386125.1	ENST00000680850	ENSG00000154358	OBSCN	frameshift_variant	0	32	NA	NA	NA	HC	PTV	VT/X	1197-1198	TRUE	TRUE	G	GGTGAC	NA	NA	NA	NA	NA	NA	NA	NA	NA	NA	NA	NA	NA	NA	NA	8.33e-05	0.0902273	0.078655	0.25	69
1:228249978:GT:G	chr1	228249978	GT	G	7.7e-06	2.2e-06	909510	7	NM_001386125.1	ENST00000680850	ENSG00000154358	OBSCN	frameshift_variant	0	29.5	NA	NA	NA	HC	PTV	F/X	1442	FALSE	TRUE	G	GT	NA	NA	NA	NA	NA	NA	NA	NA	NA	NA	NA	NA	NA	NA	NA	8.45e-06	0.048219	0.246922	0.85	7
1:228250221:C:CT	chr1	228250221	C	CT	1.1e-06	2.2e-06	909510	1	NM_001386125.1	ENST00000680850	ENSG00000154358	OBSCN	frameshift_variant	0	28.8	NA	NA	NA	HC	PTV	-/X	1522-1523	FALSE	TRUE	CT	C	NA	NA	NA	NA	NA	NA	NA	NA	NA	NA	NA	NA	NA	NA	NA	1.21e-06	0.111451	0.653281	0.86	1
1:228264271:C:T	chr1	228264271	C	T	4.4e-06	2.2e-06	909510	4	NM_001386125.1	ENST00000680850	ENSG00000154358	OBSCN	stop_gained	0	35	NA	NA	NA	HC	PTV	R/*	1765	TRUE	FALSE	T	C	NA	NA	NA	NA	NA	NA	NA	NA	NA	NA	NA	NA	NA	NA	NA	4.83e-06	0.190813	0.326664	0.56	4
1:228268724:C:T	chr1	228268724	C	T	1.1e-06	2.2e-06	909510	1	NM_001386125.1	ENST00000680850	ENSG00000154358	OBSCN	stop_gained	0	37	NA	NA	NA	HC	PTV	Q/*	1870	FALSE	FALSE	T	C	NA	NA	NA	NA	NA	NA	NA	NA	NA	NA	NA	NA	NA	NA	NA	1.21e-06	0.232659	0.653284	0.72	1
1:228283770:G:T	chr1	228283770	G	T	4.4e-06	2.2e-06	909510	4	NM_001386125.1	ENST00000680850	ENSG00000154358	OBSCN	splice_donor_variant	0	35	NA	NA	NA	HC	PTV	.	.	FALSE	FALSE	T	G	NA	NA	NA	NA	NA	NA	NA	NA	NA	NA	NA	NA	NA	NA	NA	4.83e-06	-0.233122	0.326649	0.48	4
1:228286077:G:A	chr1	228286077	G	A	7.7e-06	2.2e-06	909510	7	NM_001386125.1	ENST00000680850	ENSG00000154358	OBSCN	splice_acceptor_variant	0	34	NA	NA	NA	HC	PTV	.	.	FALSE	FALSE	A	G	NA	NA	NA	NA	NA	NA	NA	NA	NA	NA	NA	NA	NA	NA	NA	8.45e-06	-0.335983	0.24692	0.17	7
1:228287693:G:A	chr1	228287693	G	A	3.3e-06	2.2e-06	909510	3	NM_001386125.1	ENST00000680850	ENSG00000154358	OBSCN	splice_acceptor_variant	0	33	NA	NA	NA	HC	PTV	.	.	FALSE	FALSE	A	G	NA	NA	NA	NA	NA	NA	NA	NA	NA	NA	NA	NA	NA	NA	NA	2.42e-06	0.192329	0.461945	0.68	2
1:228288168:A:T	chr1	228288168	A	T	2.09e-05	2.2e-06	909510	19	NM_001386125.1	ENST00000680850	ENSG00000154358	OBSCN	stop_gained	0	45	NA	NA	NA	HC	PTV	K/*	3736	FALSE	FALSE	T	A	NA	NA	NA	NA	NA	NA	NA	NA	NA	NA	NA	NA	NA	NA	NA	2.05e-05	-0.0386468	0.158448	0.81	17
1:228288203:C:A	chr1	228288203	C	A	1.1e-06	2.2e-06	909510	1	NM_001386125.1	ENST00000680850	ENSG00000154358	OBSCN	stop_gained	0	36	NA	NA	NA	HC	PTV	Y/*	3747	FALSE	FALSE	A	C	NA	NA	NA	NA	NA	NA	NA	NA	NA	NA	NA	NA	NA	NA	NA	1.21e-06	-0.549127	0.653294	0.4	1
1:228288732:A:T	chr1	228288732	A	T	1.1e-06	2.2e-06	909510	1	NM_001386125.1	ENST00000680850	ENSG00000154358	OBSCN	stop_gained	0	49	NA	NA	NA	HC	PTV	K/*	3824	FALSE	FALSE	T	A	NA	NA	NA	NA	NA	NA	NA	NA	NA	NA	NA	NA	NA	NA	NA	1.21e-06	0.344375	0.653283	0.6	1
1:228288749:CA:C	chr1	228288749	CA	C	1.1e-06	2.2e-06	909510	1	NM_001386125.1	ENST00000680850	ENSG00000154358	OBSCN	frameshift_variant	0	31	NA	NA	NA	HC	PTV	R/X	3830	FALSE	TRUE	C	CA	NA	NA	NA	NA	NA	NA	NA	NA	NA	NA	NA	NA	NA	NA	NA	1.21e-06	1.09055	0.653284	0.095	1
1:228292000:G:A	chr1	228292000	G	A	4.4e-06	2.2e-06	909510	4	NM_001386125.1	ENST00000680850	ENSG00000154358	OBSCN	stop_gained	0	41	NA	NA	NA	HC	PTV	W/*	3910	FALSE	FALSE	A	G	NA	NA	NA	NA	NA	NA	NA	NA	NA	NA	NA	NA	NA	NA	NA	4.83e-06	0.116792	0.326646	0.72	4
1:228292163:T:C	chr1	228292163	T	C	1.1e-06	2.2e-06	909510	1	NM_001386125.1	ENST00000680850	ENSG00000154358	OBSCN	splice_donor_variant	0	27.5	NA	NA	NA	HC	PTV	.	.	FALSE	FALSE	C	T	NA	NA	NA	NA	NA	NA	NA	NA	NA	NA	NA	NA	NA	NA	NA	1.21e-06	0.217503	0.653295	0.74	1
1:228292561:G:T	chr1	228292561	G	T	2.53e-05	2.2e-06	909510	23	NM_001386125.1	ENST00000680850	ENSG00000154358	OBSCN	stop_gained	1.55e-05	39	NA	NA	NA	HC	PTV	E/*	3977	FALSE	FALSE	T	G	NA	NA	NA	NA	NA	NA	NA	NA	NA	NA	NA	NA	NA	NA	NA	2.78e-05	0.0374593	0.136225	0.78	23
1:228292663:TA:T	chr1	228292663	TA	T	1.1e-06	2.2e-06	909510	1	NM_001386125.1	ENST00000680850	ENSG00000154358	OBSCN	frameshift_variant	0	26.1	NA	NA	NA	HC	PTV	Y/X	4011	FALSE	TRUE	T	TA	NA	NA	NA	NA	NA	NA	NA	NA	NA	NA	NA	NA	NA	NA	NA	1.21e-06	1.09324	0.653295	0.094	1
1:228292756:G:T	chr1	228292756	G	T	9.9e-06	2.2e-06	909510	9	NM_001386125.1	ENST00000680850	ENSG00000154358	OBSCN	stop_gained	3.1e-05	38	NA	NA	NA	HC	PTV	E/*	4042	FALSE	FALSE	T	G	NA	NA	NA	NA	NA	NA	NA	NA	NA	NA	NA	NA	NA	NA	NA	1.09e-05	0.261542	0.217768	0.23	9
1:228294882:G:A	chr1	228294882	G	A	2.2e-06	2.2e-06	909510	2	NM_001386125.1	ENST00000680850	ENSG00000154358	OBSCN	stop_gained	0	45	NA	NA	NA	HC	PTV	W/*	4262	FALSE	FALSE	A	G	NA	NA	NA	NA	NA	NA	NA	NA	NA	NA	NA	NA	NA	NA	NA	2.42e-06	-0.350258	0.461978	0.45	2
1:228294956:C:T	chr1	228294956	C	T	8.8e-05	2.2e-06	909510	80	NM_001386125.1	ENST00000680850	ENSG00000154358	OBSCN	stop_gained	1.55e-05	36	NA	NA	NA	HC	PTV	Q/*	4287	FALSE	FALSE	T	C	NA	NA	NA	NA	NA	NA	NA	NA	NA	NA	NA	NA	NA	NA	NA	9.42e-05	-0.0072012	0.0739785	0.92	78
1:228295006:C:CG	chr1	228295006	C	CG	1.1e-06	2.2e-06	909510	1	NM_001386125.1	ENST00000680850	ENSG00000154358	OBSCN	frameshift_variant	0	33	NA	NA	NA	HC	PTV	-/X	4303-4304	TRUE	TRUE	CG	C	NA	NA	NA	NA	NA	NA	NA	NA	NA	NA	NA	NA	NA	NA	NA	1.21e-06	1.25976	0.653286	0.054	1
1:228298453:G:A	chr1	228298453	G	A	1.32e-05	2.2e-06	909510	12	NM_001386125.1	ENST00000680850	ENSG00000154358	OBSCN	splice_acceptor_variant	1.55e-05	25.7	NA	NA	NA	HC	PTV	.	.	FALSE	FALSE	A	G	NA	NA	NA	NA	NA	NA	NA	NA	NA	NA	NA	NA	NA	NA	NA	1.45e-05	0.0785726	0.188589	0.68	12
1:228298579:A:T	chr1	228298579	A	T	1.1e-06	2.2e-06	909510	1	NM_001386125.1	ENST00000680850	ENSG00000154358	OBSCN	stop_gained	0	37	NA	NA	NA	HC	PTV	R/*	4358	FALSE	FALSE	T	A	NA	NA	NA	NA	NA	NA	NA	NA	NA	NA	NA	NA	NA	NA	NA	1.21e-06	0.272783	0.653288	0.68	1
1:228300034:C:T	chr1	228300034	C	T	1.1e-06	2.2e-06	909510	1	NM_001386125.1	ENST00000680850	ENSG00000154358	OBSCN	stop_gained	0	42	NA	NA	NA	HC	PTV	Q/*	4543	FALSE	FALSE	T	C	NA	NA	NA	NA	NA	NA	NA	NA	NA	NA	NA	NA	NA	NA	NA	1.21e-06	0.31412	0.653352	0.63	1
1:228304302:G:A	chr1	228304302	G	A	1.1e-06	2.2e-06	909510	1	NM_001386125.1	ENST00000680850	ENSG00000154358	OBSCN	splice_acceptor_variant	0	26.4	NA	NA	NA	HC	PTV	.	.	FALSE	FALSE	A	G	NA	NA	NA	NA	NA	NA	NA	NA	NA	NA	NA	NA	NA	NA	NA	1.21e-06	-0.87476	0.653284	0.18	1
1:228304533:C:T	chr1	228304533	C	T	3.3e-06	2.2e-06	909510	3	NM_001386125.1	ENST00000680850	ENSG00000154358	OBSCN	stop_gained	0	42	NA	NA	NA	HC	PTV	Q/*	4745	FALSE	FALSE	T	C	NA	NA	NA	NA	NA	NA	NA	NA	NA	NA	NA	NA	NA	NA	NA	3.62e-06	0.269313	0.377185	0.48	3
1:228304556:C:CA	chr1	228304556	C	CA	2.09e-05	2.2e-06	909510	19	NM_001386125.1	ENST00000680850	ENSG00000154358	OBSCN	frameshift_variant	0	25.1	NA	NA	NA	HC	PTV	-/X	4752-4753	FALSE	TRUE	CA	C	NA	NA	NA	NA	NA	NA	NA	NA	NA	NA	NA	NA	NA	NA	NA	2.29e-05	0.123158	0.149878	0.41	19
1:228307118:C:A	chr1	228307118	C	A	1.1e-06	2.2e-06	909510	1	NM_001386125.1	ENST00000680850	ENSG00000154358	OBSCN	stop_gained	0	41	NA	NA	NA	HC	PTV	Y/*	5005	TRUE	FALSE	A	C	NA	NA	NA	NA	NA	NA	NA	NA	NA	NA	NA	NA	NA	NA	NA	1.21e-06	0.118348	0.653327	0.86	1
1:228309137:C:T	chr1	228309137	C	T	1.1e-06	2.2e-06	909510	1	NM_001386125.1	ENST00000680850	ENSG00000154358	OBSCN	stop_gained	0	43	NA	NA	NA	HC	PTV	Q/*	5217	FALSE	FALSE	T	C	NA	NA	NA	NA	NA	NA	NA	NA	NA	NA	NA	NA	NA	NA	NA	1.21e-06	0.933027	0.653284	0.15	1
1:228316120:G:C	chr1	228316120	G	C	1.1e-06	2.2e-06	909510	1	NM_001386125.1	ENST00000680850	ENSG00000154358	OBSCN	splice_donor_variant	0	34	NA	NA	NA	HC	PTV	.	.	FALSE	FALSE	C	G	NA	NA	NA	NA	NA	NA	NA	NA	NA	NA	NA	NA	NA	NA	NA	1.21e-06	0.346185	0.653285	0.6	1
1:228317890:A:G	chr1	228317890	A	G	6.6e-06	2.2e-06	909510	6	NM_001386125.1	ENST00000680850	ENSG00000154358	OBSCN	splice_acceptor_variant	0	13.39	NA	NA	NA	HC	PTV	.	.	FALSE	FALSE	G	A	NA	NA	NA	NA	NA	NA	NA	NA	NA	NA	NA	NA	NA	NA	NA	7.25e-06	-0.374067	0.266704	0.16	6
1:228317918:C:T	chr1	228317918	C	T	1.1e-06	2.2e-06	909510	1	NM_001386125.1	ENST00000680850	ENSG00000154358	OBSCN	stop_gained	0	36	NA	NA	NA	HC	PTV	Q/*	5583	FALSE	FALSE	T	C	NA	NA	NA	NA	NA	NA	NA	NA	NA	NA	NA	NA	NA	NA	NA	1.21e-06	-0.0337192	0.653281	0.96	1
1:228318040:TG:T	chr1	228318040	TG	T	4.4e-06	2.2e-06	909510	4	NM_001386125.1	ENST00000680850	ENSG00000154358	OBSCN	frameshift_variant	0	32	NA	NA	NA	HC	PTV	G/X	5624	FALSE	TRUE	T	TG	NA	NA	NA	NA	NA	NA	NA	NA	NA	NA	NA	NA	NA	NA	NA	4.83e-06	0.17817	0.326642	0.59	4
1:228321769:GT:G	chr1	228321769	GT	G	1.1e-06	2.2e-06	909510	1	NM_001386125.1	ENST00000680850	ENSG00000154358	OBSCN	frameshift_variant	0	35	NA	NA	NA	HC	PTV	F/X	5934	FALSE	TRUE	G	GT	NA	NA	NA	NA	NA	NA	NA	NA	NA	NA	NA	NA	NA	NA	NA	1.21e-06	0.255229	0.653284	0.7	1
1:228321838:TG:T	chr1	228321838	TG	T	1.1e-06	2.2e-06	909510	1	NM_001386125.1	ENST00000680850	ENSG00000154358	OBSCN	frameshift_variant	0	34	NA	NA	NA	HC	PTV	G/X	5957	TRUE	TRUE	T	TG	NA	NA	NA	NA	NA	NA	NA	NA	NA	NA	NA	NA	NA	NA	NA	1.21e-06	0.919953	0.653295	0.16	1
1:228335138:G:A	chr1	228335138	G	A	1.1e-06	2.2e-06	909510	1	NM_001386125.1	ENST00000680850	ENSG00000154358	OBSCN	stop_gained	0	51	NA	NA	NA	HC	PTV	W/*	6372	FALSE	FALSE	A	G	NA	NA	NA	NA	NA	NA	NA	NA	NA	NA	NA	NA	NA	NA	NA	1.21e-06	0.242731	0.653285	0.71	1
1:228337242:A:G	chr1	228337242	A	G	1.1e-06	2.2e-06	909510	1	NM_001386125.1	ENST00000680850	ENSG00000154358	OBSCN	splice_acceptor_variant	1.55e-05	34	NA	NA	NA	HC	PTV	.	.	FALSE	FALSE	G	A	NA	NA	NA	NA	NA	NA	NA	NA	NA	NA	NA	NA	NA	NA	NA	1.21e-06	1.24192	0.653313	0.057	1
1:228338062:G:A	chr1	228338062	G	A	1.1e-06	2.2e-06	909510	1	NM_001386125.1	ENST00000680850	ENSG00000154358	OBSCN	stop_gained	0	57	NA	NA	NA	HC	PTV	W/*	6597	FALSE	FALSE	A	G	NA	NA	NA	NA	NA	NA	NA	NA	NA	NA	NA	NA	NA	NA	NA	1.21e-06	0.117913	0.65328	0.86	1
1:228338852:G:A	chr1	228338852	G	A	7.7e-06	2.2e-06	909510	7	NM_001386125.1	ENST00000680850	ENSG00000154358	OBSCN	splice_acceptor_variant	0	34	NA	NA	NA	HC	PTV	.	.	TRUE	FALSE	A	G	NA	NA	NA	NA	NA	NA	NA	NA	NA	NA	NA	NA	NA	NA	NA	8.45e-06	0.252586	0.246919	0.31	7
1:228338852:G:C	chr1	228338852	G	C	1.1e-06	2.2e-06	909510	1	NM_001386125.1	ENST00000680850	ENSG00000154358	OBSCN	splice_acceptor_variant	0	34	NA	NA	NA	HC	PTV	.	.	TRUE	FALSE	C	G	NA	NA	NA	NA	NA	NA	NA	NA	NA	NA	NA	NA	NA	NA	NA	1.21e-06	0.7121	0.653293	0.28	1
1:228351323:G:A	chr1	228351323	G	A	4.4e-06	2.2e-06	909510	4	NM_001386125.1	ENST00000680850	ENSG00000154358	OBSCN	stop_gained&splice_region_variant	0	58	NA	NA	NA	HC	PTV	W/*	7098	FALSE	FALSE	A	G	NA	NA	NA	NA	NA	NA	NA	NA	NA	NA	NA	NA	NA	NA	NA	4.83e-06	0.508896	0.326643	0.12	4
1:228351327:C:G	chr1	228351327	C	G	2.2e-06	2.2e-06	909510	2	NM_001386125.1	ENST00000680850	ENSG00000154358	OBSCN	stop_gained	1.55e-05	48	NA	NA	NA	HC	PTV	Y/*	7099	TRUE	FALSE	G	C	NA	NA	NA	NA	NA	NA	NA	NA	NA	NA	NA	NA	NA	NA	NA	2.42e-06	-0.884046	0.461942	0.056	2
1:228362620:AAG:A	chr1	228362620	AAG	A	1.1e-06	2.2e-06	909510	1	NM_001386125.1	ENST00000680850	ENSG00000154358	OBSCN	frameshift_variant	0	31	NA	NA	NA	HC	PTV	K/X	7193	FALSE	TRUE	A	AAG	NA	NA	NA	NA	NA	NA	NA	NA	NA	NA	NA	NA	NA	NA	NA	1.21e-06	0.0124289	0.653291	0.98	1
1:228362700:C:CA	chr1	228362700	C	CA	1.1e-06	2.2e-06	909510	1	NM_001386125.1	ENST00000680850	ENSG00000154358	OBSCN	frameshift_variant	0	23.9	NA	NA	NA	HC	PTV	-/X	7219-7220	TRUE	TRUE	CA	C	NA	NA	NA	NA	NA	NA	NA	NA	NA	NA	NA	NA	NA	NA	NA	1.21e-06	0.175317	0.653286	0.79	1
1:228365561:G:A	chr1	228365561	G	A	1.1e-05	2.2e-06	909510	10	NM_001386125.1	ENST00000680850	ENSG00000154358	OBSCN	splice_donor_variant	1.55e-05	27.7	NA	NA	NA	HC	PTV	.	.	TRUE	FALSE	A	G	NA	NA	NA	NA	NA	NA	NA	NA	NA	NA	NA	NA	NA	NA	NA	1.09e-05	-0.0085437	0.217767	0.97	9
1:228365562:T:C	chr1	228365562	T	C	2.2e-06	2.2e-06	909510	2	NM_001386125.1	ENST00000680850	ENSG00000154358	OBSCN	splice_donor_variant	0	25.2	NA	NA	NA	HC	PTV	.	.	FALSE	FALSE	C	T	NA	NA	NA	NA	NA	NA	NA	NA	NA	NA	NA	NA	NA	NA	NA	2.42e-06	-0.348684	0.461942	0.45	2
1:228366491:AT:A	chr1	228366491	AT	A	4.4e-06	2.2e-06	909510	4	NM_001386125.1	ENST00000680850	ENSG00000154358	OBSCN	frameshift_variant	0	21.6	NA	NA	NA	HC	PTV	D/X	7380	TRUE	TRUE	A	AT	NA	NA	NA	NA	NA	NA	NA	NA	NA	NA	NA	NA	NA	NA	NA	4.83e-06	-0.380898	0.326641	0.24	4
1:228367111:C:CCGCT	chr1	228367111	C	CCGCT	1.1e-06	2.2e-06	909510	1	NM_001386125.1	ENST00000680850	ENSG00000154358	OBSCN	frameshift_variant	0	35	NA	NA	NA	HC	PTV	P/PLX	7479	FALSE	TRUE	CCGCT	C	NA	NA	NA	NA	NA	NA	NA	NA	NA	NA	NA	NA	NA	NA	NA	1.21e-06	0.218543	0.653288	0.74	1
1:228368752:C:CG	chr1	228368752	C	CG	8.8e-06	2.2e-06	909510	8	NM_001386125.1	ENST00000680850	ENSG00000154358	OBSCN	frameshift_variant	0	36	NA	NA	NA	HC	PTV	R/RX	7557	TRUE	TRUE	CG	C	NA	NA	NA	NA	NA	NA	NA	NA	NA	NA	NA	NA	NA	NA	NA	9.66e-06	-0.248354	0.230972	0.28	8
1:228369136:G:A	chr1	228369136	G	A	3.3e-06	2.2e-06	909510	3	NM_001386125.1	ENST00000680850	ENSG00000154358	OBSCN	stop_gained&splice_region_variant	0	60	NA	NA	NA	HC	PTV	W/*	7604	FALSE	FALSE	A	G	NA	NA	NA	NA	NA	NA	NA	NA	NA	NA	NA	NA	NA	NA	NA	3.62e-06	0.0606303	0.377176	0.87	3
1:228370061:AC:A	chr1	228370061	AC	A	7.7e-06	2.2e-06	909510	7	NM_001386125.1	ENST00000680850	ENSG00000154358	OBSCN	frameshift_variant	0	33	NA	NA	NA	HC	PTV	D/X	7653	TRUE	TRUE	A	AC	NA	NA	NA	NA	NA	NA	NA	NA	NA	NA	NA	NA	NA	NA	NA	8.45e-06	0.131351	0.24692	0.59	7
1:228370096:T:G	chr1	228370096	T	G	4.4e-06	2.2e-06	909510	4	NM_001386125.1	ENST00000680850	ENSG00000154358	OBSCN	splice_donor_variant	0	33	NA	NA	NA	HC	PTV	.	.	FALSE	FALSE	G	T	NA	NA	NA	NA	NA	NA	NA	NA	NA	NA	NA	NA	NA	NA	NA	4.83e-06	-0.367599	0.326657	0.26	4
1:228371287:G:T	chr1	228371287	G	T	1.1e-06	2.2e-06	909510	1	NM_001386125.1	ENST00000680850	ENSG00000154358	OBSCN	stop_gained	0	56	NA	NA	NA	HC	PTV	E/*	7794	TRUE	FALSE	T	G	NA	NA	NA	NA	NA	NA	NA	NA	NA	NA	NA	NA	NA	NA	NA	1.21e-06	0.508158	0.653289	0.44	1
1:228371367:C:A	chr1	228371367	C	A	3.3e-06	2.2e-06	909510	3	NM_001386125.1	ENST00000680850	ENSG00000154358	OBSCN	stop_gained	0	36	NA	NA	NA	HC	PTV	C/*	7820	TRUE	FALSE	A	C	NA	NA	NA	NA	NA	NA	NA	NA	NA	NA	NA	NA	NA	NA	NA	3.62e-06	0.523374	0.377172	0.17	3
1:228371719:G:T	chr1	228371719	G	T	1.1e-06	2.2e-06	909510	1	NM_001386125.1	ENST00000680850	ENSG00000154358	OBSCN	stop_gained	0	40	NA	NA	NA	HC	PTV	E/*	7938	FALSE	FALSE	T	G	NA	NA	NA	NA	NA	NA	NA	NA	NA	NA	NA	NA	NA	NA	NA	1.21e-06	0.0855661	0.653282	0.9	1
1:228372134:C:A	chr1	228372134	C	A	2.2e-06	2.2e-06	909510	2	NM_001386125.1	ENST00000680850	ENSG00000154358	OBSCN	stop_gained	0	44	NA	NA	NA	HC	PTV	S/*	8076	FALSE	FALSE	A	C	NA	NA	NA	NA	NA	NA	NA	NA	NA	NA	NA	NA	NA	NA	NA	2.42e-06	0.0982291	0.461942	0.83	2
1:228372589:T:TG	chr1	228372589	T	TG	1.1e-06	2.2e-06	909510	1	NM_001386125.1	ENST00000680850	ENSG00000154358	OBSCN	frameshift_variant	0	35	NA	NA	NA	HC	PTV	W/WX	8228	TRUE	TRUE	TG	T	NA	NA	NA	NA	NA	NA	NA	NA	NA	NA	NA	NA	NA	NA	NA	1.21e-06	-0.660435	0.653288	0.31	1
1:228372836:G:A	chr1	228372836	G	A	1.21e-05	2.2e-06	909510	11	NM_001386125.1	ENST00000680850	ENSG00000154358	OBSCN	stop_gained	0.000108	52	NA	NA	NA	HC	PTV	W/*	8310	FALSE	FALSE	A	G	NA	NA	NA	NA	NA	NA	NA	NA	NA	NA	NA	NA	NA	NA	NA	1.09e-05	-0.159795	0.217767	0.46	9
1:228372890:CAG:C	chr1	228372890	CAG	C	4.07e-05	2.2e-06	909510	37	NM_001386125.1	ENST00000680850	ENSG00000154358	OBSCN	frameshift_variant	9.29e-05	34	NA	NA	NA	HC	PTV	SE/SX	8328-8329	TRUE	TRUE	C	CAG	NA	NA	NA	NA	NA	NA	NA	NA	NA	NA	NA	NA	NA	NA	NA	4.35e-05	-0.177827	0.108886	0.1	36
1:228375809:C:T	chr1	228375809	C	T	1.1e-06	2.2e-06	909510	1	NM_001386125.1	ENST00000680850	ENSG00000154358	OBSCN	stop_gained	0	59	NA	NA	NA	HC	PTV	Q/*	8548	FALSE	FALSE	T	C	NA	NA	NA	NA	NA	NA	NA	NA	NA	NA	NA	NA	NA	NA	NA	1.21e-06	0.0952659	0.653279	0.88	1
1:228375825:GTA:G	chr1	228375825	GTA	G	2.2e-06	2.2e-06	909510	2	NM_001386125.1	ENST00000680850	ENSG00000154358	OBSCN	splice_donor_variant&intron_variant	0	23.5	NA	NA	NA	HC	PTV	.	.	FALSE	TRUE	G	GTA	NA	NA	NA	NA	NA	NA	NA	NA	NA	NA	NA	NA	NA	NA	NA	2.42e-06	-0.935051	0.461946	0.043	2
1:228376179:G:A	chr1	228376179	G	A	3.3e-06	2.2e-06	909510	3	NM_001386125.1	ENST00000680850	ENSG00000154358	OBSCN	splice_donor_variant	0	34	NA	NA	NA	HC	PTV	.	.	FALSE	FALSE	A	G	NA	NA	NA	NA	NA	NA	NA	NA	NA	NA	NA	NA	NA	NA	NA	3.62e-06	-0.276359	0.377172	0.46	3
1:228377638:TG:T	chr1	228377638	TG	T	2.2e-06	2.2e-06	909510	2	NM_001386125.1	ENST00000680850	ENSG00000154358	OBSCN	frameshift_variant	0	32	NA	NA	NA	HC	PTV	L/X	8767	TRUE	TRUE	T	TG	NA	NA	NA	NA	NA	NA	NA	NA	NA	NA	NA	NA	NA	NA	NA	2.42e-06	0.00246837	0.46194	1	2
1:228378286:C:A	chr1	228378286	C	A	5.5e-06	2.2e-06	909510	5	NM_001386125.1	ENST00000680850	ENSG00000154358	OBSCN	stop_gained	0.000186	55	NA	NA	NA	HC	PTV	Y/*	8822	TRUE	FALSE	A	C	NA	NA	NA	NA	NA	NA	NA	NA	NA	NA	NA	NA	NA	NA	NA	6.04e-06	0.425781	0.292195	0.15	5
1:228378286:C:G	chr1	228378286	C	G	1.1e-06	2.2e-06	909510	1	NM_001386125.1	ENST00000680850	ENSG00000154358	OBSCN	stop_gained	1.55e-05	55	NA	NA	NA	HC	PTV	Y/*	8822	TRUE	FALSE	G	C	NA	NA	NA	NA	NA	NA	NA	NA	NA	NA	NA	NA	NA	NA	NA	1.21e-06	-0.904712	0.653346	0.17	1
1:228378784:C:T	chr1	228378784	C	T	3.3e-06	2.2e-06	909510	3	NM_001386125.1	ENST00000680850	ENSG00000154358	OBSCN	stop_gained	1.55e-05	50	NA	NA	NA	HC	PTV	Q/*	8923	FALSE	FALSE	T	C	NA	NA	NA	NA	NA	NA	NA	NA	NA	NA	NA	NA	NA	NA	NA	3.62e-06	-0.914822	0.377241	0.015	3
2:25161162:C:G	chr2	25161162	C	G	1.1e-06	2.2e-06	909510	1	NM_000939.4	ENST00000395826	ENSG00000115138	POMC	missense_variant	0	26.3	0.821	deleterious(0.04)	probably_damaging(0.996)	NA	MISSENSE	M/I	241	FALSE	FALSE	G	C	NA	NA	NA	NA	NA	NA	NA	NA	NA	NA	NA	NA	NA	NA	NA	1.21e-06	-1.00943	0.653161	0.12	1
2:25161175:T:C	chr2	25161175	T	C	2.2e-06	2.2e-06	909510	2	NM_000939.4	ENST00000395826	ENSG00000115138	POMC	missense_variant	0	31	0.849	deleterious(0)	probably_damaging(1)	NA	MISSENSE	Y/C	237	FALSE	FALSE	C	T	NA	NA	NA	NA	NA	NA	NA	NA	NA	NA	NA	NA	NA	NA	NA	1.21e-06	0.236487	0.653164	0.72	1
2:25161176:A:G	chr2	25161176	A	G	1.1e-06	2.2e-06	909510	1	NM_000939.4	ENST00000395826	ENSG00000115138	POMC	missense_variant	0	29.1	0.835	deleterious(0)	probably_damaging(1)	NA	MISSENSE	Y/H	237	FALSE	FALSE	G	A	NA	NA	NA	NA	NA	NA	NA	NA	NA	NA	NA	NA	NA	NA	NA	1.21e-06	-0.944919	0.653162	0.15	1
2:25161736:C:T	chr2	25161736	C	T	1.1e-06	2.2e-06	909510	1	NM_000939.4	ENST00000395826	ENSG00000115138	POMC	missense_variant	0	27.7	0.913	deleterious(0)	probably_damaging(1)	NA	MISSENSE	C/Y	50	FALSE	FALSE	T	C	NA	NA	NA	NA	NA	NA	NA	NA	NA	NA	NA	NA	NA	NA	NA	1.21e-06	1.13138	0.653162	0.083	1
2:25161737:A:G	chr2	25161737	A	G	1.21e-05	2.2e-06	909510	11	NM_000939.4	ENST00000395826	ENSG00000115138	POMC	missense_variant	0	31	0.967	deleterious(0)	probably_damaging(1)	NA	MISSENSE	C/R	50	TRUE	FALSE	G	A	NA	NA	NA	NA	NA	NA	NA	NA	NA	NA	NA	NA	NA	NA	NA	9.66e-06	-0.0482493	0.23093	0.83	8
2:25161754:T:C	chr2	25161754	T	C	1.1e-06	2.2e-06	909510	1	NM_000939.4	ENST00000395826	ENSG00000115138	POMC	splice_acceptor_variant	0	34	NA	NA	NA	HC	PTV	.	.	TRUE	FALSE	C	T	NA	NA	NA	NA	NA	NA	NA	NA	NA	NA	NA	NA	NA	NA	NA	1.21e-06	-0.127647	0.653163	0.85	1
20:62893945:GA:G	chr20	62893945	GA	G	2.2e-06	0	909512	2	NM_001193369.2	ENST00000395343	ENSG00000101191	DIDO1	frameshift_variant	0	22.3	NA	NA	NA	HC	PTV	S/X	941	FALSE	TRUE	G	GA	4.39e-06	6.55654	3.42005	0.055	2	0	0	NA	1	0	2.38e-06	5.37553	3.11852	0.085	2	NA	NA	NA	NA	NA
20:62894549:C:A	chr20	62894549	C	A	1.1e-06	0	909512	1	NM_001193369.2	ENST00000395343	ENSG00000101191	DIDO1	splice_acceptor_variant	0	34	NA	NA	NA	HC	PTV	.	.	FALSE	FALSE	A	C	2.19e-06	4.75632	4.83674	0.33	1	0	0	NA	1	0	1.19e-06	3.12195	4.41027	0.48	1	NA	NA	NA	NA	NA
20:62910847:G:A	chr20	62910847	G	A	2.2e-06	0	909512	2	NM_001193369.2	ENST00000395343	ENSG00000101191	DIDO1	stop_gained	0	33	NA	NA	NA	HC	PTV	R/*	256	FALSE	FALSE	A	G	4.39e-06	5.31938	3.42004	0.12	2	0	0	NA	1	0	2.38e-06	5.11001	3.11851	0.1	2	NA	NA	NA	NA	NA
20:62910943:CCT:C	chr20	62910943	CCT	C	2.2e-06	0	909512	2	NM_001193369.2	ENST00000395343	ENSG00000101191	DIDO1	frameshift_variant	0	21.3	NA	NA	NA	HC	PTV	Q/X	223	TRUE	TRUE	C	CCT	0	0	NA	1	0	5.21e-06	2.33122	2.83235	0.41	2	2.38e-06	2.71714	3.11854	0.38	2	NA	NA	NA	NA	NA
20:62911028:C:CAT	chr20	62911028	C	CAT	1.1e-06	0	909512	1	NM_001193369.2	ENST00000395343	ENSG00000101191	DIDO1	frameshift_variant	0	24.4	NA	NA	NA	HC	PTV	E/EX	195	FALSE	TRUE	CAT	C	0	0	NA	1	0	2.61e-06	-1.39742	4.00559	0.73	1	1.19e-06	-1.61393	4.41029	0.71	1	NA	NA	NA	NA	NA
20:62911029:TCC:T	chr20	62911029	TCC	T	1.1e-06	0	909512	1	NM_001193369.2	ENST00000395343	ENSG00000101191	DIDO1	frameshift_variant	0	23.2	NA	NA	NA	HC	PTV	EE/EX	194-195	TRUE	TRUE	T	TCC	0	0	NA	1	0	2.61e-06	-1.39742	4.00559	0.73	1	1.19e-06	-1.61393	4.41029	0.71	1	NA	NA	NA	NA	NA
18:60371625:T:A	chr18	60371625	T	A	1.1e-06	0	909512	1	NM_005912.3	ENST00000299766	ENSG00000166603	MC4R	missense_variant	0	26.9	0.64	deleterious(0)	probably_damaging(0.995)	NA	MISSENSE	K/M	242	FALSE	FALSE	A	T	0	0	NA	1	0	2.61e-06	13.0804	4.00192	0.0011	1	1.19e-06	13.0523	4.405	0.003	1	NA	NA	NA	NA	NA
18:60372100:A:G	chr18	60372100	A	G	1.1e-06	0	909512	1	NM_005912.3	ENST00000299766	ENSG00000166603	MC4R	missense_variant	0	28	0.599	deleterious(0.01)	probably_damaging(0.995)	NA	MISSENSE	C/R	84	FALSE	FALSE	G	A	2.19e-06	-0.18093	4.8324	0.97	1	0	0	NA	1	0	1.19e-06	0.0393154	4.40507	0.99	1	NA	NA	NA	NA	NA
18:60372113:C:T	chr18	60372113	C	T	3.3e-06	0	909512	3	NM_005912.3	ENST00000299766	ENSG00000166603	MC4R	missense_variant	0	25.2	0.611	deleterious(0)	probably_damaging(0.986)	NA	MISSENSE	M/I	79	FALSE	FALSE	T	C	4.39e-06	7.93876	3.41701	0.02	2	2.61e-06	5.44203	4.00188	0.17	1	3.57e-06	8.20408	2.54325	0.0013	3	NA	NA	NA	NA	NA
18:60372198:A:C	chr18	60372198	A	C	4.4e-06	0	909512	4	NM_005912.3	ENST00000299766	ENSG00000166603	MC4R	missense_variant	0	29.9	0.659	deleterious(0.01)	possibly_damaging(0.557)	NA	MISSENSE	F/C	51	FALSE	FALSE	C	A	4.39e-06	-1.22506	3.41705	0.72	2	5.21e-06	0.782676	2.82991	0.78	2	4.77e-06	-0.36869	2.20259	0.87	4	NA	NA	NA	NA	NA
18:60371619:G:T	chr18	60371619	G	T	6.6e-06	0	909512	6	NM_005912.3	ENST00000299766	ENSG00000166603	MC4R	missense_variant	0	25.8	0.808	deleterious(0)	probably_damaging(0.997)	NA	MISSENSE	A/E	244	TRUE	FALSE	T	G	6.58e-06	0.58716	2.79006	0.83	3	5.21e-06	2.53117	2.82979	0.37	2	5.96e-06	1.26508	1.97001	0.52	5	NA	NA	NA	NA	NA
18:60372111:T:C	chr18	60372111	T	C	1.43e-05	0	909512	13	NM_005912.3	ENST00000299766	ENSG00000166603	MC4R	missense_variant	1.55e-05	28.5	0.722	deleterious(0)	probably_damaging(1)	NA	MISSENSE	Y/C	80	FALSE	FALSE	C	T	1.1e-05	1.87566	2.16111	0.39	5	2.08e-05	1.4273	1.41496	0.31	8	1.55e-05	1.42184	1.22176	0.24	13	NA	NA	NA	NA	NA
18:60371601:A:T	chr18	60371601	A	T	1.54e-05	0	909512	14	NM_005912.3	ENST00000299766	ENSG00000166603	MC4R	missense_variant	0	26.8	0.756	deleterious(0)	probably_damaging(1)	NA	MISSENSE	L/Q	250	FALSE	FALSE	T	A	1.32e-05	-1.92736	1.97283	0.33	6	2.08e-05	0.594058	1.41497	0.67	8	1.67e-05	-0.600719	1.17732	0.61	14	NA	NA	NA	NA	NA
18:60371976:A:T	chr18	60371976	A	T	2.2e-05	0	909512	20	NM_005912.3	ENST00000299766	ENSG00000166603	MC4R	missense_variant	0	27.3	0.475	deleterious(0)	possibly_damaging(0.861)	NA	MISSENSE	I/N	125	FALSE	FALSE	T	A	1.54e-05	5.86092	1.82649	0.0013	7	3.39e-05	5.48474	1.10998	7.8e-07	13	2.38e-05	5.37884	0.985021	4.7e-08	20	NA	NA	NA	NA	NA
18:60371970:G:A	chr18	60371970	G	A	5.61e-05	0	909512	51	NM_005912.3	ENST00000299766	ENSG00000166603	MC4R	missense_variant	0.000155	25	0.533	tolerated(0.1)	probably_damaging(0.996)	NA	MISSENSE	S/L	127	FALSE	FALSE	A	G	5.71e-05	3.1723	0.947983	0.00082	26	4.95e-05	1.08502	0.918431	0.24	19	5.36e-05	2.48472	0.656874	0.00016	45	NA	NA	NA	NA	NA
3:61989782:G:A	chr3	61989782	G	A	1.1e-06	0	909512	1	NM_002841.4	ENST00000474889	ENSG00000144724	PTPRG	stop_gained	0	40	NA	NA	NA	HC	PTV	W/*	116	FALSE	FALSE	A	G	2.19e-06	1.84169	4.80971	0.7	1	0	0	NA	1	0	1.19e-06	2.21414	4.37885	0.61	1	NA	NA	NA	NA	NA
3:62003498:G:A	chr3	62003498	G	A	1.1e-06	0	909512	1	NM_002841.4	ENST00000474889	ENSG00000144724	PTPRG	splice_donor_variant	0	34	NA	NA	NA	HC	PTV	.	.	FALSE	FALSE	A	G	2.19e-06	8.14979	4.80975	0.09	1	0	0	NA	1	0	1.19e-06	5.80992	4.37887	0.18	1	NA	NA	NA	NA	NA
3:62203378:CT:C	chr3	62203378	CT	C	4.4e-06	0	909512	4	NM_002841.4	ENST00000474889	ENSG00000144724	PTPRG	frameshift_variant	0	23.8	NA	NA	NA	HC	PTV	S/X	528	TRUE	TRUE	C	CT	2.19e-06	8.28463	4.80974	0.085	1	7.82e-06	0.584147	2.29767	0.8	3	4.77e-06	3.16201	2.18944	0.15	4	NA	NA	NA	NA	NA
3:62203545:G:T	chr3	62203545	G	T	1.1e-06	0	909512	1	NM_002841.4	ENST00000474889	ENSG00000144724	PTPRG	stop_gained	0	43	NA	NA	NA	HC	PTV	E/*	584	TRUE	FALSE	T	G	2.19e-06	0.254624	4.80969	0.96	1	0	0	NA	1	0	1.19e-06	0.908364	4.37884	0.84	1	NA	NA	NA	NA	NA
3:62203641:G:T	chr3	62203641	G	T	1.1e-06	0	909512	1	NM_002841.4	ENST00000474889	ENSG00000144724	PTPRG	stop_gained	0	33	NA	NA	NA	HC	PTV	E/*	616	TRUE	FALSE	T	G	0	0	NA	1	0	2.61e-06	-0.103851	3.97962	0.98	1	1.19e-06	-0.413508	4.37885	0.92	1	NA	NA	NA	NA	NA
3:62203710:C:T	chr3	62203710	C	T	1.1e-06	0	909512	1	NM_002841.4	ENST00000474889	ENSG00000144724	PTPRG	stop_gained	0	38	NA	NA	NA	HC	PTV	Q/*	639	FALSE	FALSE	T	C	0	0	NA	1	0	2.61e-06	0.741996	3.97974	0.85	1	1.19e-06	-0.190609	4.37891	0.97	1	NA	NA	NA	NA	NA
3:62203890:A:T	chr3	62203890	A	T	1.1e-06	0	909512	1	NM_002841.4	ENST00000474889	ENSG00000144724	PTPRG	stop_gained	0	38	NA	NA	NA	HC	PTV	K/*	699	FALSE	FALSE	T	A	2.19e-06	1.84048	4.8097	0.7	1	0	0	NA	1	0	1.19e-06	-0.0116488	4.37884	1	1	NA	NA	NA	NA	NA
20:46040546:T:A	chr20	46040546	T	A	1.1e-06	0	909512	1	NM_020708.5	ENST00000243964	ENSG00000124140	SLC12A5	stop_gained	0	35	NA	NA	NA	HC	PTV	C/*	262	FALSE	FALSE	A	T	2.19e-06	1.06801	4.8367	0.83	1	0	0	NA	1	0	1.19e-06	1.63961	4.41025	0.71	1	NA	NA	NA	NA	NA
20:46041483:C:T	chr20	46041483	C	T	1.1e-06	0	909512	1	NM_020708.5	ENST00000243964	ENSG00000124140	SLC12A5	stop_gained	0	36	NA	NA	NA	HC	PTV	R/*	337	TRUE	FALSE	T	C	0	0	NA	1	0	2.61e-06	-5.72038	4.00554	0.15	1	1.19e-06	-4.77171	4.41027	0.28	1	NA	NA	NA	NA	NA
20:46047574:G:A	chr20	46047574	G	A	1.1e-06	0	909512	1	NM_020708.5	ENST00000243964	ENSG00000124140	SLC12A5	splice_donor_variant	0	34	NA	NA	NA	HC	PTV	.	.	FALSE	FALSE	A	G	2.19e-06	0.261603	4.83672	0.96	1	0	0	NA	1	0	1.19e-06	-0.767557	4.41026	0.86	1	NA	NA	NA	NA	NA
20:46056273:G:T	chr20	46056273	G	T	1.1e-06	0	909512	1	NM_020708.5	ENST00000243964	ENSG00000124140	SLC12A5	splice_donor_variant	0	35	NA	NA	NA	HC	PTV	.	.	FALSE	FALSE	T	G	2.19e-06	4.85545	4.83676	0.32	1	0	0	NA	1	0	1.19e-06	4.58183	4.41028	0.3	1	NA	NA	NA	NA	NA
20:46057194:G:GCACA	chr20	46057194	G	GCACA	1.1e-06	0	909512	1	NM_020708.5	ENST00000243964	ENSG00000124140	SLC12A5	frameshift_variant	0	34	NA	NA	NA	HC	PTV	-/HX	1050-1051	FALSE	TRUE	GCACA	G	2.19e-06	26.5537	4.83675	4e-08	1	0	0	NA	1	0	1.19e-06	27.0329	4.41028	8.8e-10	1	NA	NA	NA	NA	NA
15:58887386:G:A	chr15	58887386	G	A	1.1e-06	0	909512	1	NM_024755.4	ENST00000380516	ENSG00000137776	SLTM	stop_gained	0	40	NA	NA	NA	HC	PTV	R/*	844	TRUE	FALSE	A	G	0	0	NA	1	0	2.61e-06	3.59696	4.00379	0.37	1	1.19e-06	2.98109	4.40687	0.5	1	NA	NA	NA	NA	NA
15:58880007:G:A	chr15	58880007	G	A	5.5e-06	0	909512	5	NM_024755.4	ENST00000380516	ENSG00000137776	SLTM	stop_gained	0	38	NA	NA	NA	HC	PTV	R/*	1033	FALSE	FALSE	A	G	4.39e-06	1.94629	3.41777	0.57	2	0	0	NA	1	0	2.38e-06	0.755633	3.11615	0.81	2	NA	NA	NA	NA	NA
15:58880010:G:A	chr15	58880010	G	A	3.3e-06	0	909512	3	NM_024755.4	ENST00000380516	ENSG00000137776	SLTM	stop_gained	0	39	NA	NA	NA	HC	PTV	R/*	1032	TRUE	FALSE	A	G	0	0	NA	1	0	5.21e-06	11.721	2.83116	3.5e-05	2	2.38e-06	12.1597	3.11616	9.5e-05	2	NA	NA	NA	NA	NA
12:57455645:C:T	chr12	57455645	C	T	3.3e-06	0	909512	3	NM_031479.5	ENST00000266646	ENSG00000139269	INHBE	stop_gained	0	34	NA	NA	NA	HC	PTV	Q/*	37	TRUE	FALSE	T	C	NA	NA	NA	NA	NA	NA	NA	NA	NA	NA	NA	NA	NA	NA	NA	3.62e-06	-0.326872	0.378219	0.39	3
12:57455654:C:T	chr12	57455654	C	T	1.98e-05	0	909512	18	NM_031479.5	ENST00000266646	ENSG00000139269	INHBE	stop_gained	4.65e-05	35	NA	NA	NA	HC	PTV	R/*	40	FALSE	FALSE	T	C	NA	NA	NA	NA	NA	NA	NA	NA	NA	NA	NA	NA	NA	NA	NA	2.17e-05	0.134397	0.154413	0.38	18
12:57456646:T:C	chr12	57456646	T	C	1.1e-06	0	909512	1	NM_031479.5	ENST00000266646	ENSG00000139269	INHBE	missense_variant	0	29.1	0.671	deleterious(0)	probably_damaging(0.909)	NA	MISSENSE	L/P	284	FALSE	FALSE	C	T	NA	NA	NA	NA	NA	NA	NA	NA	NA	NA	NA	NA	NA	NA	NA	1.21e-06	0.449429	0.655092	0.49	1
12:57456671:CT:C	chr12	57456671	CT	C	1.1e-06	0	909512	1	NM_031479.5	ENST00000266646	ENSG00000139269	INHBE	frameshift_variant	0	32	NA	NA	NA	HC	PTV	S/X	293	FALSE	TRUE	C	CT	NA	NA	NA	NA	NA	NA	NA	NA	NA	NA	NA	NA	NA	NA	NA	1.21e-06	0.325083	0.655092	0.62	1
12:57456789:G:T	chr12	57456789	G	T	1.1e-06	0	909512	1	NM_031479.5	ENST00000266646	ENSG00000139269	INHBE	missense_variant	0	25.3	0.231	deleterious(0.01)	probably_damaging(0.928)	NA	MISSENSE	G/C	332	FALSE	FALSE	T	G	NA	NA	NA	NA	NA	NA	NA	NA	NA	NA	NA	NA	NA	NA	NA	1.21e-06	-0.59937	0.655096	0.36	1
12:57456807:G:T	chr12	57456807	G	T	7.7e-06	0	909512	7	NM_031479.5	ENST00000266646	ENSG00000139269	INHBE	missense_variant	0	27.2	0.83	deleterious(0)	probably_damaging(0.978)	NA	MISSENSE	D/Y	338	FALSE	FALSE	T	G	NA	NA	NA	NA	NA	NA	NA	NA	NA	NA	NA	NA	NA	NA	NA	8.45e-06	0.244791	0.247609	0.32	7
11:47274768:C:T	chr11	47274768	C	T	1.1e-06	0	909512	1	.	ENST00000402192	ENSG00000110514	MADD	stop_gained	0	35	NA	NA	NA	HC	PTV	.	.	FALSE	FALSE	T	C	NA	NA	NA	NA	NA	NA	NA	NA	NA	NA	NA	NA	NA	NA	NA	1.21e-06	-0.752513	0.655311	0.25	1
11:47274790:T:TCTAC	chr11	47274790	T	TCTAC	1.1e-06	0	909512	1	.	ENST00000402192	ENSG00000110514	MADD	frameshift_variant	0	27.5	NA	NA	NA	HC	PTV	.	.	FALSE	TRUE	TCTAC	T	NA	NA	NA	NA	NA	NA	NA	NA	NA	NA	NA	NA	NA	NA	NA	1.21e-06	-1.14946	0.655306	0.079	1
11:47274817:C:CT	chr11	47274817	C	CT	2.2e-06	0	909512	2	.	ENST00000402192	ENSG00000110514	MADD	frameshift_variant	0	26.1	NA	NA	NA	HC	PTV	.	.	FALSE	TRUE	CT	C	NA	NA	NA	NA	NA	NA	NA	NA	NA	NA	NA	NA	NA	NA	NA	2.42e-06	-0.734319	0.463374	0.11	2
11:47275068:C:T	chr11	47275068	C	T	5.5e-06	0	909512	5	.	ENST00000402192	ENSG00000110514	MADD	stop_gained	0	35	NA	NA	NA	HC	PTV	.	.	FALSE	FALSE	T	C	NA	NA	NA	NA	NA	NA	NA	NA	NA	NA	NA	NA	NA	NA	NA	6.04e-06	0.240755	0.293067	0.41	5
11:47275972:C:T	chr11	47275972	C	T	2.2e-06	0	909512	2	.	ENST00000402192	ENSG00000110514	MADD	stop_gained	1.55e-05	36	NA	NA	NA	HC	PTV	.	.	FALSE	FALSE	T	C	NA	NA	NA	NA	NA	NA	NA	NA	NA	NA	NA	NA	NA	NA	NA	1.21e-06	-0.958958	0.655305	0.14	1
11:47276035:C:T	chr11	47276035	C	T	1.1e-06	0	909512	1	.	ENST00000402192	ENSG00000110514	MADD	stop_gained	0	38	NA	NA	NA	HC	PTV	.	.	FALSE	FALSE	T	C	NA	NA	NA	NA	NA	NA	NA	NA	NA	NA	NA	NA	NA	NA	NA	1.21e-06	1.1665	0.655304	0.075	1
11:47276054:T:TTAGG	chr11	47276054	T	TTAGG	2.2e-06	0	909512	2	.	ENST00000402192	ENSG00000110514	MADD	frameshift_variant	0	27.1	NA	NA	NA	HC	PTV	.	.	FALSE	TRUE	TTAGG	T	NA	NA	NA	NA	NA	NA	NA	NA	NA	NA	NA	NA	NA	NA	NA	1.21e-06	0.133665	0.655304	0.84	1
11:47276055:A:ACC	chr11	47276055	A	ACC	4.4e-06	0	909512	4	.	ENST00000402192	ENSG00000110514	MADD	frameshift_variant	0	26.5	NA	NA	NA	HC	PTV	.	.	TRUE	TRUE	ACC	A	NA	NA	NA	NA	NA	NA	NA	NA	NA	NA	NA	NA	NA	NA	NA	4.83e-06	-0.166644	0.327655	0.61	4
11:47276059:C:T	chr11	47276059	C	T	1.1e-06	0	909512	1	.	ENST00000402192	ENSG00000110514	MADD	stop_gained	0	35	NA	NA	NA	HC	PTV	.	.	FALSE	FALSE	T	C	NA	NA	NA	NA	NA	NA	NA	NA	NA	NA	NA	NA	NA	NA	NA	1.21e-06	-0.0891454	0.655307	0.89	1
11:47282537:G:GGCCAGGACTCAGGCTGT	chr11	47282537	G	GGCCAGGACTCAGGCTGT	2.2e-06	0	909512	2	.	ENST00000402192	ENSG00000110514	MADD	frameshift_variant	0	27.9	NA	NA	NA	HC	PTV	.	.	TRUE	TRUE	GGCCAGGACTCAGGCTGT	G	NA	NA	NA	NA	NA	NA	NA	NA	NA	NA	NA	NA	NA	NA	NA	2.42e-06	-0.131619	0.463383	0.78	2
11:47282568:G:T	chr11	47282568	G	T	3.3e-06	0	909512	3	.	ENST00000402192	ENSG00000110514	MADD	stop_gained	0	43	NA	NA	NA	HC	PTV	.	.	TRUE	FALSE	T	G	NA	NA	NA	NA	NA	NA	NA	NA	NA	NA	NA	NA	NA	NA	NA	3.62e-06	0.0887432	0.378342	0.81	3
11:47282947:G:GA	chr11	47282947	G	GA	1.1e-06	0	909512	1	.	ENST00000402192	ENSG00000110514	MADD	frameshift_variant	0	32	NA	NA	NA	HC	PTV	.	.	FALSE	TRUE	GA	G	NA	NA	NA	NA	NA	NA	NA	NA	NA	NA	NA	NA	NA	NA	NA	1.21e-06	-0.210226	0.65531	0.75	1
11:47284938:TA:T	chr11	47284938	TA	T	1.1e-06	0	909512	1	.	ENST00000402192	ENSG00000110514	MADD	splice_acceptor_variant	0	27.4	NA	NA	NA	HC	PTV	.	.	FALSE	TRUE	T	TA	NA	NA	NA	NA	NA	NA	NA	NA	NA	NA	NA	NA	NA	NA	NA	1.21e-06	0.427471	0.655305	0.51	1
11:47285090:C:CA	chr11	47285090	C	CA	9.46e-05	0	909512	86	.	ENST00000402192	ENSG00000110514	MADD	frameshift_variant	0.000279	27.6	NA	NA	NA	HC	PTV	.	.	TRUE	TRUE	CA	C	NA	NA	NA	NA	NA	NA	NA	NA	NA	NA	NA	NA	NA	NA	NA	0.0001	-0.180749	0.0719373	0.012	83
11:47285151:G:T	chr11	47285151	G	T	4.4e-06	0	909512	4	.	ENST00000402192	ENSG00000110514	MADD	stop_gained	0	44	NA	NA	NA	HC	PTV	.	.	FALSE	FALSE	T	G	NA	NA	NA	NA	NA	NA	NA	NA	NA	NA	NA	NA	NA	NA	NA	4.83e-06	-0.539473	0.327655	0.1	4
11:47285166:C:T	chr11	47285166	C	T	6.6e-06	0	909512	6	.	ENST00000402192	ENSG00000110514	MADD	stop_gained	0	37	NA	NA	NA	HC	PTV	.	.	FALSE	FALSE	T	C	NA	NA	NA	NA	NA	NA	NA	NA	NA	NA	NA	NA	NA	NA	NA	7.25e-06	-0.0982746	0.267535	0.71	6
11:47285449:A:G	chr11	47285449	A	G	2.2e-06	0	909512	2	.	ENST00000402192	ENSG00000110514	MADD	splice_acceptor_variant	1.55e-05	35	NA	NA	NA	HC	PTV	.	.	FALSE	FALSE	G	A	NA	NA	NA	NA	NA	NA	NA	NA	NA	NA	NA	NA	NA	NA	NA	2.42e-06	-0.563228	0.463414	0.22	2
11:47289943:A:T	chr11	47289943	A	T	1.1e-06	0	909512	1	.	ENST00000402192	ENSG00000110514	MADD	stop_gained	0	40	NA	NA	NA	HC	PTV	.	.	FALSE	FALSE	T	A	NA	NA	NA	NA	NA	NA	NA	NA	NA	NA	NA	NA	NA	NA	NA	1.21e-06	-0.488881	0.655308	0.46	1
11:47289976:C:T	chr11	47289976	C	T	1.1e-06	0	909512	1	.	ENST00000402192	ENSG00000110514	MADD	stop_gained	0	36	NA	NA	NA	HC	PTV	.	.	FALSE	FALSE	T	C	NA	NA	NA	NA	NA	NA	NA	NA	NA	NA	NA	NA	NA	NA	NA	1.21e-06	-0.628872	0.655306	0.34	1
11:47290001:AC:A	chr11	47290001	AC	A	1.21e-05	0	909512	11	.	ENST00000402192	ENSG00000110514	MADD	frameshift_variant	0	25.6	NA	NA	NA	HC	PTV	.	.	FALSE	TRUE	A	AC	NA	NA	NA	NA	NA	NA	NA	NA	NA	NA	NA	NA	NA	NA	NA	1.21e-05	0.252596	0.20723	0.22	10
11:47290016:CAG:C	chr11	47290016	CAG	C	5.5e-06	0	909512	5	.	ENST00000402192	ENSG00000110514	MADD	frameshift_variant	0	33	NA	NA	NA	HC	PTV	.	.	TRUE	TRUE	C	CAG	NA	NA	NA	NA	NA	NA	NA	NA	NA	NA	NA	NA	NA	NA	NA	6.04e-06	0.251149	0.293065	0.39	5
11:47290033:C:T	chr11	47290033	C	T	1.1e-06	0	909512	1	.	ENST00000402192	ENSG00000110514	MADD	stop_gained	0	45	NA	NA	NA	HC	PTV	.	.	FALSE	FALSE	T	C	NA	NA	NA	NA	NA	NA	NA	NA	NA	NA	NA	NA	NA	NA	NA	1.21e-06	-0.792038	0.655304	0.23	1
11:47290146:CAGG:C	chr11	47290146	CAGG	C	1.1e-06	0	909512	1	.	ENST00000402192	ENSG00000110514	MADD	splice_acceptor_variant&coding_sequence_variant	0	37	NA	NA	NA	HC	PTV	.	.	TRUE	TRUE	C	CAGG	NA	NA	NA	NA	NA	NA	NA	NA	NA	NA	NA	NA	NA	NA	NA	1.21e-06	-0.747741	0.655317	0.25	1
11:47290240:GT:G	chr11	47290240	GT	G	1.1e-06	0	909512	1	.	ENST00000402192	ENSG00000110514	MADD	frameshift_variant	0	10.22	NA	NA	NA	HC	PTV	.	.	TRUE	TRUE	G	GT	NA	NA	NA	NA	NA	NA	NA	NA	NA	NA	NA	NA	NA	NA	NA	1.21e-06	-1.00544	0.655305	0.12	1
18:60371601:A:T	chr18	60371601	A	T	1.54e-05	0	909512	14	NM_005912.3	ENST00000299766	ENSG00000166603	MC4R	missense_variant	0	26.8	0.756	deleterious(0)	probably_damaging(1)	NA	MISSENSE	L/Q	250	FALSE	FALSE	T	A	NA	NA	NA	NA	NA	NA	NA	NA	NA	NA	NA	NA	NA	NA	NA	1.69e-05	-0.0542116	0.175302	0.76	14
18:60371619:G:T	chr18	60371619	G	T	6.6e-06	0	909512	6	NM_005912.3	ENST00000299766	ENSG00000166603	MC4R	missense_variant	0	25.8	0.808	deleterious(0)	probably_damaging(0.997)	NA	MISSENSE	A/E	244	TRUE	FALSE	T	G	NA	NA	NA	NA	NA	NA	NA	NA	NA	NA	NA	NA	NA	NA	NA	6.04e-06	0.234092	0.293333	0.42	5
18:60371625:T:A	chr18	60371625	T	A	1.1e-06	0	909512	1	NM_005912.3	ENST00000299766	ENSG00000166603	MC4R	missense_variant	0	26.9	0.64	deleterious(0)	probably_damaging(0.995)	NA	MISSENSE	K/M	242	FALSE	FALSE	A	T	NA	NA	NA	NA	NA	NA	NA	NA	NA	NA	NA	NA	NA	NA	NA	1.21e-06	0.207307	0.655902	0.75	1
18:60371970:G:A	chr18	60371970	G	A	5.61e-05	0	909512	51	NM_005912.3	ENST00000299766	ENSG00000166603	MC4R	missense_variant	0.000155	25	0.533	tolerated(0.1)	probably_damaging(0.996)	NA	MISSENSE	S/L	127	FALSE	FALSE	A	G	NA	NA	NA	NA	NA	NA	NA	NA	NA	NA	NA	NA	NA	NA	NA	5.43e-05	0.356893	0.0978091	0.00026	45
18:60371976:A:T	chr18	60371976	A	T	2.2e-05	0	909512	20	NM_005912.3	ENST00000299766	ENSG00000166603	MC4R	missense_variant	0	27.3	0.475	deleterious(0)	possibly_damaging(0.861)	NA	MISSENSE	I/N	125	FALSE	FALSE	T	A	NA	NA	NA	NA	NA	NA	NA	NA	NA	NA	NA	NA	NA	NA	NA	2.42e-05	1.02657	0.146669	2.6e-12	20
18:60372100:A:G	chr18	60372100	A	G	1.1e-06	0	909512	1	NM_005912.3	ENST00000299766	ENSG00000166603	MC4R	missense_variant	0	28	0.599	deleterious(0.01)	probably_damaging(0.995)	NA	MISSENSE	C/R	84	FALSE	FALSE	G	A	NA	NA	NA	NA	NA	NA	NA	NA	NA	NA	NA	NA	NA	NA	NA	1.21e-06	-0.767117	0.655912	0.24	1
18:60372111:T:C	chr18	60372111	T	C	1.43e-05	0	909512	13	NM_005912.3	ENST00000299766	ENSG00000166603	MC4R	missense_variant	1.55e-05	28.5	0.722	deleterious(0)	probably_damaging(1)	NA	MISSENSE	Y/C	80	FALSE	FALSE	C	T	NA	NA	NA	NA	NA	NA	NA	NA	NA	NA	NA	NA	NA	NA	NA	1.57e-05	0.0445565	0.181919	0.81	13
18:60372113:C:T	chr18	60372113	C	T	3.3e-06	0	909512	3	NM_005912.3	ENST00000299766	ENSG00000166603	MC4R	missense_variant	0	25.2	0.611	deleterious(0)	probably_damaging(0.986)	NA	MISSENSE	M/I	79	FALSE	FALSE	T	C	NA	NA	NA	NA	NA	NA	NA	NA	NA	NA	NA	NA	NA	NA	NA	3.62e-06	1.29787	0.378687	0.00061	3
18:60372198:A:C	chr18	60372198	A	C	4.4e-06	0	909512	4	NM_005912.3	ENST00000299766	ENSG00000166603	MC4R	missense_variant	0	29.9	0.659	deleterious(0.01)	possibly_damaging(0.557)	NA	MISSENSE	F/C	51	FALSE	FALSE	C	A	NA	NA	NA	NA	NA	NA	NA	NA	NA	NA	NA	NA	NA	NA	NA	4.83e-06	-0.23775	0.327964	0.47	4
1:228211823:AC:A	chr1	228211823	AC	A	1.1e-06	0	909512	1	NM_001386125.1	ENST00000680850	ENSG00000154358	OBSCN	frameshift_variant	0	25.5	NA	NA	NA	HC	PTV	T/X	14	TRUE	TRUE	A	AC	NA	NA	NA	NA	NA	NA	NA	NA	NA	NA	NA	NA	NA	NA	NA	1.21e-06	-0.831606	0.653298	0.2	1
1:228211877:C:T	chr1	228211877	C	T	2.09e-05	0	909512	19	NM_001386125.1	ENST00000680850	ENSG00000154358	OBSCN	stop_gained	3.1e-05	37	NA	NA	NA	HC	PTV	Q/*	32	FALSE	FALSE	T	C	NA	NA	NA	NA	NA	NA	NA	NA	NA	NA	NA	NA	NA	NA	NA	2.29e-05	0.0711282	0.149878	0.64	19
1:228212690:C:T	chr1	228212690	C	T	4.4e-06	0	909512	4	NM_001386125.1	ENST00000680850	ENSG00000154358	OBSCN	stop_gained	1.55e-05	37	NA	NA	NA	HC	PTV	Q/*	303	FALSE	FALSE	T	C	NA	NA	NA	NA	NA	NA	NA	NA	NA	NA	NA	NA	NA	NA	NA	4.83e-06	-0.105076	0.326644	0.75	4
1:228213580:CA:C	chr1	228213580	CA	C	1.1e-06	0	909512	1	NM_001386125.1	ENST00000680850	ENSG00000154358	OBSCN	frameshift_variant	0	32	NA	NA	NA	HC	PTV	K/X	377	FALSE	TRUE	C	CA	NA	NA	NA	NA	NA	NA	NA	NA	NA	NA	NA	NA	NA	NA	NA	1.21e-06	-0.0026375	0.653279	1	1
1:228214285:AG:A	chr1	228214285	AG	A	4.4e-06	0	909512	4	NM_001386125.1	ENST00000680850	ENSG00000154358	OBSCN	frameshift_variant	1.55e-05	27.4	NA	NA	NA	HC	PTV	Q/X	457	TRUE	TRUE	A	AG	NA	NA	NA	NA	NA	NA	NA	NA	NA	NA	NA	NA	NA	NA	NA	3.62e-06	0.0881135	0.377177	0.82	3
1:228214868:G:A	chr1	228214868	G	A	1.1e-06	0	909512	1	NM_001386125.1	ENST00000680850	ENSG00000154358	OBSCN	stop_gained	0	39	NA	NA	NA	HC	PTV	W/*	533	FALSE	FALSE	A	G	NA	NA	NA	NA	NA	NA	NA	NA	NA	NA	NA	NA	NA	NA	NA	1.21e-06	0.137817	0.653288	0.83	1
1:228216534:GT:G	chr1	228216534	GT	G	1.1e-06	0	909512	1	NM_001386125.1	ENST00000680850	ENSG00000154358	OBSCN	frameshift_variant	0	27.6	NA	NA	NA	HC	PTV	V/X	737	TRUE	TRUE	G	GT	NA	NA	NA	NA	NA	NA	NA	NA	NA	NA	NA	NA	NA	NA	NA	1.21e-06	0.186759	0.653281	0.77	1
1:228216581:T:G	chr1	228216581	T	G	1.1e-06	0	909512	1	NM_001386125.1	ENST00000680850	ENSG00000154358	OBSCN	stop_gained	0	27.8	NA	NA	NA	HC	PTV	Y/*	752	FALSE	FALSE	G	T	NA	NA	NA	NA	NA	NA	NA	NA	NA	NA	NA	NA	NA	NA	NA	1.21e-06	0.0939715	0.653281	0.89	1
1:228217092:T:A	chr1	228217092	T	A	1.1e-06	0	909512	1	NM_001386125.1	ENST00000680850	ENSG00000154358	OBSCN	stop_gained	0	28	NA	NA	NA	HC	PTV	C/*	819	FALSE	FALSE	A	T	NA	NA	NA	NA	NA	NA	NA	NA	NA	NA	NA	NA	NA	NA	NA	1.21e-06	0.853371	0.653282	0.19	1
1:228217125:G:A	chr1	228217125	G	A	1.1e-06	0	909512	1	NM_001386125.1	ENST00000680850	ENSG00000154358	OBSCN	stop_gained	0	39	NA	NA	NA	HC	PTV	W/*	830	FALSE	FALSE	A	G	NA	NA	NA	NA	NA	NA	NA	NA	NA	NA	NA	NA	NA	NA	NA	1.21e-06	-0.743061	0.653285	0.26	1
1:228219422:C:T	chr1	228219422	C	T	1.1e-06	0	909512	1	NM_001386125.1	ENST00000680850	ENSG00000154358	OBSCN	stop_gained	0	36	NA	NA	NA	HC	PTV	Q/*	918	FALSE	FALSE	T	C	NA	NA	NA	NA	NA	NA	NA	NA	NA	NA	NA	NA	NA	NA	NA	1.21e-06	-0.900451	0.653299	0.17	1
1:228219439:G:A	chr1	228219439	G	A	1.1e-06	0	909512	1	NM_001386125.1	ENST00000680850	ENSG00000154358	OBSCN	stop_gained	0	41	NA	NA	NA	HC	PTV	W/*	923	FALSE	FALSE	A	G	NA	NA	NA	NA	NA	NA	NA	NA	NA	NA	NA	NA	NA	NA	NA	1.21e-06	0.174311	0.653284	0.79	1
1:228219471:C:A	chr1	228219471	C	A	9.9e-06	0	909512	9	NM_001386125.1	ENST00000680850	ENSG00000154358	OBSCN	stop_gained	1.55e-05	37	NA	NA	NA	HC	PTV	S/*	934	TRUE	FALSE	A	C	NA	NA	NA	NA	NA	NA	NA	NA	NA	NA	NA	NA	NA	NA	NA	8.45e-06	0.304895	0.246925	0.22	7
1:228224546:TG:T	chr1	228224546	TG	T	3.3e-06	0	909512	3	NM_001386125.1	ENST00000680850	ENSG00000154358	OBSCN	frameshift_variant	0	26.4	NA	NA	NA	HC	PTV	V/X	1006	FALSE	TRUE	T	TG	NA	NA	NA	NA	NA	NA	NA	NA	NA	NA	NA	NA	NA	NA	NA	3.62e-06	0.00101932	0.377174	1	3
1:228224577:C:G	chr1	228224577	C	G	1.1e-06	0	909512	1	NM_001386125.1	ENST00000680850	ENSG00000154358	OBSCN	stop_gained	0	37	NA	NA	NA	HC	PTV	Y/*	1016	FALSE	FALSE	G	C	NA	NA	NA	NA	NA	NA	NA	NA	NA	NA	NA	NA	NA	NA	NA	1.21e-06	0.263103	0.653288	0.69	1
1:228224641:AG:A	chr1	228224641	AG	A	2.09e-05	0	909512	19	NM_001386125.1	ENST00000680850	ENSG00000154358	OBSCN	frameshift_variant	0	14.49	NA	NA	NA	HC	PTV	R/X	1038	TRUE	TRUE	A	AG	NA	NA	NA	NA	NA	NA	NA	NA	NA	NA	NA	NA	NA	NA	NA	2.29e-05	0.0809721	0.149878	0.59	19
1:228224653:C:T	chr1	228224653	C	T	4.4e-06	0	909512	4	NM_001386125.1	ENST00000680850	ENSG00000154358	OBSCN	stop_gained	0	39	NA	NA	NA	HC	PTV	Q/*	1042	FALSE	FALSE	T	C	NA	NA	NA	NA	NA	NA	NA	NA	NA	NA	NA	NA	NA	NA	NA	4.83e-06	0.371793	0.326653	0.26	4
1:228224680:G:T	chr1	228224680	G	T	1.1e-06	0	909512	1	NM_001386125.1	ENST00000680850	ENSG00000154358	OBSCN	stop_gained	0	38	NA	NA	NA	HC	PTV	E/*	1051	TRUE	FALSE	T	G	NA	NA	NA	NA	NA	NA	NA	NA	NA	NA	NA	NA	NA	NA	NA	1.21e-06	-0.730773	0.653287	0.26	1
1:228224697:TG:T	chr1	228224697	TG	T	1.43e-05	0	909512	13	NM_001386125.1	ENST00000680850	ENSG00000154358	OBSCN	frameshift_variant	3.1e-05	24.8	NA	NA	NA	HC	PTV	G/X	1057	FALSE	TRUE	T	TG	NA	NA	NA	NA	NA	NA	NA	NA	NA	NA	NA	NA	NA	NA	NA	1.57e-05	-0.175274	0.181195	0.33	13
1:228243213:TG:T	chr1	228243213	TG	T	1.1e-06	0	909512	1	NM_001386125.1	ENST00000680850	ENSG00000154358	OBSCN	frameshift_variant	0	10.77	NA	NA	NA	HC	PTV	V/X	1079	FALSE	TRUE	T	TG	NA	NA	NA	NA	NA	NA	NA	NA	NA	NA	NA	NA	NA	NA	NA	1.21e-06	0.919196	0.653313	0.16	1
1:228243298:G:A	chr1	228243298	G	A	1.1e-06	0	909512	1	NM_001386125.1	ENST00000680850	ENSG00000154358	OBSCN	stop_gained	0	40	NA	NA	NA	HC	PTV	W/*	1107	TRUE	FALSE	A	G	NA	NA	NA	NA	NA	NA	NA	NA	NA	NA	NA	NA	NA	NA	NA	1.21e-06	0.175648	0.653286	0.79	1
1:228244326:C:G	chr1	228244326	C	G	1.1e-06	0	909512	1	NM_001386125.1	ENST00000680850	ENSG00000154358	OBSCN	stop_gained	0	33	NA	NA	NA	HC	PTV	S/*	1171	FALSE	FALSE	G	C	NA	NA	NA	NA	NA	NA	NA	NA	NA	NA	NA	NA	NA	NA	NA	1.21e-06	1.21721	0.653285	0.062	1
1:228244343:C:T	chr1	228244343	C	T	1.1e-06	0	909512	1	NM_001386125.1	ENST00000680850	ENSG00000154358	OBSCN	stop_gained	0	27.2	NA	NA	NA	HC	PTV	Q/*	1177	TRUE	FALSE	T	C	NA	NA	NA	NA	NA	NA	NA	NA	NA	NA	NA	NA	NA	NA	NA	1.21e-06	0.823953	0.65328	0.21	1
1:228244400:G:T	chr1	228244400	G	T	1.1e-06	0	909512	1	NM_001386125.1	ENST00000680850	ENSG00000154358	OBSCN	stop_gained	0	37	NA	NA	NA	HC	PTV	E/*	1196	FALSE	FALSE	T	G	NA	NA	NA	NA	NA	NA	NA	NA	NA	NA	NA	NA	NA	NA	NA	1.21e-06	0.441761	0.653286	0.5	1
1:228244517:G:T	chr1	228244517	G	T	3.3e-06	0	909512	3	NM_001386125.1	ENST00000680850	ENSG00000154358	OBSCN	stop_gained	0	36	NA	NA	NA	HC	PTV	E/*	1235	TRUE	FALSE	T	G	NA	NA	NA	NA	NA	NA	NA	NA	NA	NA	NA	NA	NA	NA	NA	3.62e-06	0.134834	0.377184	0.72	3
1:228244572:G:A	chr1	228244572	G	A	4.4e-06	0	909512	4	NM_001386125.1	ENST00000680850	ENSG00000154358	OBSCN	splice_donor_variant	0	32	NA	NA	NA	HC	PTV	.	.	FALSE	FALSE	A	G	NA	NA	NA	NA	NA	NA	NA	NA	NA	NA	NA	NA	NA	NA	NA	4.83e-06	-0.005225	0.326647	0.99	4
1:228245592:C:T	chr1	228245592	C	T	1.32e-05	0	909512	12	NM_001386125.1	ENST00000680850	ENSG00000154358	OBSCN	stop_gained	0	32	NA	NA	NA	HC	PTV	R/*	1313	FALSE	FALSE	T	C	NA	NA	NA	NA	NA	NA	NA	NA	NA	NA	NA	NA	NA	NA	NA	1.21e-05	-0.358888	0.206589	0.082	10
1:228245658:C:T	chr1	228245658	C	T	5.5e-06	0	909512	5	NM_001386125.1	ENST00000680850	ENSG00000154358	OBSCN	stop_gained	0	37	NA	NA	NA	HC	PTV	Q/*	1335	FALSE	FALSE	T	C	NA	NA	NA	NA	NA	NA	NA	NA	NA	NA	NA	NA	NA	NA	NA	6.04e-06	-0.18679	0.292159	0.52	5
1:228246642:G:A	chr1	228246642	G	A	1.1e-06	0	909512	1	NM_001386125.1	ENST00000680850	ENSG00000154358	OBSCN	stop_gained	0	40	NA	NA	NA	HC	PTV	W/*	1383	FALSE	FALSE	A	G	NA	NA	NA	NA	NA	NA	NA	NA	NA	NA	NA	NA	NA	NA	NA	1.21e-06	-1.13963	0.653293	0.081	1
1:228250083:CA:C	chr1	228250083	CA	C	1.1e-06	0	909512	1	NM_001386125.1	ENST00000680850	ENSG00000154358	OBSCN	frameshift_variant	0	27.4	NA	NA	NA	HC	PTV	K/X	1477	TRUE	TRUE	C	CA	NA	NA	NA	NA	NA	NA	NA	NA	NA	NA	NA	NA	NA	NA	NA	1.21e-06	0.92123	0.653286	0.16	1
1:228256766:G:A	chr1	228256766	G	A	2.2e-06	0	909512	2	NM_001386125.1	ENST00000680850	ENSG00000154358	OBSCN	stop_gained	0	41	NA	NA	NA	HC	PTV	W/*	1567	FALSE	FALSE	A	G	NA	NA	NA	NA	NA	NA	NA	NA	NA	NA	NA	NA	NA	NA	NA	2.42e-06	0.0414109	0.461943	0.93	2
1:228264353:C:CCGGG	chr1	228264353	C	CCGGG	1.1e-06	0	909512	1	NM_001386125.1	ENST00000680850	ENSG00000154358	OBSCN	frameshift_variant	0	25.4	NA	NA	NA	HC	PTV	A/AGX	1792	TRUE	TRUE	CCGGG	C	NA	NA	NA	NA	NA	NA	NA	NA	NA	NA	NA	NA	NA	NA	NA	1.21e-06	0.457297	0.653284	0.48	1
1:228268662:AG:A	chr1	228268662	AG	A	2.2e-06	0	909512	2	NM_001386125.1	ENST00000680850	ENSG00000154358	OBSCN	frameshift_variant	0	28	NA	NA	NA	HC	PTV	K/X	1849	TRUE	TRUE	A	AG	NA	NA	NA	NA	NA	NA	NA	NA	NA	NA	NA	NA	NA	NA	NA	2.42e-06	0.137964	0.461941	0.77	2
1:228272026:T:TGC	chr1	228272026	T	TGC	2.2e-06	0	909512	2	NM_001386125.1	ENST00000680850	ENSG00000154358	OBSCN	frameshift_variant	1.55e-05	30	NA	NA	NA	HC	PTV	C/CX	1931	TRUE	TRUE	TGC	T	NA	NA	NA	NA	NA	NA	NA	NA	NA	NA	NA	NA	NA	NA	NA	2.42e-06	-0.0077689	0.461976	0.99	2
1:228272191:C:T	chr1	228272191	C	T	7.7e-06	0	909512	7	NM_001386125.1	ENST00000680850	ENSG00000154358	OBSCN	stop_gained	0	36	NA	NA	NA	HC	PTV	Q/*	1986	FALSE	FALSE	T	C	NA	NA	NA	NA	NA	NA	NA	NA	NA	NA	NA	NA	NA	NA	NA	8.45e-06	0.293658	0.246928	0.23	7
[truncated: 93 more rows]
