# Supplementary material for: Large-scale exome sequence analysis identifies sex- and age-specific determinants of obesity
Source: Cell Genom. 2023 Aug 2;3(8):100362. doi: 10.1016/j.xgen.2023.100362 (PMC10435378; doi:10.1016/j.xgen.2023.100362)
Supplement: Table S4. Sensitivity analyses, related to STAR Methods — Sensitivity analyses to corroborate the identified associations in the discovery traits. Look-up of all BMI-associated genes in an analysis (BOLT) of inverse-rank normalized BMI and of all identified gene-trait combinations using STAAR and also linear regression models (excluding related participants), with the additional calculation of heteroscedasticity robust standards errors. Headers as follows: Gene, gene symbol; Mask, discovery variant collapsing mask; Trait, trait being tested; P, p value for the association; Carriers, number of carriers; BETA, effect size estimate; SE, standard error of the effect; N total, total number of participants with phenotypic and genotypic data available. [file mmc5.xlsx]

## Sheet: Sheet1
Table S4: Sensitivity analyses, related to STAR methods.
Gene	Mask	Trait	P	Carriers	Lookup in inverse-rank transformed BMI in discovery sex for discovery mask (BOLT)				STAAR in discovery trait for white euro related				Linear model in discovery trait for white euro unrelated
					Carriers	BETA	SE	P	STAAR O P	STAAR SKAT P	STAAR Burden P	STAAR ACAT P	N total	Carriers	BETA	SE	P	Heteroscedasticity robust SE	Heteroscedasticity robust P
CALCR	DMG	SAC10	6.7e-11	1636	NA	NA	NA	NA	1.05e-09	0.000371	3.56e-10	0.0142	351688	1394	0.107	0.018	3.98e-09	0.019	1.5e-08
INHBE	DMG	SAC10	5e-07	1199	NA	NA	NA	NA	2.76e-05	0.00167	9.32e-06	0.00634	351688	1012	0.081	0.021	0.000134	0.021	9.76e-05
MADD	HC_PTV	SAC10	5.9e-07	327	NA	NA	NA	NA	3e-06	0.0153	1e-06	0.00397	351688	284	-0.166	0.04	3.78e-05	0.04	4.22e-05
MC4R	DMG	SAC10	3.7e-57	1102	NA	NA	NA	NA	1.57e-53	2.33e-20	5.43e-54	9.65e-11	351688	931	0.31	0.022	3.34e-44	0.023	7.84e-40
OBSCN	HC_PTV	SAC10	1.4e-07	4954	NA	NA	NA	NA	1.06e-06	0.0337	3.49e-07	0.119	351688	4240	0.043	0.01	4.35e-05	0.01	2.91e-05
POMC	DMG	SAC10	5.6e-11	1303	NA	NA	NA	NA	4.35e-09	1.65e-07	1.42e-09	8.18e-06	351688	1098	0.113	0.02	2.96e-08	0.02	2.47e-08
DIDO1	HC_PTV	BMI_F	9.5e-10	14	14	1.34294	0.25259	1.1e-07	1.54e-09	3.01e-05	1.02e-09	1.02e-09	192721	13	8.647	1.416	1.01e-09	1.565	3.27e-08
KIAA1109	HC_PTV	BMI_F	2.3e-08	371	371	0.250705	0.0489136	3e-07	2.8e-07	0.00913	1.14e-07	5.17e-07	192721	313	1.407	0.289	1.1e-06	0.332	2.25e-05
MC4R	DMG	BMI_F	1.2e-26	591	591	0.356169	0.0388939	5.3e-20	4.09e-24	9.81e-11	1.39e-24	3.94e-08	192721	499	1.991	0.229	3.17e-18	0.278	7.33e-13
PTPRG	HC_PTV	BMI_F	1.7e-07	92	92	0.458615	0.0980081	2.9e-06	1.29e-06	0.0142	8.57e-07	8.57e-07	192721	74	2.636	0.593	8.91e-06	0.76	0.000525
SLC12A5	HC_PTV	BMI_F	2.7e-07	11	11	1.15456	0.284969	5.1e-05	3.89e-09	1.39e-09	4.02e-08	4.02e-08	192721	9	6.113	1.701	0.000327	2.573	0.0175
MC4R	DMG	BMI_M	1.1e-14	518	518	0.299719	0.0415423	5.4e-13	5.92e-13	6.98e-05	1.99e-13	0.000138	163792	439	1.306	0.202	9.34e-11	0.235	2.87e-08
SLTM	HC_PTV	BMI_M	2.7e-07	38	38	0.737982	0.153259	1.5e-06	6.57e-06	0.000822	4.4e-06	4.39e-06	163792	33	3.472	0.734	2.27e-06	0.847	4.12e-05
