# Supplementary material for: Large-scale exome sequence analysis identifies sex- and age-specific determinants of obesity
Source: Cell Genom. 2023 Aug 2;3(8):100362. doi: 10.1016/j.xgen.2023.100362 (PMC10435378; doi:10.1016/j.xgen.2023.100362)
Supplement: Table S5. Look-up of SAC10 and BMI genes for associations with other traits, related to STAR Methods — Exome-identified SAC-associated genes were queried for associations with T2D, WHR (adjusted for BMI), and hand-grip strength, while BMI-associated genes were queried against sex-combined and stratified T2D, WHR (adjusted for BMI), SHBG, and free testosterone levels. Each outcome was tested using BOLT-LMM. For T2D, we also performed sensitivity analyses by logistic regression (excluding related participants), with the additional calculation of heteroscedasticity robust standards errors. Headers as follows: Gene, gene symbol; Mask, discovery variant collapsing mask; Trait, trait being tested; BETA, effect size estimate; SE, standard error of the effect; P, p value for the association; AC, allele count; N total, total number of participants with phenotypic and genotypic data available; Carriers, number of carriers; OR, exponential of the logOR (BETA) with UCI and LCI denoting the 95% confidence intervals of the OR. [file mmc6.xlsx]

## Sheet: Sheet1
Table S5: Exome-based PheWAS for SAC10 and BMI genes, related to STAR methods.
BMI genes			T2D - BOLT				T2D_F - BOLT				T2D_M - BOLT				Logistic regression model on T2D for white euro unrelated												SHBG_F - BOLT				SHBG_M - BOLT				SHBG - BOLT				FreeTestosterone_F - BOLT				FreeTestosterone_M - BOLT				FreeTestosterone - BOLT
Gene	Mask	Trait	BETA	SE	P	AC	BETA	SE	P	AC	BETA	SE	P	AC	N total	Carriers	BETA (logOR)	SE	OR	UCI	LCI	P	Heteroscedasticity robust SE	Heteroscedasticity robust UCI	Heteroscedasticity robust LCI	Heteroscedasticity robust P	BETA	SE	P	AC	BETA	SE	P	AC	BETA	SE	P	AC	BETA	SE	P	AC	BETA	SE	P	AC	BETA	SE	P
DIDO1	HC_PTV	BMI_F	0.051	0.055	0.35	23	0.088	0.061	0.15	14	0.002	0.099	0.98	9	192227	13	1.3423	0.7819	3.8279	17.7225	0.8268	0.086	0.8852	21.6989	0.6753	0.129	-0.326	0.132	0.014	11	-0.092	0.14	0.51	7	-0.231	0.095	0.015	18	0.513	0.198	0.0098	11	0.001	0.117	0.99	7	0.307	0.124	0.013
KIAA1109	HC_PTV	BMI_F	0.032	0.01	0.0015	680	0.034	0.012	0.0036	371	0.027	0.017	0.11	309	192227	314	0.5146	0.2033	1.673	2.4919	1.1232	0.0114	0.2041	2.496	1.1213	0.0117	-0.053	0.026	0.041	287	0.009	0.022	0.69	271	-0.019	0.017	0.26	558	0.056	0.039	0.15	285	0.005	0.019	0.78	271	0.028	0.022	0.21
MC4R	DMG	BMI_F	0.012	0.008	0.13	1098	0.028	0.009	0.0028	586	-0.005	0.013	0.73	512	192227	494	0.4571	0.1611	1.5795	2.166	1.1519	0.00454	0.1627	2.1726	1.1483	0.00495	-0.022	0.021	0.29	446	0.013	0.018	0.48	448	-0.009	0.013	0.5	894	0.037	0.031	0.24	445	-0.011	0.015	0.45	445	0.014	0.018	0.43
PTPRG	HC_PTV	BMI_F	-0.024	0.02	0.22	175	-0.013	0.024	0.59	92	-0.036	0.033	0.27	83	192227	74	-0.8739	0.7186	0.4173	1.7068	0.102	0.224	0.7306	1.7475	0.0997	0.232	0.013	0.052	0.81	70	0.027	0.043	0.52	74	0.022	0.033	0.52	144	0.002	0.078	0.98	70	0.023	0.036	0.52	74	-0.004	0.044	0.93
SLC12A5	HC_PTV	BMI_F	0.338	0.073	3.1e-06	13	0.403	0.069	3.9e-09	11	-0.094	0.211	0.66	2	192227	9	2.8421	0.7013	17.1517	67.8058	4.3386	5.07e-05	0.8444	89.7498	3.2778	0.000763	-0.284	0.146	0.052	9	-0.203	0.262	0.44	2	-0.249	0.121	0.04	11	0.434	0.219	0.048	9	-0.071	0.219	0.75	2	0.373	0.159	0.019
SLTM	DMG	BMI_M	0.016	0.008	0.03	1217	0.014	0.009	0.12	666	0.018	0.013	0.17	551	163104	33	1.1209	0.4146	3.0676	6.914	1.361	0.00686	0.4597	7.5528	1.2459	0.0148	0.027	0.079	0.73	31	-0.247	0.062	7.9e-05	35	-0.127	0.049	0.01	66	0.059	0.12	0.62	30	-0.048	0.052	0.36	35	0.005	0.065	0.94
SAC10 genes			T2D - BOLT				WHR (adj. BMI) - BOLT				Hand grip strength - BOLT
Gene	Mask	Trait	BETA	SE	P	AC	BETA	SE	P	AC	BETA	SE	P	AC
CALCR	DMG	SAC10	0.005	0.006	0.41	1666	-0.001	0.001	0.51	1670	0.104281	0.169443	0.54	1664
INHBE	DMG	SAC10	-0.008	0.008	0.31	1207	-0.011	0.002	1.1e-11	1210	-0.0085711	0.198862	0.97	1207
MADD	HC_PTV	SAC10	0.007	0.014	0.63	335	0.004	0.003	0.24	336	-0.396674	0.377125	0.29	335
MC4R	DMG	SAC10	0.012	0.008	0.13	1098	-0.003	0.002	0.056	1107	-0.0448184	0.207951	0.83	1107
OBSCN	HC_PTV	SAC10	-0.004	0.004	0.23	5008	-0.001	0.001	0.21	5016	0.579308	0.0978467	3.2e-09	5006
POMC	DMG	SAC10	0.009	0.007	0.23	1317	0	0.002	0.84	1320	0.24543	0.189896	0.2	1318
[truncated: 13 more columns]
