# Supplementary material for: Large-scale exome sequence analysis identifies sex- and age-specific determinants of obesity
Source: Cell Genom. 2023 Aug 2;3(8):100362. doi: 10.1016/j.xgen.2023.100362 (PMC10435378; doi:10.1016/j.xgen.2023.100362)
Supplement: Table S6. Menopause mediation, related to STAR Methods — Genes identified in the female-only BMI analysis were queried for associations with binary menopausal status and for interactions between menopause and carrier status with the BMI outcome using linear regression models in the unrelated subsample of the discovery cohort. Headers as in Table S5. [file mmc7.xlsx]

## Sheet: Sheet1
Table S6: Menopause mediation, related to STAR methods.
Gene	Mask	Trait	Linear model towards Menopause status (binary trait, in White Euro unrelated)							Linear model of interaction between carrier and menopause status on BMI (in White Euro unrelated)
			Carriers	BETA (logOR)	SE	OR	UCI	LCI	P	Carriers	BETA	SE	P
DIDO1	HC_PTV	BMI_F	10	-0.7989	0.9021	0.4498	2.636	0.0768	0.376	10	4.438	3.294	0.178
KIAA1109	HC_PTV	BMI_F	224	-0.2272	0.2195	0.7967	1.2252	0.5181	0.301	224	-0.79	0.7	0.259
MC4R	DMG	BMI_F	341	-0.0347	0.1836	0.9659	1.3842	0.674	0.85	341	-0.707	0.615	0.251
PTPRG	HC_PTV	BMI_F	46	-0.7516	0.5012	0.4716	1.2595	0.1766	0.134	46	-2.524	1.605	0.116
SLC12A5	HC_PTV	BMI_F	8	-0.7924	1.269	0.4527	5.4459	0.0376	0.532	8	3.142	3.727	0.399
