# Supplementary material for: Large-scale exome sequence analysis identifies sex- and age-specific determinants of obesity
Source: Cell Genom. 2023 Aug 2;3(8):100362. doi: 10.1016/j.xgen.2023.100362 (PMC10435378; doi:10.1016/j.xgen.2023.100362)
Supplement: Table S7. Effects of ExWAS-highlighted genes on categorical obesity traits, related to Figure 3 — Comparative size at age 10; “Thinner”, “Average”, or “Plumper” was treated as an ordered categorical outcome to indicate "childhood obesity." Adult BMI was similarly split into three categories: <20, >20 but <30, and >30, to indicate "adult obesity." These two categorical outcomes were tested in cumulative link models against carrier status for qualifying rare exome variants, in the White-European unrelated subsample of the UK Biobank. SAC10-identified genes were tested against sex-combined child and adult obesity, while BMI-identified genes were tested against the equivalent sex-stratified traits as well. For each of these analyses headers are as follows: Gene, gene symbol; Mask, discovery variant collapsing mask; Trait, discovery associated trait with "_M" or "_F" indicating whether it was a male- or female-only analysis; AC, allele count; P, p value for the association; N total, total number of participants with phenotypic and genotypic data available; N carriers per level (1/2/3), number of carriers with qualifying variants for the gene-mask combination within each of the three body size categories; BETA (logOR), effect size estimate; SE, standard error of the effect; OR, exponential of the logOR (BETA) with UCI and LCI denoting the 95% confidence intervals of the OR. [file mmc8.xlsx]

## Sheet: Sheet1
Table S7: Effects of ExWAS-highlighted genes on categorical obesity traits, related to Figure 3.
BMI genes					Adult obesity sex-combined								Adult obesity females								Adult obesity males								Child obesity sex-combined								Child obesity females								Child obesity males
Gene	Mask	Trait	AC	P	N total	N carriers per level (1/2/3)	BETA (logOR)	SE	OR	LCI	UCI	P	N total	N carriers per level (1/2/3)	BETA (logOR)	SE	OR	LCI	UCI	P	N total	N carriers per level (1/2/3)	BETA (logOR)	SE	OR	LCI	UCI	P	N total	N carriers per level (1/2/3)	BETA (logOR)	SE	OR	LCI	UCI	P	N total	N carriers per level (1/2/3)	BETA (logOR)	SE	OR	LCI	UCI	P	N total	N carriers per level (1/2/3)	BETA (logOR)	SE	OR
DIDO1	HC_PTV	BMI_F	14	9.5e-10	356424	0/9/12	1.49	0.441	4.439	1.869	10.531	0.000725	192677	0/2/11	2.979	0.769	19.665	4.357	88.787	0.000108	163747	0/7/1	-0.723	0.946	0.485	0.076	3.097	0.444	351688	2009-09-03	1.272	0.42	3.567	1.566	8.127	0.00246	190553	0/5/8	2.076	0.553	7.969	2.693	23.581	0.000177	161135	2001-04-03	-0.119	0.675	0.888
KIAA1109	HC_PTV	BMI_F	371	2.3e-08	356424	11/395/166	0.259	0.091	1.296	1.084	1.549	0.00423	192677	10/202/101	0.46	0.12	1.583	1.252	2.004	0.000123	163747	1/193/65	0.008	0.14	1.008	0.765	1.327	0.957	351688	164/290/100	0.146	0.081	1.157	0.987	1.356	0.0723	190553	86/160/61	0.143	0.109	1.153	0.932	1.427	0.189	161135	78/130/39	0.148	0.122	1.159
MC4R	DMG	BMI_F	591	1.2e-26	356424	16/569/352	0.627	0.067	1.872	1.642	2.135	1.24e-20	192677	11/298/189	0.698	0.092	2.01	1.678	2.407	2.75e-14	163747	5/271/163	0.54	0.099	1.716	1.413	2.083	5.04e-08	351688	182/436/313	0.884	0.064	2.42	2.136	2.742	7.38e-44	190553	87/233/176	0.878	0.086	2.407	2.032	2.851	2.48e-24	161135	95/203/137	0.891	0.094	2.437
PTPRG	HC_PTV	BMI_F	92	1.7e-07	356424	2/87/51	0.583	0.174	1.791	1.274	2.519	0.000834	192677	2/38/33	0.983	0.236	2.671	1.683	4.244	3.11e-05	163747	0/49/18	0.094	0.269	1.098	0.648	1.862	0.728	351688	28/86/27	0.456	0.157	1.577	1.161	2.144	0.0036	190553	10/44/20	0.731	0.215	2.077	1.364	3.163	0.000656	161135	18/42/7	0.148	0.227	1.16
SLC12A5	HC_PTV	BMI_F	11	2.7e-07	356424	0/4/7	1.844	0.627	6.323	1.85	21.605	0.00328	192677	0/2/7	2.523	0.804	12.465	2.578	60.27	0.00169	163747	0/2/0	NA	NA	NA	NA	NA	NA	351688	2004-03-04	0.429	0.624	1.536	0.452	5.224	0.492	190553	2004-03-02	1.085	0.665	2.958	0.804	10.883	0.103	161135	2/0/0	NA	NA	NA
SLTM	DMG	BMI_M	518	1.1e-14	356424	0/38/28	0.852	0.247	2.344	1.445	3.804	0.00055	192677	0/22/11	0.565	0.356	1.76	0.876	3.535	0.113	163747	0/16/17	1.131	0.348	3.098	1.566	6.128	0.00116	351688	19/32/14	0.261	0.24	1.299	0.811	2.079	0.276	190553	2006-10-17	0.043	0.331	1.044	0.546	1.998	0.896	161135	2008-09-15	0.51	0.348	1.666
SAC10 genes					Child obesity sex-combined								Adult obesity sex-combined
Gene	Mask	Trait	AC	P	N total	N carriers per level (1/2/3)	BETA (logOR)	SE	OR	LCI	UCI	P	N total	N carriers per level (1/2/3)	BETA (logOR)	SE	OR	LCI	UCI	P
CALCR	DMG	SAC10	1636	6.7e-11	351688	389/699/306	0.301	0.052	1.351	1.22	1.496	5.89e-09	356424	26/1001/396	0.206	0.058	1.229	1.097	1.377	0.000373
INHBE	DMG	SAC10	1199	5e-07	351688	273/557/182	0.232	0.06	1.261	1.121	1.419	0.000102	356424	25/707/291	0.186	0.068	1.204	1.054	1.376	0.00674
MADD	HC_PTV	SAC10	327	5.9e-07	351688	129/121/34	-0.496	0.115	0.609	0.486	0.763	1.55e-05	356424	3/224/65	-0.027	0.133	0.973	0.75	1.263	0.837
MC4R	DMG	SAC10	1102	3.7e-57	351688	182/436/313	0.884	0.064	2.42	2.135	2.744	7.38e-44	356424	16/569/352	0.627	0.067	1.872	1.642	2.135	1.24e-20
OBSCN	HC_PTV	SAC10	4954	1.4e-07	351688	1226/2316/698	0.127	0.029	1.136	1.073	1.202	1.36e-05	356424	87/3130/1074	0.059	0.034	1.061	0.992	1.134	0.0865
POMC	DMG	SAC10	1303	5.6e-11	351688	281/598/219	0.321	0.057	1.379	1.233	1.541	2.3e-08	356424	15/786/310	0.2	0.065	1.221	1.075	1.387	0.00222
[truncated: 3 more columns]
