# Supplementary material for: Large-scale exome sequence analysis identifies sex- and age-specific determinants of obesity
Source: Cell Genom. 2023 Aug 2;3(8):100362. doi: 10.1016/j.xgen.2023.100362 (PMC10435378; doi:10.1016/j.xgen.2023.100362)
Supplement: Table S8. Common variant look-up for adult BMI or SAC10, T2D, and functional annotations, related to STAR Methods — GWAS signals in the adult BMI or SAC10 GWAS were annotated on the basis of proximity to the exome-identified genes. These loci were further annotated with gene-level common coding variant associations, enhancer, and eQTL colocalization information and signals were looked-up in a GWAS of BMI excluding UK Biobank and a GWAS meta-analysis of T2D. Headers as follows: Gene, gene symbol; Trait, discovery associated trait; GWAS signal, rsID for independent signals mapping to gene in the equivalent trait GWAS; Chr, chromosome where signal is located; Pos, genomic position of signal in GRCh37; Distance from TSS/end, distance of GWAS signal to TSS/end of gene; A1, effect allele; A0, other allele; Freq1, effect allele frequency; Beta1, effect size estimate per copy of a1; SE, standard error of beta1; P, p value for the association (followed by p in the female-only and male-only analyses for the BMI signals); Proxy rsID, if GWAS signal was not available in this GWAS what proxy SNP was used; Proxy R2, linkage disequilibrium (LD) R-squared between GWAS signal and proxy rsID; Proxy A1, effect allele for proxy rsID; CodVar MAGMA nSNPs, number of common coding variants within gene that contributed to the gene-level association; P, p value for the gene-level association; ABC enhancers in LD SNP/R2, rsID and R-squared for the SNPs in high LD with GWAS signal that are within an enhancer of gene; ABC-max/tissue, the ABC-max score and the tissue where the enhancer interaction is observed; eQTL coloc (GTEx MA) h3.pp, posterior probability that there are different variants underlying the association pattern seen for levels of gene and variation in the phenotype; h4.pp, posterior probability that the same variants underlie both associations; Direction, if same variants underlying associations, what is the respective direction of effect between the expression and GWAS data. [file mmc9.xlsx]

## Sheet: Sheet1
Table S8: Common variant look-up for adult BMI or SAC10, T2D and functional annotations, related to STAR methods.
		Sex-combined GWAS											Sex-stratified GWAS		BMI (Locke et al., 2015)						CodVar MAGMA		ABC Enhancers in LD		eQTL coloc (GTEx MA)			T2D (Mahajan et al., 2018)
Gene	Trait	GWAS signal	Chr	Pos	Distance from TSS	Distance from end	A1	A0	Freq1	Beta1	SE	P	P_females	P_males	Proxy rsID	Proxy R2	Proxy A1	Beta1	SE	P	nSNPs	P	SNP/R2	ABC-max/tissue	h3.pp	h4.pp	Direction	Proxy rsID	Proxy R2	Proxy A1	Beta1	SE	P
DIDO1	BMI	rs6011457	20	61530915	-21826	38389	T	A	0.503216	0.0578665	0.00931907	2.4e-10	3.2e-08	0.0043	same	NA	same	0.0115	0.0038	0.002476	11	3.7208e-05	rs11483944/0.97	0.155036/spinal_cord_fetal-ENCODE	1	1.9e-06	NA	NA	NA	NA	-0.0004	0.0064	0.95
MC4R	BMI	rs6567160	18	57829135	209159	210873	T	C	0.767255	-0.263456	0.0109963	1e-126	1.2e-72	1.3e-51	same	NA	same	-0.0556	0.0036	3.93e-53	2	5e-10	no	no	0.991	0.00133	NA	NA	NA	NA	-0.055	0.0074	2.1e-13
SLC12A5	BMI	rs2425847	20	44907927	-257603	-219138	A	G	0.590637	-0.0644495	0.00948879	8e-12	2.5e-07	1.1e-05	same	NA	same	-0.0094	0.0038	0.01337	2	0.072133	no	no	0.00385	0.0312	NA	NA	NA	NA	-0.015	0.0064	0.018
SLTM	BMI	rs7175642	15	59450079	-278831	-224201	T	G	0.340596	0.0622205	0.00996531	2.5e-10	8.9e-10	0.011	rs2242323	0.450834	A	0.0111	0.0044	0.01164	1	0.36	no	no	0.0202	0.975243	Exp-GWAS+	NA	NA	NA	0.015	0.0068	0.024
CALCR	SAC10	rs75001243	7	93216002	-162203	-11960	C	T	0.639423	-0.0134936	0.00144764	1.2e-20	-	-	-	-		-	-	-	4	1.1657e-15	no	no	0	1.33e-06	NA	rs13247665	0.999568	T	0.0053	0.0068	0.44
INHBE	SAC10	rs78607331	12	57648644	200445	203164	C	T	0.95489	-0.0239062	0.00334634	1.2e-12	-	-	-	-		-	-	-	1	0.68669	no	no	3.01e-06	0.0015	NA	rs75927231	0.376843	G	0.017	0.013	0.18
MADD	SAC10	11:47527195_CA_C	11	47527195	-236270	-175613	CA	C	0.597045	0.0166153	0.00150152	3.7e-28	-	-	-	-		-	-	-	6	3.9913e-14	no	no	1	2.07e-12	NA	rs12225051	0.549883	C	0.034	0.0071	2.2e-06
MC4R	SAC10	18:57850927_GTCT_G	18	57850927	187367	189081	GTCT	G	0.76601	-0.034264	0.00164365	1.1e-98	-	-	-	-		-	-	-	1	5e-10	no	no	0.257	0.00306	NA	rs2168711	0.997107	T	-0.056	0.0074	8.3e-14
POMC	SAC10	rs6749422	2	25150011	233710	241709	C	G	0.512881	-0.0362021	0.00138779	1.9e-152	-	-	-	-		-	-	-	4	5.6704e-06	no	no	1	1.52e-110	NA	NA	NA	NA	-0.0093	0.0063	0.14
