# Supplementary material for: Large-scale exome sequence analysis identifies sex- and age-specific determinants of obesity
Source: Cell Genom. 2023 Aug 2;3(8):100362. doi: 10.1016/j.xgen.2023.100362 (PMC10435378; doi:10.1016/j.xgen.2023.100362)
Supplement: Table S9. POMC and MC4R domain burden tests, related to Figure 5 — The associations between POMC, MC4R, and SAC10 were further analyzed to ascertain the functional domain composition of the qualifying DMG variants. POMC domains were annotated using UniProt, and MC4R domains were further annotated using GPCRdb. DMG variants within each of the identified sub-gene domains were collapsed to calculate gene burden associations with SAC10. Functionally characterized variants within both genes were also extracted to perform burden associations. Headers as follows: Gene, gene symbol; Mask, variant collapsing mask; Trait, trait being tested; Carriers, number of carriers; N total, total number of participants with phenotypic and genotypic data available; N variants, number of variants included in mask; BETA, effect size estimate; SE, standard error of the effect; P, p value for the association. [file mmc10.xlsx]

## Sheet: Sheet1
Table S9: POMC & MC4R domain burden tests, related to Figure 5.
Gene	Mask	Trait	Carriers	N total	N variants	BETA	SE	P
POMC	DMG vars within α-MSH	SAC10	771	414032	8	0.1331	0.0243	4.43e-08
	DMG vars within β-endorphin	SAC10	35	414032	19	-0.0642	0.1142	0.574
	DMG vars within β-MSH	SAC10	45	414032	9	-0.0739	0.1007	0.463
	DMG vars within γ-MSH	SAC10	25	414032	8	0.0875318	0.135139	0.51717
MC4R	DMG vars within helix 1	SAC10	113	414032	6	0.5363	0.0635691	3.27e-17
	DMG vars within helix 4	SAC10	251	414032	10	0.2777	0.0426598	7.57e-11
	DMG vars within helix 6	SAC10	62	414032	4	0.4823	0.0858122	1.9e-08
	DMG vars within helix 10	SAC10	47	414032	7	0.5353	0.0985551	5.59e-08
	DMG vars within helix 9	SAC10	37	414032	2	0.5749	0.111082	2.27e-07
	DMG vars within helix 8	SAC10	224	414032	10	0.2045	0.0451548	5.92e-06
	DMG vars within helix 7	SAC10	42	414032	6	0.2408	0.104267	0.0209
	DMG vars within helix 12	SAC10	14	414032	3	0.3794	0.18058	0.0356
	DMG vars within helix 11	SAC10	20	414032	2	0.1915	0.151087	0.205
	DMG vars within helix 5	SAC10	30	414032	3	0.0079	0.123362	0.949
MC4R	Lotta_etal_GoF	SAC10	28042	414032	5	-0.043	0.00410884	2.62e-25
	Lotta_etal_LoF	SAC10	1100	414032	20	0.097	0.0203797	1.88e-06
POMC	Shah_etal_GoF	SAC10	4884	414032	4	-0.0449425	0.00968887	3.51e-06
	Shah_etal_WT	SAC10	24	414032	6	-0.172887	0.13792	0.210012
