# Supplementary material for: Large-scale exome sequence analysis identifies sex- and age-specific determinants of obesity
Source: Cell Genom. 2023 Aug 2;3(8):100362. doi: 10.1016/j.xgen.2023.100362 (PMC10435378; doi:10.1016/j.xgen.2023.100362)
Supplement: Table S10. POMC and MC4R functional variants, related to STAR Methods — Variant-level summary statistics for variants that contributed to the burden association from Table S9. Headers as follows: Function, assigned function of variants as defined in originating paper, under the categories LoF = LoF missense, GoF = GoF missense, LoF_PTV = LoF nonsense or frameshift, GoF & LoF = variant with opposing effects on the two functional pathways assessed, rest as seen in Table S3. [file mmc11.xlsx]

## Sheet: Sheet1
Table S10: POMC & MC4R functional variants, related to STAR methods.
Function	varID	CHROM	POS	REF	ALT	AF	F_MISSING	AN	AC	MANE	ENST	ENSG	SYMBOL	CSQ	gnomAD_AF	CADD	REVEL	SIFT	POLYPHEN	LOFTEE	PARSED_CSQ	AA	AApos	MULTI	INDEL	MINOR	MAJOR	BOLT_MAF	BETA	SE	P_BOLT_LMM_INF	BOLT_AC
MC4R:GoF	18:60371355:T:C	chr18	60371355	T	C	1.54e-05	4.4e-05	909472	14	NM_005912.3	ENST00000299766	ENSG00000166603	MC4R	missense_variant	3.1e-05	24.7	0.364	deleterious_low_confidence(0)	probably_damaging(0.976)		MISSENSE	Y/C	332	FALSE	FALSE	C	T	1.69e-05	-0.0704437	0.175302	0.69	14
MC4R:GoF	18:60371401:T:C	chr18	60371401	T	C	3.08e-05	2.42e-05	909490	28	NM_005912.3	ENST00000299766	ENSG00000166603	MC4R	missense_variant	4.65e-05	19.36	0.13	tolerated(0.51)	benign(0.005)		MISSENSE	I/V	317	FALSE	FALSE	C	T	3.26e-05	-0.25758	0.126233	0.041	27
MC4R:GoF	18:60371599:T:G	chr18	60371599	T	G	0.0130339	0.000292465	909246	11851	NM_005912.3	ENST00000299766	ENSG00000166603	MC4R	missense_variant	0.0114939	18.81	0.138	tolerated(1)	benign(0.005)		MISSENSE	I/L	251	TRUE	FALSE	G	T	0.0138812	-0.0192188	0.00616034	0.0018	11495
MC4R:GoF	18:60371659:C:T	chr18	60371659	C	T	1.1e-05	0	909512	10	NM_005912.3	ENST00000299766	ENSG00000166603	MC4R	missense_variant	3.1e-05	22.9	0.251	tolerated(0.44)	possibly_damaging(0.611)		MISSENSE	G/S	231	FALSE	FALSE	T	C	9.66e-06	-0.052501	0.231907	0.82	8
MC4R:GoF	18:60372043:C:T	chr18	60372043	C	T	0.0197403	0.000171521	909356	17951	NM_005912.3	ENST00000299766	ENSG00000166603	MC4R	missense_variant	0.0186143	18.52	0.05	tolerated(0.5)	benign(0.021)		MISSENSE	V/I	103	FALSE	FALSE	T	C	0.0199318	-0.0586599	0.0051609	6.2e-30	16505
MC4R:GoF & LoF	18:60371644:G:A	chr18	60371644	G	A	0.000102253	4.4e-06	909508	93	NM_005912.3	ENST00000299766	ENSG00000166603	MC4R	missense_variant	9.29e-05	23.5	0.292	tolerated(0.05)	benign(0.056)		MISSENSE	R/C	236	TRUE	FALSE	A	G	0.000106272	-0.0164134	0.0699279	0.81	88
MC4R:LoF	18:60371377:G:A	chr18	60371377	G	A	1.1e-06	2.42e-05	909490	1	NM_005912.3	ENST00000299766	ENSG00000166603	MC4R	missense_variant	0	9.851	0.385	tolerated_low_confidence(0.71)	benign(0)		MISSENSE	L/F	325	FALSE	FALSE	A	G	1.21e-06	1.06938	0.655903	0.1	1
MC4R:LoF	18:60371403:A:C	chr18	60371403	A	C	5.5e-06	8.8e-06	909504	5	NM_005912.3	ENST00000299766	ENSG00000166603	MC4R	missense_variant	0	28.2	0.672	deleterious(0)	possibly_damaging(0.821)		MISSENSE	I/S	316	FALSE	FALSE	C	A	0	0		1	0
MC4R:LoF	18:60371445:T:A	chr18	60371445	T	A	7.7e-06	3.52e-05	909480	7	NM_005912.3	ENST00000299766	ENSG00000166603	MC4R	missense_variant	0	26.5	0.897	deleterious(0.04)	probably_damaging(1)		MISSENSE	Y/F	302	FALSE	FALSE	A	T	7.25e-06	0.659383	0.267775	0.014	6
MC4R:LoF	18:60371527:G:A	chr18	60371527	G	A	4.4e-06	3.3e-05	909482	4	NM_005912.3	ENST00000299766	ENSG00000166603	MC4R	missense_variant	1.55e-05	24	0.689	deleterious(0.02)	benign(0.3)		MISSENSE	P/S	275	FALSE	FALSE	A	G	3.62e-06	0.115884	0.378687	0.76	3
MC4R:LoF	18:60371593:C:T	chr18	60371593	C	T	0.000117647	8.8e-06	909504	107	NM_005912.3	ENST00000299766	ENSG00000166603	MC4R	missense_variant	0.000139384	22.7	0.469	tolerated(0.37)	possibly_damaging(0.462)		MISSENSE	V/I	253	FALSE	FALSE	T	C	0.000119557	0.0166661	0.065929	0.8	99
MC4R:LoF	18:60371596:C:T	chr18	60371596	C	T	0.000147332	2.2e-06	909510	134	NM_005912.3	ENST00000299766	ENSG00000166603	MC4R	missense_variant	0.000108446	25.6	0.817	deleterious(0)	probably_damaging(1)		MISSENSE	G/S	252	FALSE	FALSE	T	C	0.000154578	0.127131	0.0579834	0.028	128
MC4R:LoF	18:60371619:G:T	chr18	60371619	G	T	6.6e-06	0	909512	6	NM_005912.3	ENST00000299766	ENSG00000166603	MC4R	missense_variant	0	25.8	0.808	deleterious(0)	probably_damaging(0.997)		MISSENSE	A/E	244	TRUE	FALSE	T	G	6.04e-06	0.234092	0.293333	0.42	5
MC4R:LoF	18:60371744:G:T	chr18	60371744	G	T	0.000203407	6.6e-06	909506	185	NM_005912.3	ENST00000299766	ENSG00000166603	MC4R	missense_variant	1.55e-05	17.86	0.12	tolerated(1)	benign(0.074)		MISSENSE	F/L	202	FALSE	FALSE	T	G	4.83e-06	-0.112688	0.328176	0.73	4
MC4R:LoF	18:60371827:C:T	chr18	60371827	C	T	0.000111049	2.2e-06	909510	101	NM_005912.3	ENST00000299766	ENSG00000166603	MC4R	missense_variant	0.00015489	16.3	0.13	tolerated(1)	benign(0.023)		MISSENSE	A/T	175	FALSE	FALSE	T	C	2.54e-05	0.108225	0.143201	0.45	21
MC4R:LoF	18:60371854:C:T	chr18	60371854	C	T	2.2e-06	0	909512	2	NM_005912.3	ENST00000299766	ENSG00000166603	MC4R	missense_variant	1.55e-05	23.1	0.224	deleterious(0)	benign(0.281)		MISSENSE	V/I	166	FALSE	FALSE	T	C	0	0		1	0
MC4R:LoF	18:60371856:C:T	chr18	60371856	C	T	3.74e-05	2.2e-06	909510	34	NM_005912.3	ENST00000299766	ENSG00000166603	MC4R	missense_variant	3.1e-05	27.5	0.67	deleterious(0)	probably_damaging(0.981)		MISSENSE	R/Q	165	FALSE	FALSE	T	C	3.99e-05	0.485314	0.114184	2.1e-05	33
MC4R:LoF	18:60371857:G:A	chr18	60371857	G	A	3.52e-05	1.1e-05	909502	32	NM_005912.3	ENST00000299766	ENSG00000166603	MC4R	missense_variant	3.1e-05	27.7	0.501	deleterious(0)	probably_damaging(0.999)		MISSENSE	R/W	165	FALSE	FALSE	A	G	3.26e-05	0.464253	0.126238	0.00024	27
MC4R:LoF	18:60371901:G:A	chr18	60371901	G	A	1.1e-06	4.18e-05	909474	1	NM_005912.3	ENST00000299766	ENSG00000166603	MC4R	missense_variant	1.55e-05	26.7	0.685	deleterious(0)	probably_damaging(1)		MISSENSE	T/I	150	FALSE	FALSE	A	G	0	0		1	0
MC4R:LoF	18:60371944:A:G	chr18	60371944	A	G	8.8e-06	4.4e-06	909508	8	NM_005912.3	ENST00000299766	ENSG00000166603	MC4R	missense_variant	0	27	0.751	deleterious(0)	probably_damaging(1)		MISSENSE	S/P	136	FALSE	FALSE	G	A	9.66e-06	0.313334	0.231899	0.18	8
MC4R:LoF	18:60372015:G:A	chr18	60372015	G	A	0.000581659	4.84e-05	909468	529	NM_005912.3	ENST00000299766	ENSG00000166603	MC4R	missense_variant	0.00108423	18.45	0.168	tolerated(0.09)	benign(0.179)		MISSENSE	T/M	112	TRUE	FALSE	A	G	0.000620753	-0.00438565	0.0289491	0.88	514
MC4R:LoF	18:60372067:C:T	chr18	60372067	C	T	7.26e-05	2.2e-06	909510	66	NM_005912.3	ENST00000299766	ENSG00000166603	MC4R	missense_variant	7.74e-05	21.8	0.179	tolerated(0.13)	possibly_damaging(0.49)		MISSENSE	V/I	95	FALSE	FALSE	T	C	7.37e-05	-0.0624941	0.0839884	0.46	61
MC4R:LoF	18:60372069:C:T	chr18	60372069	C	T	1.1e-06	2.2e-06	909510	1	NM_005912.3	ENST00000299766	ENSG00000166603	MC4R	missense_variant	0	25.3	0.515	deleterious(0)	probably_damaging(0.999)		MISSENSE	S/N	94	FALSE	FALSE	T	C	1.21e-06	0.310244	0.655902	0.64	1
MC4R:LoF	18:60372123:T:C	chr18	60372123	T	C	5.83e-05	8.8e-06	909504	53	NM_005912.3	ENST00000299766	ENSG00000166603	MC4R	missense_variant	6.19e-05	25.7	0.707	deleterious(0)	probably_damaging(1)		MISSENSE	H/R	76	FALSE	FALSE	C	T	6.4e-05	0.0666862	0.0901017	0.46	53
MC4R:LoF	18:60372330:C:T	chr18	60372330	C	T	6.49e-05	6.6e-06	909506	59	NM_005912.3	ENST00000299766	ENSG00000166603	MC4R	missense_variant	0	5.673	0.178	tolerated_low_confidence(0.9)	benign(0)		MISSENSE	R/H	7	TRUE	FALSE	T	C	5.8e-05	0.0124755	0.0946807	0.9	48
MC4R:LoF nonsense or frameshit	18:60371431:G:A	chr18	60371431	G	A	1.1e-06	4.62e-05	909470	1	NM_005912.3	ENST00000299766	ENSG00000166603	MC4R	stop_gained	1.55e-05	41				HC	PTV	Q/*	307	FALSE	FALSE	A	G	1.21e-06	0.368596	0.655903	0.57	1
MC4R:LoF nonsense or frameshit	18:60371513:G:GCA	chr18	60371513	G	GCA	3.08e-05	5.94e-05	909458	28	NM_005912.3	ENST00000299766	ENSG00000166603	MC4R	frameshift_variant	0	32				HC	PTV	C/CX	279	TRUE	TRUE	GCA	G	3.38e-05	0.463302	0.123962	0.00019	28
MC4R:LoF nonsense or frameshit	18:60372223:G:A	chr18	60372223	G	A	3.3e-06	2.2e-06	909510	3	NM_005912.3	ENST00000299766	ENSG00000166603	MC4R	stop_gained	0	38				HC	PTV	Q/*	43	FALSE	FALSE	A	G	3.62e-06	0.302523	0.378689	0.42	3
MC4R:LoF nonsense or frameshit	18:60372245:G:T	chr18	60372245	G	T	6.49e-05	1.1e-05	909502	59	NM_005912.3	ENST00000299766	ENSG00000166603	MC4R	stop_gained	0.000278724	35				HC	PTV	Y/*	35	FALSE	FALSE	T	G	6.76e-05	0.415227	0.0876546	2.2e-06	56
MC4R:WT-like variant	18:60371637:C:T	chr18	60371637	C	T	3.3e-06	0	909512	3	NM_005912.3	ENST00000299766	ENSG00000166603	MC4R	missense_variant	0	20.5	0.155	tolerated(0.23)	benign(0.266)		MISSENSE	G/D	238	TRUE	FALSE	T	C	0	0		1	0
MC4R:WT-like variant	18:60372261:G:A	chr18	60372261	G	A	0.000151733	1.98e-05	909494	138	NM_005912.3	ENST00000299766	ENSG00000166603	MC4R	missense_variant	7.74e-05	22	0.137	tolerated(0.08)	benign(0.005)		MISSENSE	S/F	30	FALSE	FALSE	A	G	0.000155788	0.024108	0.0577585	0.68	129
POMC:GOF	2:25161179:G:C	chr2	25161179	G	C	0.00556923	5.5e-05	909462	5065	NM_000939.4	ENST00000395826	ENSG00000115138	POMC	missense_variant	0.00370141	31	0.816	deleterious(0)	probably_damaging(0.987)		MISSENSE	R/G	236	TRUE	FALSE	C	G	0.00588034	-0.0473331	0.00938087	4.5e-07	4869
POMC:GOF	2:25161429:C:G	chr2	25161429	C	G	1.1e-06	1.54e-05	909498	1	NM_000939.4	ENST00000395826	ENSG00000115138	POMC	missense_variant	0	26.1	0.484	deleterious(0)	probably_damaging(0.989)		MISSENSE	K/N	152	FALSE	FALSE	G	C	1.21e-06	0.261744	0.653169	0.69	1
POMC:GOF	2:25161572:C:T	chr2	25161572	C	T	1.76e-05	1.98e-05	909494	16	NM_000939.4	ENST00000395826	ENSG00000115138	POMC	missense_variant	0	21.2	0.389	tolerated(0.05)	benign(0.313)		MISSENSE	E/K	105	FALSE	FALSE	T	C	1.57e-05	-0.0827006	0.181158	0.65	13
POMC:GOF	2:25161629:G:C	chr2	25161629	G	C	1.1e-06	1.32e-05	909500	1	NM_000939.4	ENST00000395826	ENSG00000115138	POMC	missense_variant	0	25.6	0.392	deleterious(0)	possibly_damaging(0.856)		MISSENSE	R/G	86	FALSE	FALSE	C	G	0	0		1	0
POMC:GOF	2:25161662:G:C	chr2	25161662	G	C	2.2e-06	0	909512	2	NM_000939.4	ENST00000395826	ENSG00000115138	POMC	missense_variant	0	28.1	0.696	deleterious(0)	possibly_damaging(0.541)		MISSENSE	R/G	75	FALSE	FALSE	C	G	0	0		1	0
POMC:GOF	2:25164739:G:C	chr2	25164739	G	C	1.1e-06	0	909512	1	NM_000939.4	ENST00000395826	ENSG00000115138	POMC	missense_variant	1.55e-05	18.87	0.268	tolerated(0.41)	benign(0.108)		MISSENSE	L/V	12	TRUE	FALSE	C	G	1.21e-06	-0.687436	0.653255	0.29	1
POMC:LOF	2:25161394:G:A	chr2	25161394	G	A	8.69e-05	0.000103352	909418	79	NM_000939.4	ENST00000395826	ENSG00000115138	POMC	missense_variant	0	21.6	0.158	tolerated(0.73)	benign(0.268)		MISSENSE	A/V	164	FALSE	FALSE	A	G	9.18e-05	-0.135409	0.074935	0.071	76
POMC:WT	2:25161305:G:C	chr2	25161305	G	C	4.4e-06	1.54e-05	909498	4	NM_000939.4	ENST00000395826	ENSG00000115138	POMC	missense_variant	0	3.422	0.213	tolerated(0.54)	benign(0)		MISSENSE	P/A	194	FALSE	FALSE	C	G	4.83e-06	-0.198512	0.326583	0.54	4
POMC:WT	2:25161482:C:T	chr2	25161482	C	T	3.3e-06	1.54e-05	909498	3	NM_000939.4	ENST00000395826	ENSG00000115138	POMC	missense_variant	1.55e-05	22.1	0.208	tolerated(0.1)	benign(0.197)		MISSENSE	G/S	135	FALSE	FALSE	T	C	3.62e-06	-0.23792	0.377104	0.53	3
POMC:WT	2:25161505:C:A	chr2	25161505	C	A	1.1e-06	1.32e-05	909500	1	NM_000939.4	ENST00000395826	ENSG00000115138	POMC	missense_variant	0	16.29	0.204	deleterious(0.02)	benign(0.068)		MISSENSE	G/V	127	FALSE	FALSE	A	C	1.21e-06	-0.257319	0.65316	0.69	1
POMC:WT	2:25161506:C:T	chr2	25161506	C	T	1.1e-06	1.32e-05	909500	1	NM_000939.4	ENST00000395826	ENSG00000115138	POMC	missense_variant	0	12.93	0.212	tolerated(0.17)	benign(0.11)		MISSENSE	G/S	127	FALSE	FALSE	T	C	0	0		1	0
POMC:WT	2:25161553:T:C	chr2	25161553	T	C	3.3e-06	1.54e-05	909498	3	NM_000939.4	ENST00000395826	ENSG00000115138	POMC	missense_variant	0	6.185	0.251	tolerated(0.39)	benign(0)		MISSENSE	E/G	111	FALSE	FALSE	C	T	3.62e-06	-0.0582756	0.377104	0.88	3
POMC:WT	2:25161557:C:T	chr2	25161557	C	T	1.1e-06	1.76e-05	909496	1	NM_000939.4	ENST00000395826	ENSG00000115138	POMC	missense_variant	0	9.035	0.161	tolerated(0.4)	benign(0.026)		MISSENSE	G/S	110	FALSE	FALSE	T	C	0	0		1	0
POMC:WT	2:25161560:C:G	chr2	25161560	C	G	3.3e-06	1.76e-05	909496	3	NM_000939.4	ENST00000395826	ENSG00000115138	POMC	missense_variant	0	8.878	0.307	tolerated(0.25)	benign(0.001)		MISSENSE	A/P	109	FALSE	FALSE	G	C	3.62e-06	-0.0258064	0.377106	0.95	3
POMC:WT	2:25164750:C:T	chr2	25164750	C	T	1.98e-05	0	909512	18	NM_000939.4	ENST00000395826	ENSG00000115138	POMC	missense_variant	1.55e-05	17.66	0.228	tolerated(0.39)	benign(0.436)		MISSENSE	R/H	8	FALSE	FALSE	T	C	1.21e-05	-0.288875	0.206553	0.16	10
