# Supplementary material for: Large-scale exome sequence analysis identifies sex- and age-specific determinants of obesity
Source: Cell Genom. 2023 Aug 2;3(8):100362. doi: 10.1016/j.xgen.2023.100362 (PMC10435378; doi:10.1016/j.xgen.2023.100362)
Supplement: Table S11. Homozygous and compound heterozygous carriers of ExWAS-highlighted genes, related to STAR Methods — Breakdown of the number of heterozygous, compound heterozygous, and homozygous carriers of genes highlighted in the ExWAS and their mean BMI/SAC10. Headers as follows: Gene, gene symbol; Trait, trait being tested; Mask, variant collapsing mask; Sex, which sex the look-up was performed in with “M” denoting male, “F” denoting female, and “both” denoting both sexes combined, Heterozygous, Homozygous, Compound heterozygous; N, number of individuals; Mean, average BMI or SAC10; SD, standard deviation of the mean. [file mmc12.xlsx]

## Sheet: Sheet1
Table S11: Homozygous and compound heterozygous carriers of ExWAS-highlighted genes, related to STAR methods.
Gene	Trait	Mask	Sex	Heterozygous			Homozygous			Compound heterozygous
				N	Mean	SD	N	Mean	SD	N	Mean	SD
DIDO1	BMI	HC_PTV	F	14	35.2	5.45	0	NA	NA	0	NA	NA
DIDO1	BMI	HC_PTV	M	9	29.1	2.9	0	NA	NA	0	NA	NA
DIDO1	BMI	HC_PTV	Both	23	32.9	5.47	0	NA	NA	0	NA	NA
KIAA1109	BMI	HC_PTV	F	370	28.3	5.78	0	NA	NA	1	44.3	NA
KIAA1109	BMI	HC_PTV	M	310	28.6	4.37	0	NA	NA	0		NA
KIAA1109	BMI	HC_PTV	Both	680	28.4	5.18	0	NA	NA	1	44.3	NA
MC4R	BMI	DMG	F	590	29.2	6.43	0	NA	NA	1	38.2	NA
MC4R	BMI	DMG	M	517	29.2	4.87	0	NA	NA	1	28.6	NA
MC4R	BMI	DMG	Both	1107	29.2	5.75	0	NA	NA	2	33.4	NA
PTPRG	BMI	HC_PTV	F	92	29.7	6.37	0	NA	NA	0	NA	NA
PTPRG	BMI	HC_PTV	M	83	28.4	4.64	0	NA	NA	0	NA	NA
PTPRG	BMI	HC_PTV	Both	175	29.1	5.64	0	NA	NA	0	NA	NA
SLC12A5	BMI	HC_PTV	F	11	35	8.52	0	NA	NA	0	NA	NA
SLC12A5	BMI	HC_PTV	M	2	23.8	1.95	0	NA	NA	0	NA	NA
SLC12A5	BMI	HC_PTV	Both	13	33.3	8.87	0	NA	NA	0	NA	NA
SLTM	BMI	HC_PTV	F	36	29	5.52	0	NA	NA	1	42.8	NA
SLTM	BMI	HC_PTV	M	38	31	4.9	0	NA	NA	0	NA	NA
SLTM	BMI	HC_PTV	Both	74	30	5.27	0	NA	NA	1	42.8	NA
OBSCN	SAC10	HC_PTV	Both	4928	1.88	0.66	1	2	NA	25	2.16	0.62
CALCR	SAC10	DMG	Both	1632	1.93	0.7	0	NA	NA	4	2.5	0.58
INHBE	SAC10	DMG	Both	1199	1.91	0.67	0	NA	NA	0	NA	NA
MADD	SAC10	HC_PTV	Both	327	1.64	0.66	0	NA	NA	0	NA	NA
MC4R	SAC10	DMG	Both	1100	2.14	0.73	0	NA	NA	2	3	0
POMC	SAC10	DMG	Both	1301	1.94	0.67	1	2	NA	1	1	NA
