# Supplementary material for: Large-scale exome sequence analysis identifies sex- and age-specific determinants of obesity
Source: Cell Genom. 2023 Aug 2;3(8):100362. doi: 10.1016/j.xgen.2023.100362 (PMC10435378; doi:10.1016/j.xgen.2023.100362)
Supplement: Table S12. OBSCN effects on SAC10 by carrier status, related to STAR Methods — Effect of carrier status of OBSCN high-confidence protein truncating variants on comparative body size age 10. This was assessed using a cumulative link model against carrier status in the White-European unrelated subsample of the UK Biobank. Headers as follows: Model, model being tested with “HOM” denoting homozygous carriers, “CHET” denoting compound heterozygous carriers, “HET” denoting heterozygous carriers and non-carriers; BETA (logOR/OR), effect size estimate; SE, standard error of effect size estimate; P, p value for the association; LCI(logOR/OR), lower 95% confidence interval of logOR/OR estimate; UCI(logOR/OR), upper 95% confidence interval of logOR/OR estimate. [file mmc13.xlsx]

## Sheet: Sheet1
Table S12: OBSCN effects on SAC10 by carrier status, related to STAR methods.
Model	BETA (logOR)	SE	P	LCI (logOR)	UCI (logOR)	BETA (OR)	LCI (OR)	UCI (OR)
HOM/CHET/HET vs non-carriers	0.127	0.029	1.36e-05	0.07	0.185	1.136	1.072	1.203
HET vs non-carriers	0.122	0.029	3.05e-05	0.065	0.18	1.13	1.067	1.197
CHET/HOM vs non-carriers	0.894	0.362	0.0135	0.184	1.604	2.446	1.203	4.974
CHET/HOM vs HET vs non-carriers	0.054	0.029	0.0646	-0.003	0.111	1.055	0.997	1.117
