# Supplementary material for: Large-scale exome sequence analysis identifies sex- and age-specific determinants of obesity
Source: Cell Genom. 2023 Aug 2;3(8):100362. doi: 10.1016/j.xgen.2023.100362 (PMC10435378; doi:10.1016/j.xgen.2023.100362)
Supplement: Table S13. Variance in BMI vs. SAC10 explained by rare variant carrier status, related to Figure 6 — For each identified exome gene, the variance explained by carrier status of qualifying rare exome variants in the residual variance in the outcome phenotype after adjusting for covariates, as adjusted model r-squared in the “discovery” trait-sex combinations. Headers as follows: Gene, gene symbol; Mask, variant collapsing mask in discovery analyses; Sex, sex used in discovery analyses; N BMI, total number of participants in BMI analysis; adj_rsq_bmi, model adjusted r-squared when testing residualized BMI against carrier status, latter two repeated for SAC10. [file mmc14.xlsx]

## Sheet: Sheet1
Table S13: Variance in BMI vs SAC10 explained by rare variant carrier status, related to Figure 6.
Gene	Mask	Sex	N BMI	adj_rsq_bmi	N SAC10	adj_rsq_sac10
CALCR	DMG	both	356513	6.41e-05	351688	9.82e-05
DIDO1	HC_PTV	females	192721	0.000188	190553	7.46e-05
INHBE	DMG	both	356513	1.47e-05	351688	3.82e-05
KIAA1109	HC_PTV	females	192721	0.000118	190553	3.75e-06
MADD	HC_PTV	both	356513	-2.72e-06	351688	4.55e-05
MC4R	DMG	both	356513	0.000329	351688	0.000554
MC4R	DMG	females	192721	0.000388	190553	0.000538
MC4R	DMG	both	163792	0.00025	161135	0.000565
OBSCN	HC_PTV	both	356513	1.05e-05	351688	4.58e-05
POMC	DMG	both	356513	2.96e-05	351688	8.5e-05
PTPRG	HC_PTV	females	192721	9.72e-05	190553	5.62e-05
SLC12A5	HC_PTV	females	192721	6.18e-05	190553	8.47e-06
SLTM	HC_PTV	males	163792	0.00013	161135	8.02e-06
