# Supplementary material for: Large-scale exome sequence analysis identifies sex- and age-specific determinants of obesity
Source: Cell Genom. 2023 Aug 2;3(8):100362. doi: 10.1016/j.xgen.2023.100362 (PMC10435378; doi:10.1016/j.xgen.2023.100362)
Supplement: Table S14. Rare variant associations with adult BMI stratified by median age, related to STAR Methods — Effect of genes identified in ExWAS on BMI stratified by age at recruitment. Headers as follows: Gene, gene symbol; Mean, average BMI; SE, standard error of the mean; Z, Z score derived from a two-sample t test comparing effect sizes between the two age groups; P_het, p value corresponding to Z score. [file mmc15.xlsx]

## Sheet: Sheet1
Table S14: Rare variant associations with adult BMI stratified by median age, related to STAR methods.
Gene	≤58 years of age		>58 years of age		Z	P_het
	Mean	SE	Mean	SE
DIDO1	33.5	5.38	32.02	5.75	0.188	0.851
KIAA1109	28.46	5.54	28.43	4.84	0.005	0.996
MC4R	29.23	6.24	29.19	5.24	0.005	0.996
PTPRG	29.28	5.6	28.93	5.7	0.044	0.965
SLC12A5	35.18	10.64	30.35	4.45	0.419	0.675
SLTM	29.86	6.07	30.65	4.58	-0.103	0.918
