# Supplementary material for: Large-scale exome sequence analysis identifies sex- and age-specific determinants of obesity
Source: Cell Genom. 2023 Aug 2;3(8):100362. doi: 10.1016/j.xgen.2023.100362 (PMC10435378; doi:10.1016/j.xgen.2023.100362)
Supplement: Table S15. Pathway enrichment using coding variant gene-level MAGMA associations, related to STAR Methods — Selected DDR pathway enrichment in the sex-combined BMI and SAC10 GWAS. Genes included in each pathway can be found in Table S20. Headers as follows: N genes, number of genes included in this pathway with available association data; BETA, effect size estimate for the pathway level association; BETA_STD, semi-standardized BETA; SE, standard error of the effect size estimate (BETA); P, p value for the association. [file mmc16.xlsx]

## Sheet: Sheet1
Table S15: Pathway enrichment of using coding variant gene-level MAGMA associations, related to STAR methods.
Pathway	BMI (sex-combined)					SAC10 (sex-combined)
	N genes	BETA	BETA_STD	SE	P	N genes	BETA	BETA_STD	SE	P
DDR custom	516	0.16	0.03	0.06	0.00427	516	0.08	0.01	0.06	0.0794
GO cellular response to DNA damage stimulus	697	0.15	0.03	0.05	0.003	697	0.07	0.01	0.05	0.0697
GO DNA repair	443	0.16	0.03	0.07	0.00917	443	0.05	0.01	0.06	0.2
