# Supplementary material for: Large-scale exome sequence analysis identifies sex- and age-specific determinants of obesity
Source: Cell Genom. 2023 Aug 2;3(8):100362. doi: 10.1016/j.xgen.2023.100362 (PMC10435378; doi:10.1016/j.xgen.2023.100362)
Supplement: Table S16. Classification of adult BMI GWAS signals as “adult-specific” or “life-course-acting,” related to STAR Methods — Classification of adult BMI GWAS signals as “adult-specific” or “life-course-acting” using data on comparative body size age 10 (SAC10), age at menarche (AAM), and adult BMI from the GIANT consortium excluding UK Biobank data. Each SNP was annotated to its closest gene and appears twice if it was assigned more than one closest gene. Headers as follows: SNP, rsID for independent GWAS signal; CHR, chromosome; BP, base pair; ALLELE1, effect allele; ALLELE0, non-affect allele; A1FREQ, effect allele frequency; BETA, effect size estimate; SE, standard error of effect size estimate; P, p value for the association; Proxy, proxy SNP used if BMI SNP was not present in GIANT data; R2, R2 value for BMI SNP and proxy SNP; Adult-specific, whether a given SNP was classified as being adult-specific with “NA” denoting that SNP information was missing in at least one look-up dataset; Closest gene (±500 kb), closest gene to SNP; start, start position of gene; end, end position of gene; DDR gene, whether gene is appearing in “Gene Ontology DNA repair,” “Gene Ontology cellular response to DDR stimulus,” or a custom pathway curated by S.P.J. [file mmc17.xlsx]

## Sheet: Sheet1
Table S16: Classification of adult BMI signals as 'adult-specific' or 'life-course-acting', related to STAR methods
SNP	CHR	BP	ALLELE1	ALLELE0	A1FREQ	BETA	SE	P	SAC10_BETA	SAC10_SE	SAC10_P	AAM_BETA	AAM_SE	AAM_P	GIANT_BETA	GIANT_SE	GIANT_P	Proxy	R2	Adult-specific	Closest gene (±500kb)	CHR	start	end	DDR gene
12:133420533_CA_C	12	133420533	C	CA	0.340825	0.0638171	0.0101827	1.5e-10	0.00171799	0.0015259	0.29	0.00157984	0.00480505	0.78	0.0116	0.004	0.00373	rs2306540	0.846	YES	CHFR	12	133408941	133464191	yes
8:74678436_GGGAGGAGAGGAGAAGAAAGAGAAAA_G	8	74678436	G	GGGAGGAGAGGAGAAGAAAGAGAAAA	0.11414	0.0790277	0.0147123	4.6e-08	-0.0042557	0.00220529	0.059	0.0132946	0.00691552	0.073	0.0179	0.0058	0.00203	rs6999701	0.9825	YES	UBE2W	8	74692330	74791097	yes
rs1125683	15	60917321	G	A	0.448047	0.057227	0.00934258	9e-10	4.59e-05	0.00139883	1	-0.0028209	0.00440471	0.52	0.0108	0.0038	0.00448	rs339985	0.9898	YES	RORA	15	60780482	61521501
rs1125683	15	60917321	G	A	0.448047	0.057227	0.00934258	9e-10	4.59e-05	0.00139883	1	-0.0028209	0.00440471	0.52	0.0108	0.0038	0.00448	rs339985	0.9898	YES	RORA-AS1	15	60771376	60922838
rs12044012	1	33816726	G	A	0.677348	0.0605459	0.00988653	1.2e-09	0.000216	0.00148546	0.99	0.00877013	0.00466173	0.07	0.0081	0.004	0.0429	rs6678247	0.9709	YES	PHC2	1	33789223	33841194
rs12044012	1	33816726	G	A	0.677348	0.0605459	0.00988653	1.2e-09	0.000216	0.00148546	0.99	0.00877013	0.00466173	0.07	0.0081	0.004	0.0429	rs6678247	0.9709	YES	PHC2-AS1	1	33815952	33828846
rs1471740	3	136328270	C	T	0.741057	0.09545	0.0105603	7.4e-20	0.00174363	0.00158746	0.19	-0.0058854	0.00498519	0.27	0.0168	0.0036	2.8e-06	rs7621025	0.9888	YES	STAG1	3	136055077	136471220	yes
rs188955288	19	4067314	C	T	0.811758	0.109915	0.0120295	7.6e-20	0.000806	0.00180041	0.71	-0.0038462	0.00567614	0.57	0.0186	0.0053	0.000449	rs895330	0.9469	YES	ZBTB7A	19	4043300	4066897	yes
rs4237798	12	54670880	C	G	0.587762	0.0595829	0.0094217	2.5e-10	0.000471	0.00141195	0.72	-0.0064738	0.00444417	0.22	0.0096	0.004	0.0164	rs1920045	0.9994	YES	CBX5	12	54624725	54673906	yes
rs4237798	12	54670880	C	G	0.587762	0.0595829	0.0094217	2.5e-10	0.000471	0.00141195	0.72	-0.0064738	0.00444417	0.22	0.0096	0.004	0.0164	rs1920045	0.9994	YES	SCAT2	12	54656398	54672847
rs8176166	17	41240277	T	C	0.851974	0.0745354	0.0131366	1.5e-08	0.00179863	0.00196673	0.39	0.00102262	0.00619249	0.99	0.0162	0.0043	0.000186	rs17599948	0.8322	YES	BRCA1	17	41196311	41277381	yes
rs980888	5	111293695	G	T	0.306924	0.057493	0.0100597	6.4e-09	0.000714	0.0015099	0.52	-0.0070035	0.00474861	0.14	0.0097	0.004	0.0153	NA	NA	YES	NREP	5	111064498	111312629
rs980888	5	111293695	G	T	0.306924	0.057493	0.0100597	6.4e-09	0.000714	0.0015099	0.52	-0.0070035	0.00474861	0.14	0.0097	0.004	0.0153	NA	NA	YES	NREP-AS1	5	111248204	111353003
1:195029618_C_CT	1	195029618	C	CT	0.690592	0.078277	0.0104489	2.7e-14	0.00287765	0.00157024	0.094	-0.0094671	0.00492757	0.073	0.0083	0.0038	0.029	rs12141968	0.6664	YES	NA	NA	NA	NA
1:39738803_AT_A	1	39738803	A	AT	0.206989	0.0878384	0.0116061	1.1e-14	0.000992	0.00174425	0.55	-0.0073435	0.00547721	0.14	0.0085	0.0038	0.0235	rs3818806	0.8729	YES	MACF1	1	39549838	39952810
12:108377228_GA_G	12	108377228	G	GA	0.775338	0.0809199	0.0111816	2.9e-13	0.00229074	0.00167565	0.18	-0.0045262	0.00527083	0.46	0.016	0.0046	0.000505	rs12309155	0.9801	YES	LOC728739	12	108296926	108297548
16:62867929_TAG_T	16	62867929	TAG	T	0.403046	0.0581713	0.00960888	9.5e-10	0.00054616	0.00144047	0.67	-0.00581	0.00453875	0.17	0.0099	0.0038	0.00918	rs2962446	0.6969	YES	NA	NA	NA	NA
6:163010613_TC_T	6	163010613	TC	T	0.862675	0.0953031	0.0134883	9.5e-13	0.00277545	0.00202446	0.18	-0.0122728	0.00634941	0.063	0.0241	0.0056	1.68e-05	rs13199223	0.9847	YES	PRKN	6	161768448	163148798
6:97806419_GGA_G	6	97806419	GGA	G	0.652894	0.0725694	0.00980012	2.8e-13	3.82e-05	0.00147048	0.9	0.00228487	0.00461387	0.67	0.0158	0.004	7.82e-05	rs7771567	0.9307	YES	LOC101927314	6	97753461	98156793
rs10169594	2	41637688	C	T	0.363517	0.0578396	0.00960632	2.3e-09	0.000577	0.00144485	0.74	-0.0047239	0.00454388	0.35	0.0114	0.004	0.00437	NA	NA	YES	LINC01913	2	42104694	42121186
rs10184537	2	50742025	C	T	0.662488	0.0711436	0.00976196	1.3e-12	-0.000238	0.00146869	0.7	-0.000635	0.00460836	0.73	0.0093	0.004	0.0201	rs10176705	0.8771	YES	NRXN1	2	50145642	51259674
rs10505836	12	19288508	C	A	0.861292	0.0908363	0.0135224	4.4e-11	0.00219353	0.00202683	0.29	-0.0036437	0.00637586	0.73	0.0098	0.0044	0.0259	NA	NA	YES	PLEKHA5	12	19282666	19529334
rs10760277	9	126093999	T	C	0.385906	0.0616144	0.0095566	2.4e-11	0.00114902	0.00143246	0.29	-0.0011425	0.00449738	0.82	0.013	0.0033	6.83e-05	rs10818810	0.9669	YES	CRB2	9	126118475	126141032
rs10774018	12	2157925	C	G	0.219264	0.0781587	0.0112457	1.8e-12	0.00195867	0.00168536	0.2	-0.0078973	0.00530044	0.05	0.0099	0.0041	0.0158	rs2470392	0.6894	YES	CACNA1C-IT2	12	2157517	2158629
rs10780248	9	81370555	G	A	0.439318	0.0632087	0.00935742	1.4e-11	0.000904	0.00140272	0.46	-0.000724	0.00440739	0.82	0.0071	0.0031	0.0208	rs10867259	0.9881	YES	LOC101927450	9	81750336	81760581
rs10838193	11	43898020	G	A	0.675657	0.0625449	0.0100176	7.4e-10	0.00200682	0.00150193	0.17	0.00238353	0.00471702	0.49	0.0082	0.004	0.0404	NA	NA	YES	ALKBH3	11	43902380	43941824	yes
rs10873302	14	77547212	T	C	0.293036	0.0568036	0.0102995	2.9e-08	0.000821	0.00154261	0.47	-0.0019643	0.00486196	0.74	0.0114	0.0041	0.00543	rs17105272	0.716	YES	LINC02289	14	77535522	77542534
rs10903791	10	2569491	A	G	0.605724	0.0528309	0.00951574	4.1e-08	0.00184461	0.00142693	0.14	-0.0051714	0.00448335	0.31	0.0087	0.004	0.0296	rs7080995	0.9408	YES	LINC02645	10	2488446	2543654
rs10962552	9	16723742	T	C	0.165958	0.108374	0.0125132	2.3e-18	0.000574	0.00187572	0.75	-0.0046986	0.00590388	0.49	0.0112	0.0053	0.0346	rs10962549	0.9698	YES	BNC2	9	16409500	16832348
rs10988763	9	102076659	A	G	0.60444	0.0533529	0.00958948	8.2e-09	0.00175024	0.00143747	0.16	-0.0072874	0.00451266	0.055	0.011	0.004	0.00596	NA	NA	YES	NAMA	9	102117621	102137539
rs11012732	10	21830104	G	A	0.330504	0.0999021	0.00987428	2.2e-24	1.13e-05	0.00148096	0.83	0.00378855	0.00465164	0.53	0.0127	0.0042	0.0025	rs7084454	0.9477	YES	MLLT10	10	21822277	22032559
rs11079849	17	47090785	C	T	0.671762	0.0998668	0.00991871	3.2e-24	0.00164717	0.0014853	0.28	-0.0050268	0.00467367	0.28	0.01	0.0041	0.0147	NA	NA	YES	IGF2BP1	17	47074746	47133507
rs11097236	4	77028450	A	G	0.199055	0.0661023	0.0116097	1.9e-08	0.00150198	0.00174218	0.47	-0.0070971	0.00547353	0.22	0.0205	0.0047	1.29e-05	rs10033843	0.9943	YES	ART3	4	76932332	77033955
rs11109097	12	97928437	C	T	0.303805	0.0600677	0.0101288	1.8e-09	0.00207115	0.0015181	0.17	0.00339835	0.00477957	0.43	0.0089	0.0041	0.03	NA	NA	YES	RMST	12	97856553	97958793
rs11115160	12	82424100	G	A	0.761927	0.0606615	0.0109523	5.7e-09	0.00196343	0.00164078	0.2	0.00411097	0.00516323	0.35	0.0149	0.0043	0.00053	NA	NA	YES	LINC02426	12	82347497	82386912
rs111979419	3	9499056	A	C	0.102114	0.0947444	0.0152584	2.5e-10	0.000966	0.00229417	0.55	0.00538436	0.00719579	0.44	0.0137	0.0056	0.0144	rs7652415	0.7694	YES	SETD5	3	9439298	9519838
rs112852122	20	47498117	G	A	0.840275	0.0955528	0.012904	2.1e-13	0.00312461	0.00193068	0.088	0.00626674	0.00609244	0.33	0.0148	0.0051	0.00371	rs6019483	0.8773	YES	ARFGEF2	20	47538247	47653230
rs113079574	4	147354089	C	T	0.808876	0.0719754	0.0118386	4.9e-10	-0.0014183	0.00177728	0.43	-0.0091649	0.00559497	0.059	0.0135	0.0043	0.00169	rs1344140	0.6528	YES	SLC10A7	4	147175132	147443092
rs11781222	8	23389571	T	C	0.862206	0.0877321	0.0135023	1.6e-10	0.00357416	0.00202417	0.11	-0.0013761	0.00636809	0.95	0.0138	0.0047	0.00334	NA	NA	YES	SLC25A37	8	23386468	23432976
rs11782074	8	142617096	T	G	0.385346	0.0669084	0.00968617	1.6e-12	-0.000954	0.00145215	0.59	0.00495144	0.00457469	0.27	0.0083	0.004	0.038	NA	NA	YES	MROH5	8	142443924	142517329
rs11790280	9	14651283	C	T	0.380435	0.056196	0.00958534	1.8e-09	-0.000979	0.00143648	0.48	-0.0054443	0.0045165	0.19	0.0084	0.0038	0.0271	NA	NA	YES	ZDHHC21	9	14611068	14693430
rs12042959	1	243533273	A	G	0.85523	0.078642	0.0131832	3.2e-09	0.00121592	0.00198064	0.53	0.00095	0.00622565	0.87	0.0142	0.0052	0.00632	NA	NA	YES	SDCCAG8	1	243419306	243663394
rs12128526	1	7723957	A	G	0.459032	0.0604581	0.00926806	7.2e-11	-0.000415	0.00139282	0.69	-0.000425	0.00437524	0.87	0.0082	0.0038	0.0309	rs6662747	0.9603	YES	CAMTA1	1	6845513	7829766
rs12449219	16	77261943	G	C	0.130311	0.0854979	0.0138231	1.1e-09	0.00242262	0.00207133	0.26	-0.0097898	0.00654302	0.18	0.0135	0.0057	0.0179	NA	NA	YES	SYCE1L	16	77233304	77247112
rs12487131	3	70540765	G	A	0.207038	0.0771777	0.0114103	9.8e-12	-0.001947	0.00171512	0.34	0.00817433	0.00538153	0.17	0.0153	0.0046	0.000881	rs11915371	0.9962	YES	MDFIC2	3	70243629	70361789
rs1263615	2	207959238	C	T	0.242618	0.0708645	0.0107755	1.8e-11	-0.0010201	0.00162066	0.45	-0.0012454	0.00509403	0.63	0.0089	0.0043	0.0385	NA	NA	YES	KLF7	2	207938860	208031970
rs12891477	14	104332759	T	C	0.370634	0.0627534	0.00967726	3.7e-11	0.00086	0.00144954	0.62	0.00335613	0.00455944	0.45	0.0112	0.004	0.00511	NA	NA	YES	LINC00637	14	104314057	104324386
rs1324110	6	93913200	G	C	0.558381	0.0525317	0.00936435	2.1e-08	0.00149825	0.00140498	0.25	-0.0068591	0.00441083	0.11	0.0108	0.0032	0.000804	NA	NA	YES	EPHA7	6	93949737	94129277
rs13292699	9	15910044	A	C	0.566235	0.0966298	0.00937379	1.6e-24	-0.0023219	0.00140527	0.096	0.00113992	0.00441299	0.7	0.0155	0.0037	2.8e-05	rs10756714	0.9419	YES	CCDC171	9	15553040	15974035
rs13389219	2	165528876	T	C	0.392835	0.059505	0.0094287	1.2e-10	0.00119432	0.00141805	0.38	0.00339539	0.00445517	0.56	0.0122	0.0031	8.96e-05	NA	NA	YES	COBLL1	2	165514440	165698586
rs13410783	2	36789166	G	A	0.368491	0.0554563	0.00955846	5.6e-09	-0.0012411	0.00143781	0.32	0.00027	0.00450957	0.77	0.0109	0.004	0.00643	rs3770799	0.9988	YES	FEZ2	2	36779400	36825311
rs1369295	2	50232266	A	C	0.16303	0.0990424	0.0124647	3.8e-15	0.00340443	0.00187482	0.081	-0.0101226	0.00589859	0.069	0.0205	0.0051	5.83e-05	NA	NA	YES	NRXN1	2	50145642	51259674
rs1373349	18	63282992	C	T	0.314956	0.0650473	0.0100412	3.9e-11	0.0020282	0.00150334	0.22	0.00207769	0.00473649	0.8	0.01	0.0032	0.00194	rs2012927	0.9907	YES	CDH7	18	63418247	63557573
rs141729983	7	100803245	G	GCA	0.468839	0.0572429	0.00969264	2.6e-09	0.00174007	0.00145353	0.19	-0.006112	0.00457013	0.18	0.0075	0.0038	0.0484	rs1048303	0.7538	YES	AP1S1	7	100797756	100804557
rs1454148	3	176341188	T	C	0.267028	0.0567367	0.010449	2.9e-08	0.00280812	0.00157072	0.1	-0.000972	0.00492897	0.79	0.012	0.0042	0.00428	NA	NA	YES	LINC01208	3	176321935	176353320
rs1454687	3	94038085	C	G	0.48391	0.102217	0.00924206	1.2e-28	0.00127003	0.00138929	0.5	-0.007115	0.0043646	0.13	0.0119	0.0037	0.0013	NA	NA	YES	NSUN3	3	93781904	93850676
rs1461741	4	91259127	A	G	0.552818	0.0518893	0.00931506	3e-08	0.00161462	0.00139807	0.22	-0.0033861	0.00438794	0.49	0.0105	0.0038	0.00573	NA	NA	YES	CCSER1	4	91048683	92523370
rs146633299	8	95627862	T	TTGTG	0.735955	0.0735405	0.0107767	2e-12	0.00144824	0.00161586	0.28	0.00107247	0.005076	0.8	0.0137	0.004	0.000615	rs3133615	0.7364	YES	LOC100288748	8	95649512	95651695
rs147730268	12	123024476	G	T	0.911552	0.180636	0.0167152	1.8e-26	-0.0013286	0.002505	0.62	-0.0021505	0.00786555	0.66	0.0306	0.0074	3.55e-05	rs12369179	0.8591	YES	KNTC1	12	123011795	123110943
rs1524445	7	113035833	C	T	0.578513	0.0804669	0.00946452	1.1e-17	0.000972	0.00141926	0.4	-0.0014129	0.00446329	0.54	0.0126	0.0038	0.000914	rs2396625	0.9904	YES	SMIM30	7	112756772	112758637
rs1544434	7	49542313	G	A	0.386504	0.0557408	0.00952653	4.8e-09	0.000715	0.00142879	0.55	-0.0058923	0.00449324	0.19	0.0149	0.0038	8.82e-05	NA	NA	YES	VWC2	7	49813233	49961546
rs16871902	5	3488462	A	G	0.486201	0.055192	0.00926303	1.3e-09	0.00025	0.00139036	0.91	-0.0092563	0.00436989	0.058	0.0113	0.0038	0.00294	NA	NA	YES	LINC01019	5	3417265	3536208
rs17531363	1	107977075	A	C	0.702272	0.0603209	0.0101543	6.3e-10	0.00133967	0.00152563	0.3	0.00977795	0.00479418	0.072	0.0111	0.0041	0.00678	NA	NA	YES	NTNG1	1	107682709	108027545
rs17776482	3	11633951	A	G	0.139781	0.0801118	0.0134063	3.1e-09	0.0035103	0.00201526	0.11	-0.0032782	0.00633927	0.45	0.0156	0.0053	0.00325	NA	NA	YES	VGLL4	3	11597542	11762013
rs183315407	1	46201427	G	A	0.959485	0.166603	0.0234978	1.8e-12	0.00440879	0.00352828	0.22	-0.0075856	0.0110779	0.38	0.0245	0.0096	0.0107	rs946526	0.8694	YES	IPP	1	46159995	46216485
rs1840660	7	114352615	A	G	0.391405	0.0717825	0.00956133	3.5e-14	-0.00122	0.00143393	0.37	-0.0092311	0.00451198	0.055	0.0125	0.0038	0.001	rs1840661	0.8595	YES	FOXP2	7	113726381	114333820
rs1928496	13	31012904	T	C	0.741792	0.0733464	0.0106173	4e-12	-2.47e-05	0.00159035	0.89	-0.0021499	0.00500099	0.67	0.0096	0.0043	0.0256	NA	NA	YES	UBE2L5	13	30996629	31003895
rs1965290	3	123287806	T	C	0.473807	0.0553209	0.00923412	8.2e-10	0.00195987	0.00138799	0.13	0.00111739	0.00435868	0.94	0.01	0.0041	0.0147	NA	NA	YES	HACD2	3	123210400	123303900
rs199968817	5	27180374	GT	G	0.717065	0.0639523	0.0102913	4.9e-10	0.000608	0.0015446	0.6	-0.0022308	0.00485959	0.8	0.0094	0.0042	0.0252	rs4429813	0.9933	YES	CDH9	5	26880705	27038693
rs2058527	16	6704749	G	T	0.729164	0.0643388	0.0104393	2e-09	-0.000491	0.00156493	0.84	-0.0039746	0.00492525	0.3	0.0089	0.0042	0.0341	NA	NA	YES	RBFOX1	16	6069024	7763342
rs2272168	7	99102777	G	C	0.848096	0.113946	0.0129406	8e-18	-0.0013789	0.00194118	0.38	-0.0085377	0.00611166	0.12	0.0102	0.0051	0.0455	NA	NA	YES	ZKSCAN5	7	99102284	99132323
rs2354385	2	51841615	C	G	0.803799	0.067488	0.0116209	7.8e-09	0.000856	0.001748	0.66	0.0121303	0.00549454	0.072	0.013	0.0047	0.00568	rs1119247	0.9775	YES	LOC730100	2	51259738	52635055
rs2439823	10	99778226	G	A	0.546164	0.0951108	0.00934371	3.4e-24	0.00131416	0.00140131	0.44	-0.0010295	0.004405	0.7	0.0096	0.0038	0.0115	NA	NA	YES	CRTAC1	10	99624756	99790378
rs2616192	8	20668624	T	G	0.673095	0.0671309	0.00994016	2.4e-11	0.000657	0.00149037	0.81	-0.0085992	0.00469314	0.087	0.0098	0.0041	0.0168	NA	NA	YES	LOC102467222	8	20811143	20826449
rs2618039	1	112324111	T	A	0.38142	0.0704758	0.00950848	2.9e-14	-0.001545	0.00142864	0.3	0.00593491	0.0044858	0.27	0.0127	0.0038	0.000831	rs197422	0.9851	YES	KCND3	1	112318453	112531777
rs262956	3	183486117	T	G	0.355267	0.0617243	0.00968531	6.3e-11	0.00137515	0.00145605	0.33	-0.0056251	0.00457076	0.22	0.0118	0.004	0.00318	NA	NA	YES	YEATS2	3	183415584	183530412
rs2837398	21	41427168	C	A	0.404114	0.0539579	0.00950048	7.5e-09	-0.0012155	0.00142034	0.55	-0.0077107	0.00447111	0.086	0.0088	0.0038	0.0206	NA	NA	YES	DSCAM	21	41382925	42219084
rs2891403	12	113137572	G	A	0.715606	0.0599983	0.0103704	3.8e-09	-0.0015485	0.00155396	0.44	-0.0035214	0.00488673	0.59	0.0148	0.0035	3.13e-05	NA	NA	YES	RPH3A	12	113013039	113336686
rs317656	12	69681101	T	A	0.274282	0.073681	0.0104061	4.5e-12	-0.000828	0.00155933	0.6	0.00479897	0.00491704	0.24	0.0119	0.0042	0.00461	rs650198	0.9986	YES	CPSF6	12	69633348	69668138
rs35475612	10	16750948	CTT	C	0.687186	0.0646944	0.0100411	1e-10	0.00174495	0.00150572	0.33	0.00125296	0.00473811	0.9	0.0113	0.0041	0.00585	rs10795422	0.9846	YES	RSU1	10	16632614	16859453
rs35727810	5	106377791	A	G	0.747822	0.0617536	0.0106775	1.4e-09	0.00141244	0.00160248	0.32	0.00301417	0.00504829	0.76	0.0106	0.0043	0.0142	rs13168288	0.8898	YES	LINC01950	5	106150897	106346715
rs3753639	1	154986091	C	T	0.244317	0.0890479	0.0107958	2.7e-16	0.000781	0.00162206	0.6	-0.0010427	0.00509373	0.98	0.0143	0.0037	9.78e-05	rs905938	0.8136	YES	ZBTB7B	1	154975105	154991001
rs3902849	3	108443335	C	T	0.297174	0.0606725	0.0101139	4.1e-09	-0.0017924	0.00152014	0.22	0.000508	0.00478122	0.79	0.0089	0.0041	0.03	NA	NA	YES	DZIP3	3	108308568	108413687
rs4072917	8	143300279	A	G	0.474614	0.0531619	0.00932607	1.1e-08	0.000639	0.00139814	0.67	-0.0030765	0.00439999	0.46	0.0106	0.004	0.00805	NA	NA	YES	TSNARE1	8	143293440	143484543
rs4451971	16	64300792	A	G	0.449526	0.0502819	0.0095113	4.8e-08	0.0007	0.00142542	0.58	-0.0040616	0.00449172	0.32	0.0084	0.0038	0.0271	rs2917688	0.748	YES	NA	NA	NA	NA
rs4605363	2	229010960	C	A	0.340395	0.0831342	0.00972605	5.4e-18	0.00209635	0.00146311	0.15	-0.000523	0.00459887	0.88	0.0113	0.004	0.00473	rs4973618	0.9942	YES	SPHKAP	2	228844670	229046403
rs4877314	9	88919453	C	T	0.77858	0.0637589	0.0111924	1.2e-08	0.0023986	0.00167756	0.11	-0.0044206	0.00526276	0.4	0.0091	0.0044	0.0386	NA	NA	YES	TUT7	9	88902647	88969325
rs557114450	6	104819501	G	GA	0.80631	0.0895998	0.0118984	7.8e-14	0.00146189	0.00178523	0.36	0.000496	0.00559377	0.94	0.0186	0.0047	7.58e-05	rs1417665	0.9365	YES	HACE1	6	105175968	105307794
rs55908499	5	63020950	GA	G	0.462337	0.0725628	0.00947462	8.6e-15	0.000894	0.00142217	0.5	0.0011791	0.00447107	0.95	0.0142	0.0037	0.000124	rs4700608	0.8855	YES	HTR1A	5	63255874	63258119
rs55920177	4	171609715	A	T	0.871174	0.0915261	0.0138373	1.5e-10	0.00211007	0.00207639	0.23	-0.0116071	0.00653504	0.068	0.0156	0.0062	0.0119	rs17630894	0.7655	YES	LINC02382	4	171663619	171664886
rs55931203	17	65854602	T	C	0.187454	0.0958642	0.0120363	5.1e-16	0.00234615	0.0018028	0.16	-0.0093708	0.00567201	0.13	0.011	0.0046	0.0168	rs2046323	0.9134	YES	BPTF	17	65821618	65980494
rs56728797	13	99243572	G	GA	0.695996	0.0672569	0.0102421	5.2e-11	0.000462	0.00153412	0.72	-0.0094265	0.00482687	0.068	0.0093	0.0042	0.0268	rs4586287	0.8146	YES	STK24-AS1	13	99229508	99231095
rs6470143	8	124150413	G	T	0.657339	0.051627	0.00976729	2e-08	0.00128989	0.00146441	0.26	-0.0036322	0.00460461	0.39	0.0092	0.0038	0.0155	NA	NA	YES	TBC1D31	8	124084946	124177413
rs6542924	2	100893113	C	A	0.316996	0.0849024	0.00997068	3.6e-18	0.00104883	0.00149983	0.44	0.00335692	0.00472022	0.35	0.0091	0.0043	0.0343	NA	NA	YES	LONRF2	2	100888336	100938963
rs6543913	2	35437986	C	G	0.439264	0.0592942	0.00929597	6.4e-11	0.00192335	0.00139846	0.16	-0.008226	0.00439624	0.13	0.0149	0.0037	5.65e-05	rs2119085	0.9969	YES	MIR548AD	2	35696470	35696552
rs6695101	1	210098466	A	G	0.162075	0.0823133	0.0125041	1.9e-11	0.00287694	0.00187879	0.13	0.0067872	0.00590926	0.38	0.0116	0.0049	0.0179	rs7534723	0.8409	YES	SYT14	1	210111561	210344734
rs6707445	2	104420858	A	G	0.451709	0.0661911	0.0093074	9.9e-13	0.00112229	0.00139968	0.37	0.00380804	0.0043966	0.42	0.0114	0.0038	0.0027	NA	NA	YES	NA	NA	NA	NA
rs6944092	7	113483569	G	A	0.370118	0.0773216	0.0096067	2.5e-15	0.00107695	0.00144058	0.46	-0.0021898	0.00453388	0.62	0.011	0.004	0.00596	NA	NA	YES	PPP1R3A	7	113516831	113559064
rs7070670	10	61842645	C	T	0.672115	0.0579847	0.00994053	6.6e-09	0.00235294	0.0014908	0.12	-0.0017366	0.00469103	0.81	0.0086	0.0041	0.0359	rs12217224	0.706	YES	ANK3	10	61786055	62493286
rs71316947	22	48887939	TC	T	0.435613	0.0577242	0.0095124	2e-09	0.000632	0.00142208	0.7	0.00829293	0.00447787	0.068	0.0106	0.0043	0.0137	rs13053342	0.8283	YES	TAFA5	22	48885364	49147744
rs7189122	16	56471410	C	T	0.17146	0.0735396	0.0122958	2.4e-09	0.00263262	0.00184319	0.15	-0.0057123	0.00579762	0.42	0.0165	0.0049	0.000759	NA	NA	YES	NUDT21	16	56463044	56485244
rs7206608	16	82872628	G	C	0.322689	0.0608535	0.00993104	6.1e-10	0.000305	0.00148831	0.93	-0.004579	0.00468394	0.37	0.0128	0.0041	0.0018	NA	NA	YES	CDH13	16	82660573	83834245
rs7230240	18	42597978	C	T	0.704857	0.0664587	0.0101809	1.5e-10	0.00276682	0.00152423	0.071	0.00465171	0.00480567	0.49	0.0082	0.0041	0.0455	NA	NA	YES	SETBP1	18	42260852	42648475
rs7313220	12	17196832	A	G	0.485986	0.0634351	0.00929385	1.1e-11	0.00156262	0.00139289	0.29	0.00511553	0.00438353	0.19	0.0102	0.0037	0.00584	NA	NA	YES	SKP1P2	12	17141680	17143562
rs7341051	5	130367792	A	G	0.817332	0.0759158	0.0124173	9.2e-10	0.00163763	0.00186374	0.37	0.0013444	0.00585738	0.97	0.0129	0.0044	0.00337	rs7709977	0.6472	YES	HINT1	5	130494719	130500949
rs740158	7	77055836	T	C	0.511654	0.0532212	0.00931221	1.7e-08	-0.0012736	0.0013959	0.38	0.00922402	0.00439248	0.065	0.0132	0.0031	2.11e-05	NA	NA	YES	LOC101927243	7	77044514	77054761
rs75089355	12	121673182	G	A	0.145656	0.0867498	0.0131284	7.6e-11	0.00366497	0.00196782	0.076	-0.00078	0.00618072	0.73	0.0147	0.0056	0.00867	rs11608486	0.9978	YES	P2RX4	12	121647931	121671909
rs7523668	1	42408159	G	A	0.434054	0.0499584	0.0093286	3.2e-08	-0.0020273	0.00140172	0.11	-0.0014422	0.00440425	0.65	0.0105	0.0037	0.00454	NA	NA	YES	HIVEP3	1	41972035	42384593
rs756717	16	72996162	G	A	0.60006	0.0612258	0.00957776	1.7e-10	0.000893	0.00143566	0.56	-0.0014414	0.00452528	0.53	0.0133	0.0033	5.02e-05	NA	NA	YES	ZFHX3	16	72816783	73092920
rs77479170	2	62857466	A	G	0.521079	0.0601342	0.00928204	7.1e-10	0.0029909	0.00139636	0.057	-0.0014531	0.00438836	0.76	0.0178	0.0037	1.5e-06	rs360791	0.6602	YES	EHBP1	2	62901012	63273622
rs7975187	12	60964108	G	A	0.213222	0.0718005	0.0113271	1e-10	-0.001312	0.00169717	0.51	-0.000711	0.00534367	0.81	0.011	0.0047	0.0193	NA	NA	YES	NA	NA	NA	NA
rs9294260	6	83433228	A	G	0.477668	0.064472	0.00932553	3e-12	0.000669	0.0013992	0.66	0.000979	0.00439158	0.62	0.0121	0.0031	9.98e-05	NA	NA	YES	UBE3D	6	83602108	83775560
rs935166	2	26949366	G	A	0.492899	0.0777447	0.00922455	4.2e-17	0.00206436	0.00138747	0.16	0.00126519	0.00435921	0.83	0.0146	0.0037	7.95e-05	rs1320840	0.9232	YES	KCNK3	2	26915589	26956288
rs9367244	6	46363928	C	T	0.554664	0.0585617	0.00934201	2.9e-10	0.00086	0.00140177	0.42	-0.0060451	0.00439996	0.16	0.0156	0.0037	2.48e-05	rs10498767	1	YES	RCAN2	6	46188466	46459804
rs9379694	6	24819019	G	A	0.850399	0.0786535	0.0130185	2.2e-09	0.0034279	0.00195341	0.09	0.000962	0.00613294	0.84	0.0105	0.0052	0.0435	NA	NA	YES	ARMH2	6	24797562	24799145
rs945211	1	32191798	C	G	0.616174	0.0702869	0.0094986	1.3e-13	0.00254598	0.00142691	0.094	-0.0086912	0.0044839	0.1	0.0124	0.0041	0.00249	NA	NA	YES	ADGRB2	1	32192717	32229941
rs965961	3	56200887	A	G	0.109043	0.0910694	0.0148372	1e-09	-0.001151	0.00223095	0.71	0.0120894	0.00699159	0.062	0.0164	0.0063	0.00924	NA	NA	YES	ERC2	3	55542338	56502495
rs9991259	4	112686354	A	G	0.633133	0.0595138	0.00961186	4.2e-10	0.00296876	0.00144256	0.05	-0.0089515	0.00453568	0.086	0.0144	0.0038	0.000151	rs326893	0.8754	YES	FAM241A	4	113066609	113116412
1:11254006_AC_A	1	11254006	AC	A	0.218195	0.0699228	0.0113625	1.7e-10	0.00554625	0.00170694	0.0021	0.000493	0.00536565	0.82	0.0137	0.0042	0.00111	rs1417131	0.8378	NO	ANGPTL7	1	11249411	11256038
1:11254006_AC_A	1	11254006	AC	A	0.218195	0.0699228	0.0113625	1.7e-10	0.00554625	0.00170694	0.0021	0.000493	0.00536565	0.82	0.0137	0.0042	0.00111	rs1417131	0.8378	NO	MTOR	1	11166591	11322608
1:75000417_CT_C	1	75000417	CT	C	0.436681	0.0812853	0.0093165	1.1e-18	0.0281195	0.00139972	1.6e-88	-0.0577908	0.00440209	6.9e-39	0.0216	0.0034	3.84e-10	rs3845347	0.9916	NO	FPGT-TNNI3K	1	74663895	75010116
1:75000417_CT_C	1	75000417	CT	C	0.436681	0.0812853	0.0093165	1.1e-18	0.0281195	0.00139972	1.6e-88	-0.0577908	0.00440209	6.9e-39	0.0216	0.0034	3.84e-10	rs3845347	0.9916	NO	TNNI3K	1	74701070	75010112
17:47382240_GTA_G	17	47382240	GTA	G	0.6066	0.0574789	0.00988476	2.2e-09	0.00704936	0.00148042	5.5e-07	-0.005162	0.00465798	0.33	0.0106	0.0033	0.0016	rs11652146	0.7163	NO	ZNF652	17	47366567	47439835	yes
rs1064939	11	118396331	A	T	0.97743	0.208566	0.0315674	3.1e-11	-0.000334	0.00473221	0.94	-0.0643972	0.0148466	1.6e-05	0.0334	0.032	0.2966	rs9332817	0.8069	NO	KMT2A	11	118307206	118397547
rs1064939	11	118396331	A	T	0.97743	0.208566	0.0315674	3.1e-11	-0.000334	0.00473221	0.94	-0.0643972	0.0148466	1.6e-05	0.0334	0.032	0.2966	rs9332817	0.8069	NO	LOC101929089	11	118382632	118401490
rs10657468	11	69442884	C	CCTT	0.43383	0.0761101	0.00941302	7.3e-16	0.00717157	0.00141129	4.5e-07	-0.0062231	0.00443706	0.1	0.0128	0.004	0.00137	rs1982774	0.9755	NO	CCND1	11	69455923	69469242	yes
rs10792	17	5288179	T	A	0.298248	0.0684402	0.0101783	8.3e-12	0.000281	0.00152426	0.78	-0.0149662	0.00479356	0.002	0.0184	0.0042	1.18e-05	rs16954604	0.9861	NO	NUP88	17	5288152	5323059
rs10792	17	5288179	T	A	0.298248	0.0684402	0.0101783	8.3e-12	0.000281	0.00152426	0.78	-0.0149662	0.00479356	0.002	0.0184	0.0042	1.18e-05	rs16954604	0.9861	NO	RABEP1	17	5185578	5289660
rs10892501	11	119818622	G	A	0.392661	0.0610914	0.00956601	8.9e-11	0.00342807	0.00143446	0.019	-0.0149772	0.0045096	0.00045	0.0021	0.004	0.5996	NA	NA	NO	TRIM29	11	119981993	120008821	yes
rs113962925	17	46044446	T	C	0.073805	0.150886	0.0179163	6e-17	0.00957732	0.00268296	0.00052	0.00436299	0.00845248	0.6	0.0337	0.0072	2.86e-06	rs208015	0.7658	NO	CDK5RAP3	17	46047893	46059152	yes
rs11458788	6	100953047	AC	A	0.503225	0.0596014	0.00934369	1.5e-10	0.00721111	0.00140196	3.2e-07	-0.0453853	0.00439975	1.2e-24	0.0091	0.0037	0.0139	rs12206564	0.9128	NO	ASCC3	6	100956069	101329205	yes
rs11546878	3	183976103	C	T	0.824711	0.0760784	0.012177	5.6e-10	0.00566541	0.00183016	0.003	-0.0059993	0.00575419	0.24	0.0077	0.0064	0.2289	rs11545169	0.6212	NO	EEF1AKMT4	3	183967444	183976547
rs11546878	3	183976103	C	T	0.824711	0.0760784	0.012177	5.6e-10	0.00566541	0.00183016	0.003	-0.0059993	0.00575419	0.24	0.0077	0.0064	0.2289	rs11545169	0.6212	NO	EEF1AKMT4-ECE2	3	183967459	184010819
rs11951885	5	86727566	C	T	0.022573	0.223138	0.0313894	3.5e-13	0.0159897	0.00470993	0.00051	-0.0303968	0.0148132	0.021	0.0441	0.0159	0.00554	NA	NA	NO	CCNH	5	86607287	86708747	yes
rs12323184	13	33143248	T	A	0.629658	0.0788386	0.00963282	2e-16	0.00496483	0.00144285	0.0003	-0.0180357	0.00454787	4.4e-05	0.0163	0.0038	1.79e-05	rs718444	0.9956	NO	PDS5B	13	33160588	33352157	yes
rs12454712	18	60845884	C	T	0.376589	0.0684348	0.00958629	2.2e-12	0.00574024	0.00143545	9.8e-05	0.00814339	0.00452216	0.12	0.0169	0.0039	1.46e-05	NA	NA	NO	BCL2	18	60790578	60986613	yes
rs12765002	10	104635348	T	C	0.224826	0.0770253	0.011124	4.2e-12	0.00591817	0.00166829	0.00035	0.0214744	0.00525001	2e-05	0.0142	0.0041	0.000533	rs10883795	0.611	NO	AS3MT	10	104629226	104661656
rs12765002	10	104635348	T	C	0.224826	0.0770253	0.011124	4.2e-12	0.00591817	0.00166829	0.00035	0.0214744	0.00525001	2e-05	0.0142	0.0041	0.000533	rs10883795	0.611	NO	BORCS7-ASMT	10	104613966	104661656
rs144268704	15	63792221	A	AGGTTTT	0.661606	0.0552453	0.00990752	2.9e-08	0.00488874	0.00148361	0.0012	-0.006746	0.00467373	0.19	0.0121	0.0041	0.00316	rs11635675	0.9523	NO	USP3	15	63796709	63886839	yes
rs2516726	16	2095065	T	C	0.773311	0.0717637	0.0111416	4.6e-11	0.0025528	0.00167037	0.088	-0.0153977	0.00525597	0.003	0.022	0.0065	0.000713	rs2516740	0.9564	NO	NTHL1	16	2089820	2097835	yes
rs2542615	10	131128952	C	T	0.341923	0.0566842	0.00986406	9.4e-09	0.00230783	0.0014795	0.14	-0.0064486	0.00464876	0.13	0.0048	0.004	0.2301	NA	NA	NO	MGMT	10	131265504	131569247	yes
rs2781668	6	131897278	T	C	0.166747	0.0759598	0.0124421	8.4e-10	0.00499341	0.00186651	0.0081	0.00919741	0.00586045	0.1	0.0213	0.0052	4.2e-05	NA	NA	NO	ARG1	6	131894365	131905469
rs2781668	6	131897278	T	C	0.166747	0.0759598	0.0124421	8.4e-10	0.00499341	0.00186651	0.0081	0.00919741	0.00586045	0.1	0.0213	0.0052	4.2e-05	NA	NA	NO	MED23	6	131895105	131949382
rs3130048	6	31613739	C	T	0.280571	0.103483	0.0102955	1.1e-23	0.0129452	0.00154452	2.5e-17	-0.0109354	0.00484588	0.014	0.0092	0.0036	0.00944	NA	NA	NO	BAG6	6	31606804	31620477	yes
rs34292685	11	64049021	C	T	0.837689	0.0964775	0.0125654	4.8e-14	0.00548478	0.00188411	0.0051	0.00831514	0.00593076	0.083	0.0102	0.0058	0.0786	rs2286614	0.9967	NO	BAD	11	64037299	64052176	yes
rs371396873	2	217325778	GGT	G	0.546597	0.0505346	0.00936618	2.7e-08	0.00226681	0.00140887	0.091	-0.000551	0.00442395	0.6	0.0047	0.0037	0.204	rs284526	0.7129	NO	SMARCAL1	2	217277206	217347776	yes
rs3804771	3	141691407	G	A	0.844007	0.076402	0.013486	1.1e-08	-0.0021513	0.00202793	0.3	0.0017195	0.00636337	0.75	0.0067	0.0057	0.2398	NA	NA	NO	TFDP2	3	141663269	141868386	yes
rs3814883	16	29994922	T	C	0.483738	0.111556	0.00931012	1.8e-33	0.00608224	0.00139573	1e-05	-0.0254821	0.00439785	3.4e-09	0.0173	0.0038	5.3e-06	NA	NA	NO	TAOK2	16	29985188	30003582	yes
rs539515	1	177889025	C	A	0.206388	0.229844	0.0114101	7.9e-91	0.0469405	0.0017142	9.4e-169	-0.0698281	0.00539162	5.4e-40	0.0482	0.0039	2.62e-35	rs543874	0.998	NO	CRYZL2P-SEC16B	1	177897922	178007142
rs539515	1	177889025	C	A	0.206388	0.229844	0.0114101	7.9e-91	0.0469405	0.0017142	9.4e-169	-0.0698281	0.00539162	5.4e-40	0.0482	0.0039	2.62e-35	rs543874	0.998	NO	SEC16B	1	177897922	177953438
rs569541320	19	30286450	GA	G	0.327124	0.102483	0.0100534	2.6e-24	0.00509108	0.00150469	0.00048	-0.000139	0.00473733	0.91	0.015	0.0033	5.41e-06	rs17513613	0.9414	NO	CCNE1	19	30302897	30315219	yes
rs573417122	6	147484610	GTT	G	0.446395	0.0548957	0.00936088	2.2e-09	0.00431969	0.0014045	0.0026	-0.0115165	0.00440769	0.0096	0.0017	0.0038	0.6546	rs559038	0.9754	NO	LUADT1	6	147480060	147502128
rs573417122	6	147484610	GTT	G	0.446395	0.0548957	0.00936088	2.2e-09	0.00431969	0.0014045	0.0026	-0.0115165	0.00440769	0.0096	0.0017	0.0038	0.6546	rs559038	0.9754	NO	STXBP5-AS1	6	147162523	147525750
rs59893724	5	80830788	A	G	0.75543	0.0731904	0.0107687	1.4e-11	0.00603809	0.00161644	0.0002	-0.0204332	0.00508638	4.1e-05	0.0131	0.0044	0.00291	rs12514473	0.9824	NO	SSBP2	5	80708625	81047072	yes
rs61743745	1	40036944	G	A	0.970001	0.189476	0.0271828	2.3e-12	0.00231006	0.00408396	0.68	-0.0029828	0.0127792	0.73	0.0142	0.01	0.1556	rs783820	0.608	NO	PABPC4	1	40026487	40042462
rs61743745	1	40036944	G	A	0.970001	0.189476	0.0271828	2.3e-12	0.00231006	0.00408396	0.68	-0.0029828	0.0127792	0.73	0.0142	0.01	0.1556	rs783820	0.608	NO	PABPC4-AS1	1	40030741	40038875
rs6265	11	27679916	C	T	0.811551	0.186307	0.011858	9.9e-56	0.0118879	0.00177784	1.8e-11	-0.0434374	0.00559242	1.4e-14	0.0424	0.0039	2.99e-27	NA	NA	NO	BDNF	11	27676439	27743577
rs6265	11	27679916	C	T	0.811551	0.186307	0.011858	9.9e-56	0.0118879	0.00177784	1.8e-11	-0.0434374	0.00559242	1.4e-14	0.0424	0.0039	2.99e-27	NA	NA	NO	BDNF-AS	11	27528398	27719718
rs7195386	16	24578458	T	C	0.492533	0.0596975	0.00929164	5e-11	0.00358487	0.00139266	0.0089	-0.0131118	0.00438599	0.0048	0.0129	0.0037	0.000489	NA	NA	NO	RBBP6	16	24550886	24584184	yes
rs72906474	3	47817007	G	T	0.416352	0.0805827	0.0094802	1.4e-17	0.00806699	0.00142509	1.3e-08	-0.0196521	0.00448027	2e-06	0.0131	0.0041	0.0014	rs1486915	0.6729	NO	SMARCC1	3	47626758	47823383	yes
rs73619849	20	15809756	GA	G	0.127975	0.0851293	0.0142355	2.2e-09	0.0197017	0.00212957	2.6e-20	-0.0332925	0.00670363	2.8e-07	0.0216	0.0058	0.000196	rs16996657	0.9001	NO	MACROD2	20	13976161	16033842	yes
rs7561278	2	48954905	T	C	0.779807	0.0830005	0.0112289	1.7e-13	0.00535292	0.00168836	0.0018	-0.0055197	0.00530732	0.28	0.0131	0.0048	0.00635	NA	NA	NO	LHCGR	2	48913912	48982863
rs7561278	2	48954905	T	C	0.779807	0.0830005	0.0112289	1.7e-13	0.00535292	0.00168836	0.0018	-0.0055197	0.00530732	0.28	0.0131	0.0048	0.00635	NA	NA	NO	STON1-GTF2A1L	2	48757063	49003656
rs759171552	2	230705516	T	TA	0.330744	0.0846858	0.0100925	3.6e-16	0.00170248	0.00151805	0.28	-0.0213625	0.00477128	1.3e-05	0.0108	0.0041	0.00843	rs7599184	0.8859	NO	TRIP12	2	230628552	230786725	yes
rs779765342	1	23353906	C	CT	0.167386	0.086716	0.0124139	2.6e-12	0.00751925	0.00186525	6.7e-05	0.0135656	0.00588079	0.016	0.02	0.0051	8.8e-05	rs559431	0.9734	NO	KDM1A	1	23345960	23410182	yes
rs7924036	10	65191645	G	T	0.497063	0.0623693	0.00928125	4.2e-12	0.00451313	0.00139176	0.002	-0.0239919	0.00437838	3.6e-08	0.015	0.0037	5.03e-05	rs2163188	0.9525	NO	JMJD1C	10	64926984	65281650
rs7924036	10	65191645	G	T	0.497063	0.0623693	0.00928125	4.2e-12	0.00451313	0.00139176	0.002	-0.0239919	0.00437838	3.6e-08	0.015	0.0037	5.03e-05	rs2163188	0.9525	NO	LOC105378330	10	65190334	65190962
1:174455489_CT_C	1	174455489	C	CT	0.153277	0.112129	0.0139111	7.3e-16	0.00792692	0.00208989	0.00028	0.0171719	0.00656127	0.0088	0.0073	0.0061	0.2314	rs12564876	0.7771	NO	RABGAP1L	1	174128657	174964445
1:184663643_TA_T	1	184663643	T	TA	0.459399	0.0520307	0.00924816	2.3e-08	0.00133828	0.00138964	0.43	-0.0041731	0.00436612	0.37	0.0001	0.0037	0.9784	rs1061508	0.9973	NO	EDEM3	1	184659370	184723992
1:197133836_AATATATTAT_A	1	197133836	AATATATTAT	A	0.720252	0.0611934	0.0106649	2.7e-08	0.00749735	0.00160201	2.7e-06	-0.0085941	0.00504587	0.073	0.0112	0.0041	0.0063	rs1415212	0.7784	NO	ZBTB41	1	197122811	197169672
10:63286867_CAAA_C	10	63286867	C	CAAA	0.613605	0.0547232	0.00961376	9.6e-09	0.00451816	0.00144187	0.00066	-0.0177751	0.00453348	6.1e-05	0.0102	0.004	0.0108	rs2650717	0.6757	NO	TMEM26-AS1	10	63212396	63253191
11:76466279_CA_C	11	76466279	CA	C	0.784612	0.0789624	0.011532	5.3e-12	-0.000688	0.00172929	0.71	-0.0105591	0.00542696	0.041	0.0055	0.0046	0.2318	rs10160769	0.9154	NO	TSKU	11	76493356	76509198
11:84790528_ATT_A	11	84790528	ATT	A	0.473911	0.0697155	0.00948663	9.5e-13	0.00567307	0.00142264	6.2e-05	-0.0200449	0.0044715	9.2e-06	0.0097	0.0038	0.0107	rs349088	0.8262	NO	DLG2	11	83166054	85339417
12:16463972_AAGAG_A	12	16463972	A	AAGAG	0.145291	0.0861857	0.013171	2.1e-11	0.00299613	0.00197379	0.13	0.00308816	0.00621757	0.66	0.0058	0.0053	0.2738	rs877764	0.9597	NO	SLC15A5	12	16341418	16430619
12:90221127_TA_T	12	90221127	TA	T	0.746005	0.0835567	0.0108283	5.4e-14	0.00141542	0.00162272	0.49	-0.0142749	0.00510052	0.0066	0.0073	0.0044	0.0971	rs12299814	0.9471	NO	ATP2B1-AS1	12	90102731	90105729
13:109857398_TA_T	13	109857398	TA	T	0.509824	0.0523057	0.00935576	2.7e-08	0.000821	0.00140108	0.5	-0.000566	0.00440844	0.97	0.0022	0.0037	0.5521	rs927606	0.9611	NO	MYO16	13	109248252	109860353
14:25931404_GTC_G	14	25931404	G	GTC	0.679366	0.0977165	0.0099783	5.2e-23	0.00748146	0.0014942	2.1e-07	-0.0062852	0.00470659	0.089	0.0179	0.004	7.64e-06	rs8015400	0.9914	NO	STXBP6	14	25278859	25519503
14:33298731_CA_C	14	33298731	C	CA	0.453568	0.0910554	0.00941249	2.1e-22	0.0104466	0.00140989	1.3e-13	-0.006174	0.00444041	0.15	0.0143	0.004	0.00035	rs2143975	0.8868	NO	AKAP6	14	32798503	33306890
14:79940130_TAGGAGTTTTTCCAGATCATTAGCCACTTATACGGAG_T	14	79940130	T	TAGGAGTTTTTCCAGATCATTAGCCACTTATACGGAG	0.201587	0.139404	0.0119813	3e-32	0.00870462	0.00179432	1.5e-06	-0.001317	0.00563896	0.82	0.0281	0.0038	7.16e-14	rs17109256	0.7361	NO	NRXN3	14	78636715	80334634
14:91499131_GA_G	14	91499131	G	GA	0.60307	0.078166	0.00969923	1.8e-16	0.00663208	0.00145286	1e-05	-0.012736	0.0045744	0.0024	0.013	0.0042	0.00197	rs7151354	0.6536	NO	RPS6KA5	14	91314204	91526985
15:42081490_GA_G	15	42081490	GA	G	0.182088	0.0723456	0.0121012	1.5e-09	0.00293855	0.00181204	0.065	-0.0225451	0.00570399	2.4e-05	0.0098	0.0048	0.0412	rs2695164	0.9661	NO	MAPKBP1	15	42066681	42120053
16:20259934_AT_A	16	20259934	AT	A	0.869936	0.0899191	0.0142371	2.1e-11	0.0165202	0.00213476	1.9e-15	-0.0132402	0.00672531	0.08	0.0279	0.0054	2.38e-07	rs9935994	0.894	NO	GP2	16	20320895	20338835
16:52553888_CAAAA_C	16	52553888	C	CAAAA	0.540773	0.0533275	0.00939942	3.2e-09	0.00387258	0.00140867	0.0037	-0.0083474	0.00443333	0.074	0.0079	0.0037	0.0328	rs1420529	0.7424	NO	TOX3	16	52470327	52581714
17:42285460_ATTTTTTTTTT_A	17	42285460	A	ATTTTTTTTTT	0.287295	0.060592	0.0104251	3.1e-09	0.00224095	0.00156143	0.12	-0.0249064	0.00490963	2e-07	0.0106	0.0036	0.00292	rs2071167	0.7247	NO	UBTF	17	42282407	42298672
17:7096707_TC_T	17	7096707	T	TC	0.422256	0.0524105	0.00952427	2.1e-08	0.00312587	0.00142664	0.04	0.00560856	0.00448397	0.36	0.0016	0.0042	0.7032	rs2242449	0.9252	NO	DLG4	17	7090498	7120946
17:80096023_CTTT_C	17	80096023	C	CTTT	0.408763	0.0590669	0.00962336	9.1e-10	0.00530319	0.00144131	0.00025	-0.0102276	0.00453633	0.013	0.0109	0.0038	0.00413	rs4789754	0.8685	NO	CCDC57	17	80059345	80170718
19:4361991_GTT_G	19	4361991	G	GTT	0.521828	0.0529961	0.00936544	1e-08	0.00196062	0.00140186	0.12	-0.0105915	0.00441268	0.014	0.008	0.0037	0.0306	rs243342	0.8699	NO	SH3GL1	19	4360366	4400544
2:155084383_AT_A	2	155084383	A	AT	0.143128	0.0716398	0.0132064	2.9e-08	0.000138	0.00198678	0.97	-0.0019146	0.00624256	0.8	0.0036	0.0056	0.5203	rs13410281	0.9831	NO	GALNT13	2	154728434	155310491
2:157597637_GA_G	2	157597637	G	GA	0.397786	0.0561642	0.00952005	2.1e-09	0.00212639	0.001432	0.14	-0.007874	0.00450058	0.082	0.0039	0.004	0.3296	rs8179646	0.9472	NO	GPD2	2	157292063	157442915
2:219519506_TA_T	2	219519506	TA	T	0.418326	0.0589051	0.00944314	1.4e-09	0.00797201	0.00142019	2.1e-08	0.00131899	0.0044598	0.89	0.0149	0.0037	5.65e-05	rs4674321	0.9487	NO	ZNF142	2	219498051	219524346
3:15807354_CAA_C	3	15807354	CAA	C	0.358477	0.0627918	0.00971758	7.2e-11	-0.004201	0.0014604	0.0051	-0.0124623	0.00458976	0.0072	0.0043	0.0037	0.2422	rs2654651	0.8544	NO	ANKRD28	3	15708742	15901321
3:35719107_TA_T	3	35719107	TA	T	0.691067	0.0730987	0.0101192	5e-13	-0.0024987	0.00152119	0.16	-0.0011327	0.00477555	0.76	0.0043	0.004	0.2824	rs962038	0.8133	NO	ARPP21	3	35682509	35835988
3:52837282_TTTTA_T	3	52837282	T	TTTTA	0.542808	0.0843376	0.00939502	1.4e-19	0.00353477	0.00141225	0.0083	0.0218714	0.00443931	2.7e-07	0.0086	0.0037	0.0201	rs4481150	0.7061	NO	ITIH3	3	52828783	52843025
3:88097699_AAAT_A	3	88097699	AAAT	A	0.874512	0.11019	0.0140252	1.8e-15	0.016191	0.00210829	2.8e-14	-0.0448363	0.00660148	9.1e-12	0.0202	0.0061	0.000928	rs1006896	0.8803	NO	CGGBP1	3	88101099	88199016
4:115131889_GA_G	4	115131889	GA	G	0.555503	0.0527882	0.00939083	2.6e-08	0.00134532	0.00140922	0.36	-0.0134124	0.0044308	0.0011	0.0085	0.0037	0.0216	rs7679767	0.9581	NO	ARSJ	4	114821439	114900803
4:28526950_AAAAC_A	4	28526950	AAAAC	A	0.83413	0.106743	0.0125266	1.2e-16	0.00223118	0.00188009	0.28	-0.0027938	0.0059121	0.63	0.0064	0.0048	0.1824	rs6448587	0.9025	NO	MIR4275	4	28821203	28821290
4:80808470_AT_A	4	80808470	A	AT	0.406001	0.0582604	0.00944228	1.1e-10	0.000523	0.00141745	0.69	0.00340854	0.00445315	0.48	0.0017	0.0038	0.6546	rs6534625	0.9916	NO	ANTXR2	4	80822299	80994626
4:96157764_AG_A	4	96157764	A	AG	0.357205	0.0554475	0.00969481	1.2e-08	-0.000712	0.00145504	0.7	0.00687902	0.00456851	0.13	0.0062	0.004	0.1211	rs2865384	0.9348	NO	UNC5C	4	96083654	96470124
5:103942060_AT_A	5	103942060	A	AT	0.437683	0.0607079	0.00932433	4.1e-11	-0.0072998	0.00139957	1.1e-07	4.5e-05	0.00440802	0.99	0.0069	0.0037	0.0622	rs2161097	0.9979	NO	RAB9BP1	5	104435174	104435799
5:167841879_ACT_A	5	167841879	ACT	A	0.692708	0.0598849	0.0102205	7.5e-09	0.000731	0.00153425	0.63	-0.0188283	0.00482506	4e-05	0.0028	0.004	0.4839	rs10462974	0.87	NO	WWC1	5	167718649	167899308
5:178991674_CA_C	5	178991674	C	CA	0.464435	0.0507496	0.00942839	3.2e-08	0.00343803	0.00141537	0.01	0.0186935	0.0044526	1.5e-05	0.0018	0.0038	0.6357	rs10057868	0.7157	NO	RUFY1	5	178977554	179037013
5:43170901_AT_A	5	43170901	A	AT	0.666192	0.0751046	0.0100036	1.4e-13	0.00581584	0.00150169	7.8e-05	-0.0310432	0.00471933	1.5e-10	0.0099	0.004	0.0133	rs13665	0.9158	NO	ZNF131	5	43121015	43176424
5:74440804_ATG_A	5	74440804	ATG	A	0.808919	0.0750182	0.0122149	8.1e-10	0.00278843	0.00183287	0.13	-0.0061625	0.00576958	0.24	0.0035	0.0047	0.4565	rs10054860	0.7149	NO	ANKRD31	5	74364121	74532703
5:78803534_GA_G	5	78803534	GA	G	0.708194	0.0571794	0.0102646	1.9e-08	0.00380649	0.0015409	0.011	-0.0038808	0.00484746	0.4	0.0047	0.0044	0.2854	rs10041840	0.6572	NO	HOMER1	5	78668458	78809957
5:87969925_CGG_C	5	87969925	C	CGG	0.136679	0.161333	0.0136386	2.8e-32	0.00914868	0.00204643	7.3e-06	-0.0211436	0.00644471	0.0007	0.0204	0.0056	0.00027	rs1501673	0.9506	NO	LINC00461	5	87834083	87980642
5:88798722_GA_G	5	88798722	G	GA	0.33302	0.0748988	0.0102224	1.1e-13	0.00447136	0.00153452	0.0032	-0.0074658	0.00482244	0.12	0.0091	0.0038	0.0166	rs16867703	0.7192	NO	MEF2C-AS1	5	88179146	88763398
6:112980591_CTT_C	6	112980591	C	CTT	0.841864	0.0689252	0.012778	4.9e-08	0.00695479	0.00191744	0.00051	0.00199539	0.00603058	0.78	0.0082	0.0058	0.1574	rs4591889	0.7076	NO	RFPL4B	6	112668531	112672496
6:19781906_GT_G	6	19781906	GT	G	0.687978	0.05642	0.0100317	1.5e-08	0.00172959	0.00150521	0.27	-0.0132385	0.00472601	0.013	0.0097	0.0043	0.0241	rs9350182	0.8193	NO	LOC100506885	6	19729651	19804990
6:33681375_GTTT_G	6	33681375	GTTT	G	0.529019	0.0585433	0.00959675	1.5e-09	0.00163936	0.00143982	0.34	-0.0128217	0.00452742	0.0041	0.008	0.0043	0.0628	rs4713667	0.8132	NO	UQCC2	6	33664540	33679477
7:121963883_TTATG_T	7	121963883	T	TTATG	0.363541	0.0608603	0.00964937	1.3e-10	0.00350709	0.00144714	0.014	0.0246267	0.00455573	2.8e-08	0.0133	0.0038	0.000465	rs1443750	0.9813	NO	CADPS2	7	121958477	122526813
7:1272278_CCCCT_C	7	1272278	C	CCCCT	0.775394	0.0667767	0.0114153	2.4e-09	-0.0011409	0.00171168	0.54	-0.0197312	0.00537737	0.00027	0.0043	0.008	0.5909	rs10275044	0.8836	NO	UNCX	7	1272507	1276962
8:87469638_ATCTG_A	8	87469638	A	ATCTG	0.519694	0.0579551	0.00950762	8.1e-10	0.00613612	0.00142511	2.8e-05	-0.0212248	0.00448136	2.9e-06	0.0063	0.0037	0.0886	rs10956853	0.8381	NO	WWP1	8	87354775	87480732
9:103113656_AC_A	9	103113656	A	AC	0.379438	0.0815338	0.00974873	3.2e-17	0.00554042	0.00146097	0.00012	-0.0035454	0.00458269	0.34	0.0121	0.0041	0.00316	rs5029342	0.7495	NO	TEX10	9	103064365	103115224
9:109066412_CT_C	9	109066412	CT	C	0.218289	0.0612024	0.0113033	2.2e-08	0.000199	0.00169421	0.94	-0.0829797	0.00532164	3e-56	0.0159	0.0037	1.41e-05	rs7024334	0.9656	NO	MIR8081	9	109363208	109363303
9:124623366_GT_G	9	124623366	GT	G	0.391526	0.0580433	0.00983595	4e-09	-0.0011064	0.00147415	0.46	0.0162392	0.00462466	0.00035	0.0016	0.0041	0.6964	rs4240471	0.7264	NO	TTLL11	9	124584203	124855885
rs1002226	11	17405617	T	C	0.617178	0.0549447	0.00955249	6.3e-09	0.0016063	0.00143222	0.3	0.00838371	0.00450136	0.04	0.0186	0.0051	0.000244	NA	NA	NO	KCNJ11	11	17406794	17410893
rs10035289	5	153095918	A	G	0.468706	0.0538117	0.00926984	5e-09	7.87e-05	0.00139162	0.89	0.00917384	0.0043774	0.06	0.0059	0.0037	0.1108	NA	NA	NO	GRIA1	5	152870083	153193429
rs10134901	14	40850311	G	A	0.810446	0.0728983	0.0118994	8.2e-10	0.00698889	0.00178188	0.00019	-0.0187031	0.00561301	0.00031	0.0163	0.0047	0.000524	rs1955540	0.9461	NO	NA	NA	NA	NA
rs10185199	2	40282202	G	A	0.720652	0.0761632	0.0105487	3.5e-13	0.000311	0.00158681	0.97	-0.0032507	0.00498459	0.62	0.0087	0.0046	0.0586	NA	NA	NO	SLC8A1-AS1	2	40144773	40482349
rs10197031	2	105454590	C	T	0.286248	0.0819863	0.0102061	2.7e-15	0.00315449	0.00153488	0.036	-0.0181586	0.00482796	0.00027	0.0153	0.0041	0.00019	NA	NA	NO	PANTR1	2	105421882	105467934
rs10209994	2	181514955	C	A	0.305907	0.0837453	0.0100408	5e-18	0.00385453	0.00151015	0.012	-0.0123879	0.00474531	0.0057	0.0153	0.0041	0.00019	NA	NA	NO	SCHLAP1	2	181556830	181781666
rs1037702	4	180168024	G	A	0.378225	0.0638582	0.00957932	1.5e-11	0.000538	0.00143768	0.7	-0.0104915	0.00451977	0.019	0.0025	0.0038	0.5106	NA	NA	NO	NA	NA	NA	NA
rs10423928	19	46182304	T	A	0.806338	0.171108	0.0117526	3.7e-48	0.0119447	0.00175936	1.1e-11	-0.0161646	0.00553634	0.0081	0.0299	0.0052	8.92e-09	NA	NA	NO	GIPR	19	46171478	46186980
rs10433609	3	51311574	A	T	0.820628	0.0768697	0.0120783	3.5e-10	0.00830341	0.00181513	1.1e-05	-0.0394923	0.00570773	1.9e-12	0.0134	0.0053	0.0115	NA	NA	NO	DOCK3	3	50712357	51421629
rs10438964	18	42950629	C	T	0.726789	0.06433	0.0104725	9.3e-10	0.00139789	0.00156802	0.47	-0.017449	0.00494817	0.00041	0.0082	0.0042	0.0509	NA	NA	NO	SLC14A2	18	42747927	43263653
rs1048932	11	115044850	C	A	0.586647	0.0777513	0.0094146	5.6e-17	0.00820796	0.00141134	5.5e-09	-0.0213268	0.0044361	7.2e-07	0.019	0.0031	9.43e-10	NA	NA	NO	CADM1	11	115039955	115375133
rs10623997	5	107478679	T	TATAATA	0.760925	0.110027	0.0111939	2.9e-22	0.00142811	0.00168045	0.31	-0.014885	0.00528176	0.0042	0.0195	0.0048	4.86e-05	rs286776	0.7045	NO	FBXL17	5	107194735	107717799
rs1064213	2	198950240	A	G	0.47731	0.0699995	0.00922591	1.7e-14	0.00542069	0.00138797	0.00015	-0.0035136	0.00436298	0.47	0.0026	0.0037	0.4822	NA	NA	NO	PLCL1	2	198669316	199014587
rs10654741	2	141029827	A	AACACACACAC	0.455414	0.0508883	0.00932375	3.5e-08	-0.000587	0.00140242	0.83	-0.005769	0.00440905	0.22	0.0048	0.0038	0.2065	rs10203500	0.849	NO	LRP1B	2	140988991	142888585
rs10694251	16	69720803	GTAAA	G	0.589362	0.107913	0.00947259	1.5e-30	0.00701006	0.00141975	9e-07	-0.0572167	0.0044736	1.2e-38	0.0147	0.0037	7.1e-05	rs244415	0.9793	NO	NFAT5	16	69599868	69738557
rs10749659	1	151033979	C	T	0.22786	0.0809676	0.0110104	1.1e-13	0.0062987	0.00165376	8.3e-05	-0.0268309	0.00519635	5.2e-07	0.0178	0.0044	5.22e-05	rs15740	0.9481	NO	MLLT11	1	151032872	151042020
rs1075901	17	15943910	C	T	0.5609	0.0635743	0.00936893	1.7e-11	0.00367918	0.00140313	0.0079	-0.0153027	0.00441738	0.00023	0.0096	0.0031	0.00171	NA	NA	NO	NCOR1	17	15932470	16118848
rs10763587	10	52356264	T	C	0.309814	0.0559187	0.0101799	1.5e-08	0.00292977	0.00152652	0.062	-0.0107655	0.00480429	0.014	0.0046	0.0043	0.2847	NA	NA	NO	SGMS1	10	52065359	52383716
rs10764256	10	20905269	C	T	0.771976	0.063308	0.0110861	1.7e-08	0.000568	0.00166237	0.84	-0.0045467	0.00522156	0.44	0.0026	0.0046	0.5719	NA	NA	NO	MIR4675	10	20840898	20840975
rs10784270	12	62264742	C	T	0.763679	0.0607544	0.0109216	8.3e-09	0.00391254	0.00163722	0.025	-0.0083633	0.00514677	0.098	0.0048	0.0047	0.3071	NA	NA	NO	TAFA2	12	62102028	62586620
rs10788066	10	122068766	T	C	0.243446	0.0670211	0.0108554	5.3e-10	0.00623314	0.00162781	0.00011	-0.0162691	0.00511022	0.0028	0.0084	0.0043	0.0508	NA	NA	NO	PLPP4	10	122216465	122349376
rs10820852	9	94186973	C	A	0.724987	0.0693433	0.0104132	5.2e-11	0.00483789	0.00156081	0.002	-0.0096123	0.00489792	0.064	0.0076	0.0043	0.0771	rs7869771	0.9754	NO	NFIL3	9	94171326	94186908
rs10824211	10	76363107	T	C	0.138981	0.0931613	0.0134631	2.6e-12	0.00564699	0.00201855	0.0044	-0.0044278	0.00634088	0.47	0.0123	0.0059	0.0371	rs10824208	0.8687	NO	ADK	10	75910942	76469061
rs10838117	11	43538772	T	A	0.50975	0.0614289	0.00928145	4.4e-11	0.0013395	0.00139172	0.36	-0.0104295	0.00437421	0.007	0.002	0.0037	0.5888	rs7941216	0.9993	NO	TTC17	11	43380469	43516481
rs10840606	11	2234690	G	A	0.178224	0.0687013	0.0122787	1e-08	0.00520717	0.00184071	0.0024	0.00221413	0.0057881	0.63	0.0136	0.0054	0.0118	NA	NA	NO	MIR4686	11	2194292	2194368
rs10842240	12	24060075	C	G	0.115152	0.0952409	0.0145409	1.7e-11	0.00661859	0.00217933	0.0017	-0.0112884	0.00685445	0.075	0.0242	0.0056	1.55e-05	NA	NA	NO	SOX5	12	23682437	24715425
rs10869977	9	80457276	G	A	0.564844	0.0560948	0.00938589	1.8e-09	0.00378035	0.00140672	0.0049	-0.0262314	0.00441638	1.8e-09	0.0072	0.0038	0.0581	NA	NA	NO	GNAQ	9	80331012	80646727
rs10887578	10	88096047	C	G	0.500268	0.0650859	0.0093419	2.6e-12	0.0070651	0.0014014	1.3e-07	-0.0189534	0.00440446	5.3e-06	0.0112	0.0037	0.00247	NA	NA	NO	GRID1	10	87359308	88126552
rs10935143	3	134665159	G	A	0.5531	0.056917	0.00931599	1.4e-09	0.00118752	0.00140071	0.42	-0.0099617	0.00440066	0.018	0.0075	0.0037	0.0427	NA	NA	NO	EPHB1	3	134514101	134979309
rs10954772	8	30863938	T	C	0.314337	0.0755593	0.0100593	2.9e-14	-0.0036355	0.00150812	0.018	-0.0070547	0.00474901	0.13	0.0115	0.0038	0.00248	rs10954771	0.6419	NO	PURG	8	30853317	30890872
rs10962492	9	16571821	C	G	0.93482	0.108733	0.0188373	1.3e-08	0.00568266	0.00282416	0.061	0.00116254	0.00887175	0.97	0.0112	0.0077	0.1458	NA	NA	NO	BNC2	9	16409500	16832348
rs11001963	10	78760959	T	C	0.581881	0.0584249	0.00947509	5e-10	0.00208576	0.00142108	0.13	-0.012985	0.00446936	0.0039	0.0081	0.0038	0.033	NA	NA	NO	KCNMA1	10	78629359	79397566
rs11066858	12	114415705	G	A	0.931119	0.123855	0.0184231	3.1e-11	0.0113777	0.00275966	4.5e-05	-0.0310431	0.00867685	0.00028	0.0118	0.0077	0.1254	rs11066861	0.9656	NO	RBM19	12	114254544	114404130
rs11084554	19	31019807	G	A	0.844524	0.101723	0.0128349	1e-15	0.00972659	0.00192115	1.2e-07	0.0298226	0.00605475	1.9e-06	0.0122	0.0052	0.019	rs11668301	0.9991	NO	ZNF536	19	30863290	31204493
rs11105842	12	91243910	G	A	0.632079	0.0546739	0.00966168	1.6e-08	0.0050668	0.00144812	0.00055	-0.002118	0.00456431	0.7	0.0118	0.0038	0.0019	NA	NA	NO	LINC00615	12	91311799	91342446
rs11148421	13	58626188	G	A	0.771805	0.105368	0.0110811	1.6e-22	0.00602909	0.00165983	0.00016	-0.0084382	0.0052192	0.096	0.015	0.0043	0.000486	rs12866691	0.9995	NO	LINC02338	13	58739960	58783617
rs11150461	16	82448195	C	G	0.271545	0.0664447	0.0104634	3.3e-10	0.00473905	0.00156834	0.0033	-0.0017561	0.00493565	0.68	0.0075	0.0043	0.0811	NA	NA	NO	CDH13	16	82660573	83834245
rs11150745	17	78757626	A	G	0.68126	0.0997818	0.00998774	3.7e-24	0.0122393	0.00149546	4.2e-16	-0.0130576	0.00471252	0.0039	0.0162	0.0044	0.000232	rs12941973	0.647	NO	RPTOR	17	78518637	78940168
rs111556675	13	78447519	ATG	A	0.612584	0.0540086	0.00959354	3.1e-08	0.0022873	0.00143716	0.13	0.00477248	0.00452198	0.22	0.0064	0.0038	0.0921	rs2329041	0.9726	NO	EDNRB-AS1	13	78393071	78482577
rs11165643	1	96924097	T	C	0.591761	0.089649	0.00938925	3.5e-21	0.00672229	0.00141059	1e-06	0.00829286	0.00443021	0.033	0.0218	0.0031	2.07e-12	NA	NA	NO	LINC01787	1	96719624	96839681
rs111768603	3	42329113	G	T	0.889505	0.107646	0.0147465	4.5e-14	0.0154656	0.0022171	3.5e-12	-0.0248052	0.0069662	0.00096	0.0203	0.0059	0.00058	rs9813958	0.9971	NO	CCK	3	42299317	42307677
rs11208659	1	65979280	C	T	0.081746	0.115365	0.0168794	1.5e-11	0.00675046	0.00253626	0.0063	0.000334	0.0079724	0.95	0.0189	0.0067	0.00479	NA	NA	NO	LEPR	1	65886334	66103176
rs11218510	11	121922587	G	A	0.598482	0.0608653	0.0094806	9.7e-11	0.00355875	0.00142162	0.015	-0.0161901	0.00447348	0.00024	0.0063	0.004	0.1153	rs10790482	0.8822	NO	MIR100HG	11	121959810	122293579
rs112278943	10	118776202	GCCAT	G	0.252041	0.0800247	0.0108744	9.6e-14	-0.000918	0.00163113	0.53	-0.0157523	0.00513067	0.003	0.0146	0.0043	0.000685	rs7903295	0.9249	NO	SHTN1	10	118659822	118886097
rs1125804	16	74148932	G	A	0.518993	0.0518908	0.00931679	2.6e-08	0.00323093	0.00139679	0.016	0.00635659	0.00439447	0.17	0.0068	0.004	0.0891	NA	NA	NO	LOC101928035	16	74226290	74249420
rs11264483	1	156406381	C	G	0.607224	0.0673096	0.00951918	7.6e-12	0.00573437	0.00143016	5.7e-05	-0.00402	0.00449321	0.31	0.0173	0.0042	3.8e-05	NA	NA	NO	C1orf61	1	156374043	156399340
rs113132247	9	131026108	A	G	0.152089	0.0892809	0.012958	1.4e-12	0.00645897	0.00194173	0.00092	-0.0248833	0.00609813	3.8e-05	0.0223	0.0056	6.83e-05	rs7871866	0.9982	NO	GOLGA2	9	131018107	131038231
rs113230003	19	18460956	G	A	0.740064	0.0964203	0.010686	1.4e-19	0.00664189	0.00159941	2.9e-05	-0.013878	0.00503305	0.0046	0.0194	0.0035	3.42e-08	rs17724992	0.877	NO	PGPEP1	19	18451407	18480760
rs113344808	6	34701981	CATTT	C	0.313426	0.142528	0.0101229	4.7e-46	0.00786885	0.0015189	8.6e-08	0.00678527	0.0047721	0.082	0.0197	0.004	8.44e-07	rs2814971	0.8789	NO	SNRPC	6	34724870	34741634
rs113514975	18	22172010	C	A	0.806725	0.0764419	0.0118479	5.7e-11	0.00406106	0.00177411	0.027	-0.0070937	0.00558662	0.14	0.0135	0.0048	0.00492	rs16940846	0.9767	NO	LINC01915	18	22208145	22242162
rs113655489	2	86803596	A	AAAAC	0.378849	0.0768436	0.00950936	6.3e-16	0.00354803	0.00143023	0.018	-0.0137413	0.00449075	0.0015	0.0118	0.0038	0.0019	rs7596717	0.9826	NO	RNF103-CHMP3	2	86730552	86948245
rs11382532	4	173694751	CA	C	0.506545	0.0560081	0.00973114	9.3e-09	0.00130671	0.0014606	0.48	-0.01183	0.0045881	0.017	0.0045	0.004	0.2606	rs7376615	0.6985	NO	GALNTL6	4	172734554	173962710
rs11401687	18	58213728	TA	T	0.285885	0.0769909	0.010313	4.7e-14	0.00594975	0.0015443	0.00012	0.0019517	0.00486385	0.66	0.0041	0.0042	0.329	rs695020	0.9013	NO	MC4R	18	58038294	58040008
rs114167666	5	176653054	A	G	0.025171	0.178593	0.0296013	1.1e-09	0.0113015	0.0044408	0.0093	0.0121176	0.0139445	0.33	0.0274	0.0125	0.0284	rs12055154	0.9644	NO	NSD1	5	176560079	176727214
rs11432913	1	92984212	T	TA	0.214312	0.076312	0.0115617	3.3e-11	0.00581954	0.00173751	0.00089	7.19e-05	0.00546176	0.94	0.0071	0.0047	0.1309	rs962222	0.8859	NO	EVI5	1	92974252	93257967
rs11449648	7	69775598	TA	T	0.239386	0.0699089	0.0110418	9.6e-11	0.000173	0.00165604	0.83	0.00501336	0.00522236	0.32	0.0083	0.0043	0.0536	rs10256062	0.8911	NO	AUTS2	7	69063460	70258492
rs114593013	3	84113491	A	G	0.941846	0.149872	0.0198556	7.8e-14	0.0125735	0.00298555	4.4e-05	-0.0197785	0.00937616	0.056	0.0189	0.0078	0.0154	rs6548921	0.6712	NO	NA	NA	NA	NA
rs11472251	20	54158730	GTCTC	G	0.341976	0.0628758	0.00987192	3.1e-10	0.00900331	0.00147727	2.1e-09	0.00038	0.00464833	0.92	0.0066	0.004	0.0989	rs559390	0.975	NO	LINC01441	20	54036873	54043735
rs11525873	7	138817193	T	C	0.901723	0.110945	0.0155983	1.8e-12	0.018009	0.00233824	9.1e-15	-0.0467664	0.00736368	1.2e-10	0.0124	0.0054	0.0217	rs7778825	0.6932	NO	TTC26	7	138818489	138876732
rs1159974	6	126090277	C	T	0.526688	0.0528905	0.00927346	8.3e-09	0.0036203	0.00139137	0.015	-0.004725	0.00436877	0.16	0.0088	0.0037	0.0174	NA	NA	NO	HEY2	6	126070777	126082415
rs11610550	12	97558572	T	A	0.400307	0.0540846	0.00951915	5.7e-09	0.000414	0.00142676	0.68	-0.0081922	0.0044904	0.06	0.0073	0.004	0.068	rs763750	0.8689	NO	NEDD1	12	97301034	97347558
rs116394958	13	86477072	T	C	0.275633	0.0726856	0.0104274	5.7e-12	0.000548	0.00156189	0.9	-0.0038942	0.00491855	0.54	0.0056	0.0041	0.172	rs4343164	0.9439	NO	SLITRK6	13	86366924	86373554
rs11642015	16	53802494	T	C	0.402743	0.367215	0.00945401	2.4E-333	0.0473899	0.00141706	5.2e-247	-0.0708709	0.00446638	1.6e-57	0.0818	0.0031	7.51e-153	rs1558902	0.9994	NO	FTO	16	53738067	54155853	yes
rs11653367	17	44191483	A	G	0.671641	0.0665772	0.00994981	1.1e-11	0.00805049	0.00149027	2.4e-08	0.0100488	0.00469214	0.013	0.0075	0.0044	0.0883	rs8064802	0.9623	NO	KANSL1	17	44107281	44302740
rs11659764	18	53335512	T	A	0.947247	0.145378	0.0208989	4.1e-12	0.00395511	0.00312879	0.27	-0.0141799	0.00985218	0.13	0.0058	0.0088	0.5098	NA	NA	NO	TCF4	18	52889415	53303188
rs1167311	1	49996959	G	A	0.319539	0.0897889	0.00996856	4.5e-20	0.00484386	0.00149751	0.00074	-0.001314	0.00470056	0.7	0.0188	0.004	2.6e-06	NA	NA	NO	AGBL4	1	48998525	50489626
rs11704728	22	18130209	T	C	0.197485	0.0670584	0.011752	1.9e-09	0.00830882	0.0017564	1.9e-06	-0.0168719	0.00553111	0.0037	0.0055	0.0046	0.2318	NA	NA	NO	BCL2L13	22	18121349	18213621
rs11707955	3	41308348	C	T	0.472517	0.0509811	0.00931376	1.9e-08	0.00327588	0.00140033	0.025	-0.0119611	0.00439606	0.0025	0.0064	0.0038	0.0921	NA	NA	NO	ULK4	3	41288089	42003595
rs11780222	8	67205241	A	C	0.741258	0.0734122	0.0106267	4.6e-12	0.00490799	0.00159318	0.0041	-0.0016611	0.00500269	0.79	0.0077	0.0042	0.0668	NA	NA	NO	LINC00967	8	67104348	67109554
rs11856579	15	78012688	G	A	0.73277	0.0763488	0.0105161	1.8e-13	0.00453468	0.00157447	0.0035	-0.0074055	0.0049476	0.093	0.0124	0.0044	0.00483	NA	NA	NO	LINGO1	15	77905365	78113242
rs11889536	2	220163543	A	G	0.848273	0.0940677	0.012873	2.6e-13	0.0066427	0.00193534	0.00045	-0.0122398	0.00607527	0.051	0.02	0.0056	0.000355	NA	NA	NO	PTPRN	2	220154344	220174123
rs11909493	21	44467691	G	A	0.856824	0.072323	0.0133597	3.4e-08	0.00437421	0.001997	0.029	-0.00013	0.00626893	0.79	0.0073	0.0054	0.1764	NA	NA	NO	CBS	21	44473300	44496971
rs11915747	3	85699040	C	G	0.646687	0.08436	0.00966646	2.1e-18	0.00674332	0.00145307	6.3e-06	0.00247607	0.00455889	0.47	0.0148	0.0038	9.83e-05	NA	NA	NO	CADM2	3	85008139	86123579
rs11971041	7	26698848	G	A	0.087199	0.110184	0.0164956	5.3e-11	0.00595703	0.00247335	0.017	-0.0119301	0.00780473	0.14	0.0115	0.0068	0.0908	NA	NA	NO	SKAP2	7	26706686	26904209
rs12027371	1	219636541	G	T	0.550354	0.0622678	0.00927751	4.3e-11	0.00138731	0.00139382	0.32	-0.0010917	0.00438349	0.88	0.0059	0.0037	0.1108	NA	NA	NO	LYPLAL1-AS1	1	219608499	219730666
rs12031634	1	34584393	G	A	0.7019	0.0657739	0.0101342	1.1e-10	0.00359642	0.00152267	0.018	0.00881688	0.00478231	0.051	0.0029	0.0043	0.5	rs9426003	0.9811	NO	CSMD2	1	33979598	34631443
rs12133063	1	91214714	A	C	0.346692	0.0516544	0.00972064	3.4e-08	-0.0015233	0.00146057	0.22	-0.0126444	0.00459071	0.0028	0.0063	0.0031	0.0425	rs6699397	0.8935	NO	BARHL2	1	91177095	91182859
rs12147845	14	101144596	T	C	0.11552	0.0944505	0.0145805	2e-11	0.00698872	0.00218385	0.00057	0.0193354	0.00687874	0.0061	0.0156	0.0063	0.0133	NA	NA	NO	LINC00523	14	101123604	101139081
rs1218822	13	28011963	A	G	0.661454	0.0833767	0.00983202	8.4e-17	0.0080102	0.00147281	2.4e-08	-0.0192016	0.00463444	1.7e-05	0.016	0.0033	1.08e-06	NA	NA	NO	MTIF3	13	28009775	28024739
rs12205339	6	26759030	A	C	0.757345	0.0801221	0.0107874	1.9e-14	0.00175267	0.00161895	0.31	-0.0097685	0.00508463	0.032	0.0068	0.0042	0.1054	rs12195114	0.9641	NO	GUSBP2	6	26839265	26924333
rs12213070	6	12131542	G	A	0.653454	0.0646784	0.00973513	5.4e-11	0.00592638	0.00146052	5e-05	0.0193241	0.00458729	2.8e-05	0.0158	0.004	7.82e-05	NA	NA	NO	HIVEP1	6	12012544	12165232
rs12222235	11	131984330	C	T	0.671977	0.0555594	0.00991161	1.2e-08	0.00466843	0.00148599	0.00083	-0.0136832	0.00467253	0.0038	0.0147	0.004	0.000238	NA	NA	NO	NTM	11	131240509	132206716
rs1225004	3	131626991	C	T	0.278405	0.121325	0.0103265	2.7e-32	0.00697002	0.00155245	3.3e-06	-0.0187266	0.00486915	0.00028	0.0172	0.0042	4.22e-05	NA	NA	NO	CPNE4	3	131252403	131758450
rs12281009	11	117032959	G	A	0.057027	0.12951	0.0200115	2.6e-11	0.00155706	0.00300046	0.6	-0.0248217	0.0094002	0.0066	0.0104	0.0079	0.188	rs12420127	0.9919	NO	PAFAH1B2	11	117015002	117048889
rs12322862	12	117589169	A	G	0.223074	0.0669912	0.0111528	3e-09	-0.0012089	0.00167169	0.45	0.00111968	0.00527388	0.98	0.0064	0.0044	0.1458	rs1466852	0.9994	NO	FBXO21	12	117579795	117628275
rs12330631	3	123089834	C	T	0.632464	0.056247	0.00959832	5.9e-09	0.00508081	0.00144284	0.0004	0.000283	0.00453396	0.93	0.0144	0.0032	8.35e-06	rs2124499	0.9897	NO	ADCY5	3	123001142	123167392
rs12364470	11	134601012	G	T	0.165166	0.0939442	0.0124879	3.6e-14	0.00845989	0.00187268	3.6e-06	-0.0274025	0.00589312	2.4e-06	0.0144	0.0042	0.000652	NA	NA	NO	LINC02714	11	134605838	134633705
rs12375196	7	103416541	A	C	0.423722	0.0931877	0.00943636	8.5e-24	0.0089467	0.00141502	4.2e-11	-0.0117522	0.00445857	0.012	0.0106	0.0038	0.00528	rs17155888	0.9968	NO	RELN	7	103112235	103630105
rs12376446	9	11832373	A	T	0.643832	0.067364	0.00967885	5.9e-12	-0.0025054	0.00145091	0.098	-0.0153599	0.00455519	0.00034	0.0125	0.004	0.00178	rs17820822	0.9977	NO	NA	NA	NA	NA
rs12422552	12	14413931	G	C	0.732433	0.0617095	0.010516	1.4e-09	0.00499901	0.0015758	0.0014	0.00413658	0.00496015	0.39	0.0128	0.0046	0.00539	NA	NA	NO	ATF7IP	12	14518565	14655869
rs12440603	15	46585722	T	C	0.43246	0.0658722	0.00939828	1.8e-12	0.00701532	0.00140735	6.6e-07	-0.0115988	0.0044299	0.0066	0.0075	0.0038	0.0484	rs12440590	0.999	NO	LOC105370802	15	45997392	46223267
rs12446632	16	19935389	G	A	0.857194	0.142556	0.013257	6.9e-28	0.0296905	0.00198806	1.3e-51	-0.0526026	0.00625295	9.1e-19	0.0403	0.0046	1.48e-18	NA	NA	NO	GPRC5B	16	19868012	19896170
rs12478299	2	193811641	T	C	0.748798	0.0685328	0.0106543	7.9e-11	-0.000175	0.0016027	0.94	-0.0076652	0.00502991	0.13	0.0026	0.0044	0.5546	NA	NA	NO	PCGEM1	2	193614570	193641625
rs12507026	4	45181334	T	A	0.434975	0.142427	0.0093524	5.1e-53	0.0218448	0.00140347	7.7e-55	-0.0423231	0.00441579	1.6e-22	0.0399	0.0031	9.81e-38	rs12641981	0.998	NO	GNPDA2	4	44703811	44728651
rs12525532	6	35004819	T	C	0.36826	0.0550974	0.0096782	2e-08	0.00354462	0.00145203	0.015	0.00265408	0.00455519	0.65	0.0065	0.0032	0.0447	NA	NA	NO	ANKS1A	6	34857031	35059183
rs12538435	7	71437104	A	G	0.739643	0.0798554	0.0105667	4.8e-14	0.002387	0.00158457	0.12	0.0029863	0.00498629	0.51	0.008	0.0042	0.0568	NA	NA	NO	CALN1	7	71244475	71912128
rs12609744	19	12994140	C	T	0.297358	0.0680757	0.0101842	2.7e-11	0.00533603	0.00152421	0.00029	-0.0142507	0.0047965	0.0022	0.0059	0.0042	0.1601	NA	NA	NO	KLF1	19	12995235	12998015
rs12634936	3	147716498	C	T	0.057322	0.136536	0.0211227	1.9e-10	0.0111875	0.00317538	0.00021	0.00980774	0.00995425	0.5	0.0057	0.0132	0.6659	NA	NA	NO	LINC02032	3	147795945	147805816
rs12642970	4	16601492	G	C	0.556819	0.0536802	0.00937495	5.7e-09	0.00248363	0.00140685	0.072	-0.0175719	0.00442451	6.4e-05	0.0053	0.0038	0.1631	rs16893667	0.8816	NO	LDB2	4	16503156	16900432
rs12681792	8	62054463	A	C	0.194051	0.0689146	0.0117743	3.8e-09	0.00160518	0.00176558	0.41	-0.0125684	0.00555155	0.03	0.0181	0.0047	0.000118	NA	NA	NO	CLVS1	8	62200528	62414188
rs12692394	2	9887643	T	C	0.743815	0.0585745	0.0105745	2.4e-08	-0.000538	0.00159017	0.9	0.00927828	0.00499643	0.073	0.0043	0.0043	0.3173	rs13406824	0.9622	NO	TAF1B	2	9983570	10074545
rs12692596	2	161265910	T	C	0.372542	0.0567708	0.00952301	3e-09	0.000181	0.00143243	0.88	-0.0107239	0.0044962	0.0089	0.0106	0.0033	0.00116	NA	NA	NO	RBMS1	2	161128661	161350318
rs12783917	10	27515564	T	C	0.07794	0.101926	0.0173565	4.7e-09	0.00505188	0.00260347	0.045	0.00857763	0.00815523	0.33	0.0194	0.0069	0.00493	rs2274637	0.9545	NO	ACBD5	10	27471766	27529808
rs12788343	11	131452912	C	T	0.410932	0.0660925	0.00941913	1.1e-12	0.00512384	0.00141243	0.00025	-0.0082373	0.00443811	0.066	0.0038	0.0038	0.3173	rs7925725	0.9733	NO	NTM	11	131240509	132206716
rs1296328	4	137083193	A	C	0.440552	0.0884454	0.0093725	8.7e-22	0.00794477	0.00140697	1.5e-08	-0.0046051	0.00442376	0.24	0.0137	0.004	0.000615	NA	NA	NO	LINC00613	4	136788137	136834835
rs13026335	2	60285477	A	C	0.246897	0.0648836	0.0106836	1e-09	0.00598091	0.00160745	0.00027	-0.0099183	0.00504503	0.041	0.0154	0.0044	0.000465	rs980329	0.9898	NO	MIR4432HG	2	60586350	60618510
rs13033310	2	133523605	A	G	0.252685	0.0659073	0.0106742	5.6e-10	0.00121106	0.00160576	0.42	-0.0056635	0.00505342	0.16	0.0034	0.0034	0.3174	rs11884795	0.9925	NO	NCKAP5	2	133429360	134326034
rs13076052	3	44456573	G	C	0.27649	0.0605636	0.0104025	1e-08	0.00291817	0.00156371	0.073	0.00624351	0.00490503	0.12	0.007	0.0042	0.0956	rs13086084	0.93	NO	TCAIM	3	44379620	44450940
rs13085472	3	171129859	T	C	0.332137	0.0582046	0.00985425	4.1e-09	-0.0012424	0.00148127	0.38	-0.0038972	0.00464877	0.35	0.0035	0.004	0.3816	NA	NA	NO	TNIK	3	170776202	171178194
rs13107325	4	103188709	T	C	0.074508	0.213379	0.0176585	7.7e-36	0.0207064	0.00265076	3.5e-16	-0.0060434	0.00837476	0.54	0.0477	0.0068	1.83e-12	NA	NA	NO	SLC39A8	4	103172197	103266410
rs13111387	4	44495381	T	C	0.635691	0.0556494	0.00961724	1.4e-08	0.00667658	0.00144311	5.8e-06	-0.0284548	0.00453504	3.6e-10	0.0099	0.0038	0.00918	rs1439381	0.9985	NO	KCTD8	4	44175919	44450826
rs13160735	5	144485978	A	G	0.323259	0.0665986	0.00993942	3.2e-11	0.00341054	0.00149172	0.011	-0.0088673	0.00469453	0.073	0.0146	0.0041	0.000369	rs2190788	0.9849	NO	NA	NA	NA	NA
rs13163306	5	136571959	G	A	0.53381	0.0510846	0.00928392	2.2e-08	0.00402505	0.00139335	0.0021	-0.0022986	0.00438231	0.47	0.008	0.0037	0.0306	NA	NA	NO	SPOCK1	5	136310986	136835015
rs13174863	5	139080745	G	A	0.147885	0.10576	0.0131374	7.7e-16	0.00441244	0.0019721	0.049	-0.0214425	0.00619769	0.0014	0.0151	0.0044	0.000668	NA	NA	NO	CXXC5	5	139026883	139063470
rs1318408	1	11925781	G	A	0.119595	0.0852227	0.0142638	1.6e-09	0.00523678	0.00214229	0.014	-0.005026	0.00673881	0.48	0.0076	0.0051	0.1413	NA	NA	NO	NPPB	1	11917520	11919002
rs13218383	6	120173501	C	G	0.665086	0.0620136	0.00981669	3e-10	0.0042686	0.00147299	0.0029	-0.0090478	0.00462431	0.053	0.018	0.004	6.8e-06	NA	NA	NO	LOC105377975	6	119870972	120166230
rs1322842	6	20488897	A	G	0.393167	0.0651212	0.00954635	4.3e-12	0.000516	0.00143207	0.65	-0.000659	0.00450016	0.93	0.0048	0.0041	0.2417	rs4134966	0.8752	NO	E2F3	6	20402109	20493945
rs13289199	9	37278064	A	T	0.624295	0.0718846	0.00977276	1.1e-13	0.0037326	0.00146479	0.0094	-0.0076809	0.00460001	0.091	0.0139	0.0038	0.000254	rs12555207	0.851	NO	ZCCHC7	9	37120468	37358146
rs13329943	16	24733751	T	C	0.732295	0.0800607	0.0104977	4.8e-14	0.0052571	0.00157353	0.00096	0.0013691	0.00495277	0.76	0.0102	0.0042	0.0152	rs200539	0.9897	NO	TNRC6A	16	24621525	24837539
rs1336486	13	40784814	G	T	0.329137	0.0693586	0.0098996	1e-12	0.0130942	0.00148266	2.2e-18	-0.0202013	0.00466535	8.3e-06	0.0123	0.004	0.00211	NA	NA	NO	LINC00548	13	40768645	40794639
rs13427822	2	213414265	A	G	0.727943	0.0791636	0.0104722	2.7e-14	-0.000437	0.00157496	0.82	-0.0220139	0.00494654	9.9e-06	0.0192	0.0042	4.84e-06	NA	NA	NO	ERBB4	2	212240441	213403526
rs1379575	16	20052123	A	G	0.240449	0.084559	0.0109441	4e-14	0.0188405	0.00164025	1.8e-30	-0.0202773	0.00516425	0.00012	0.0193	0.0043	7.18e-06	rs868554	0.993	NO	GPR139	16	20042806	20085100
rs138980147	2	211605426	TA	T	0.257555	0.0716511	0.0106037	8.4e-12	0.00415975	0.00159472	0.0092	-0.004637	0.00501241	0.39	0.0097	0.0042	0.0209	rs4673545	0.8802	NO	CPS1	2	211342408	211543831
rs139218003	5	50954977	T	G	0.032838	0.165502	0.0260053	1.3e-10	0.0109124	0.00390263	0.0063	0.00231122	0.0122801	0.75	0.0351	0.0085	3.42e-05	rs12189178	0.9938	NO	ISL1	5	50679281	50690564
rs139887373	9	122654933	A	T	0.098849	0.0976217	0.0158548	8.8e-10	0.0134328	0.00237682	2.6e-08	-0.0050232	0.00744418	0.45	0.0145	0.0063	0.0214	rs7042352	0.8809	NO	LINC01613	9	122697337	122700110
rs140596611	7	6416371	CA	C	0.132848	0.0831598	0.013743	9.3e-10	0.00264774	0.00206115	0.19	-0.0147164	0.00649314	0.026	0.0151	0.0056	0.00701	rs7784465	0.9709	NO	RAC1	7	6414157	6443598
rs1409158	1	119538890	C	T	0.235557	0.0692171	0.0108984	2.5e-10	0.00424882	0.00163722	0.011	-4.11e-05	0.00514008	0.91	0.0079	0.0037	0.0306	NA	NA	NO	LOC105378933	1	119542966	119544028
rs1413030	13	59395182	G	A	0.225559	0.0877804	0.0111705	5.9e-15	0.00510337	0.0016734	0.0018	0.00447009	0.00526622	0.54	0.0139	0.0044	0.00158	rs6561985	0.9995	NO	NA	NA	NA	NA
rs142186653	17	73879851	C	A	0.232495	0.0728749	0.0112418	1.6e-10	-0.0021995	0.00168349	0.2	0.00177732	0.0053057	0.77	0.0084	0.0051	0.0996	rs3744017	0.7665	NO	TRIM47	17	73870244	73874662
rs1436348	3	104612668	G	A	0.582545	0.0692524	0.00937095	2.8e-13	0.00443206	0.00140864	0.0016	-0.0050596	0.00442945	0.2	0.0123	0.0038	0.00121	NA	NA	NO	ALCAM	3	105085752	105295744
rs143684747	2	633053	AC	A	0.828812	0.270084	0.0122842	1.3e-108	0.0432735	0.00184793	5.2e-122	-0.0751153	0.00580807	4.2e-37	0.0604	0.0041	1.08e-48	rs6734363	0.976	NO	TMEM18	2	663876	677406
rs143850972	20	25189120	ATAAT	A	0.327052	0.0700183	0.00999972	3e-12	0.00288939	0.00149632	0.045	0.00072	0.00471006	0.9	0.0096	0.004	0.0164	rs8122855	0.9583	NO	ENTPD6	20	25176305	25208711
rs1438945	5	152510937	T	A	0.285662	0.0699943	0.0102885	2e-11	-0.0012737	0.00154447	0.31	-0.0030832	0.00485333	0.7	-0.0008	0.0042	0.8489	rs294700	0.9463	NO	LINC01470	5	151998524	152351909
rs1449630	2	162699039	G	A	0.571754	0.0541675	0.00935243	8.1e-09	0.00355422	0.00140663	0.015	-0.0087497	0.00441541	0.054	0.0062	0.0038	0.1028	rs2053865	0.9842	NO	SLC4A10	2	162480844	162841786
rs145698793	2	57351713	T	TACACAC	0.380694	0.0555954	0.00956319	2.8e-09	0.00356929	0.00143828	0.015	0.00264438	0.00452073	0.43	0.0087	0.0038	0.0221	rs13019473	0.9374	NO	NA	NA	NA	NA
rs1458156	12	41887940	T	C	0.488635	0.0773232	0.00928295	1.6e-16	0.00155023	0.00139126	0.32	-0.0148153	0.00437671	0.0003	0.0162	0.0037	1.2e-05	NA	NA	NO	PDZRN4	12	41582121	41968547
rs1459843	5	95867223	C	A	0.3926	0.0681271	0.00948353	3.8e-13	0.00686459	0.00142337	2.2e-06	-0.0172069	0.00447796	6.3e-05	0.0188	0.0041	4.53e-06	rs13186522	0.9969	NO	LOC101929710	5	95297704	95966789
rs146671801	8	15577699	GTA	G	0.608672	0.0629149	0.00971065	6.3e-11	0.00259296	0.00145593	0.06	-0.0019894	0.00457437	0.81	0.0055	0.0038	0.1478	rs12678007	0.846	NO	TUSC3	8	15397595	15624158
rs146844060	7	93112828	TTA	T	0.447988	0.0651026	0.00941693	7.6e-12	0.0119074	0.00141213	1.3e-16	-0.0172839	0.00444284	8.5e-05	0.013	0.0031	1.99e-05	rs2299253	0.8235	NO	CALCR	7	93053799	93204042
rs1475535	9	92212610	A	T	0.497718	0.0601745	0.00930928	8.1e-11	0.00195189	0.00139526	0.16	-0.0362542	0.0043828	2.6e-17	0.0107	0.0037	0.00383	NA	NA	NO	GADD45G	9	92219926	92221470
rs1477890	4	18511738	G	A	0.492322	0.0693775	0.00928901	2.8e-14	0.00396608	0.00139419	0.0039	0.000521	0.00438553	0.87	0.0091	0.0038	0.0166	NA	NA	NO	LCORL	4	17842821	18023498
rs148434637	9	73811782	TTTTTA	T	0.443214	0.0651284	0.00955043	1.2e-11	0.00353523	0.0014317	0.013	-0.0241807	0.00449802	1.1e-08	0.0059	0.0037	0.1108	rs7860967	0.8664	NO	TRPM3	9	73143975	74061887
rs149806890	4	20213428	A	T	0.133017	0.126473	0.0144317	1.1e-18	0.00610941	0.00216611	0.006	-0.0248191	0.00680236	0.00012	-0.0005	0.0054	0.9262	rs10016841	0.6742	NO	SLIT2	4	20253527	20622184
rs149869681	15	62335763	C	T	0.981273	0.22019	0.0343648	1.1e-10	0.0176694	0.00514656	0.00061	-0.0381506	0.0162691	0.023	0.0242	0.0088	0.00608	rs12595158	0.9579	NO	VPS13C	15	62144587	62352646
rs1504797	8	89434405	T	C	0.695081	0.0574101	0.010096	1.5e-08	0.00167274	0.00151393	0.27	-0.007869	0.00476234	0.12	0.0079	0.0041	0.054	NA	NA	NO	MMP16	8	89044238	89339712
rs1547026	6	51825622	C	T	0.292087	0.0795533	0.0102782	6.9e-15	0.00705892	0.00154204	6.8e-06	-0.0175684	0.00483902	0.00015	0.0129	0.0042	0.00213	NA	NA	NO	PKHD1	6	51480096	51952411
rs1576655	13	79587841	C	A	0.594105	0.0892353	0.00966279	9.3e-20	0.0119172	0.00144713	8.5e-17	-0.0162848	0.0045515	0.00033	0.0175	0.0032	6.04e-08	rs1441264	0.9769	NO	LINC00331	13	79361453	79414185
rs1578408	20	17196880	C	T	0.72863	0.0601451	0.010464	1.2e-08	0.0105326	0.00156561	4.2e-12	-0.0347483	0.00493874	3.8e-12	0.0098	0.0042	0.0196	rs947088	0.9205	NO	PCSK2	20	17206751	17465223
rs159029	5	94215894	C	T	0.248342	0.0701161	0.0107232	9.7e-11	0.00424337	0.00160967	0.0044	0.0100326	0.00505953	0.046	0.0104	0.0044	0.0181	rs159030	0.9959	NO	MCTP1	5	94041241	94620279
rs1657930	15	57120989	G	A	0.19426	0.0685993	0.0117497	1.4e-09	0.00481684	0.0017595	0.0075	-0.0110649	0.00554158	0.024	0.006	0.0047	0.2017	NA	NA	NO	LOC145783	15	57178367	57210697
rs1658820	8	4288577	T	G	0.244513	0.0662293	0.0108658	1.9e-09	0.0086604	0.00162865	8.2e-08	-0.0183332	0.00512039	0.00033	0.0124	0.0046	0.00703	NA	NA	NO	CSMD1	8	2792882	4852436
rs16906845	8	138215228	G	A	0.944082	0.112074	0.0201886	4.4e-08	0.00998468	0.00302693	0.0016	-0.0078691	0.00951379	0.36	0.0219	0.0085	0.00998	NA	NA	NO	LOC101927915	8	138418343	138425831
rs16916303	9	30823761	A	G	0.88033	0.0909679	0.0144468	2.9e-10	0.00293184	0.0021649	0.19	-0.0148198	0.00680778	0.038	-0.0007	0.0064	0.9129	NA	NA	NO	LINC01242	9	30388932	30408452
rs16958933	17	9801370	G	A	0.264913	0.0591134	0.0105513	1.3e-08	0.00371653	0.00158011	0.01	-0.0045004	0.00497037	0.2	0.0083	0.0044	0.0592	NA	NA	NO	RCVRN	17	9799636	9808588
rs17029006	3	12329452	C	T	0.72313	0.0754582	0.0104774	1.2e-13	0.00521166	0.00157502	0.00051	0.00874202	0.00494492	0.056	0.0053	0.0035	0.1317	rs2920502	0.8155	NO	PPARG	3	12328983	12475855
rs1704190	2	200760629	A	G	0.63554	0.0554482	0.00956925	1.1e-08	0.000747	0.00143904	0.65	-0.0113761	0.00451991	0.0076	0.0061	0.0038	0.1084	NA	NA	NO	C2orf69	2	200776015	200792996
rs17056301	5	158271680	C	T	0.255253	0.0630146	0.0106557	3.2e-09	0.00829042	0.00159941	3.7e-07	-0.0017134	0.00503721	0.83	0.0064	0.0043	0.1367	NA	NA	NO	EBF1	5	158122927	158526924
rs17399739	10	87490850	G	A	0.069028	0.143088	0.0183345	3.2e-15	0.020999	0.00275018	1.1e-14	-0.02654	0.00865466	0.00091	0.0392	0.0085	3.99e-06	rs7072620	0.6833	NO	GRID1	10	87359308	88126552
rs17666754	15	40351717	A	G	0.962671	0.134251	0.0246881	4.2e-08	0.00836111	0.00369597	0.03	-0.0126402	0.0116519	0.44	0.0094	0.009	0.2926	NA	NA	NO	SRP14-AS1	15	40331511	40359710
rs17716502	8	116659731	C	T	0.794236	0.10792	0.0115664	2.1e-21	0.00550524	0.0017341	0.0016	-0.008757	0.00544922	0.08	0.012	0.0049	0.0143	NA	NA	NO	TRPS1	8	116420723	116681202
rs17770336	9	28414625	T	C	0.324146	0.118583	0.00990301	2.3e-33	0.0037412	0.00148431	0.014	-0.0092469	0.00466403	0.031	0.0249	0.0033	6.61e-14	rs10968576	0.9965	NO	LINGO2	9	27937614	29213599
rs1788808	18	21090023	A	G	0.503064	0.0962215	0.00931217	2e-25	0.00839234	0.00139437	9.1e-10	-0.0062891	0.00438868	0.16	0.0199	0.0037	7.52e-08	rs1788817	0.9973	NO	RMC1	18	21083433	21111771
rs1805123	7	150645534	T	G	0.754318	0.0794509	0.0107691	1.8e-13	0.00579868	0.00161476	0.00053	-0.0182142	0.00507721	0.00059	0.0083	0.0059	0.1634	NA	NA	NO	KCNH2	7	150642048	150675409
rs1819844	12	68205604	A	G	0.170728	0.0691168	0.012345	2.6e-08	0.00433024	0.00185048	0.019	-0.000464	0.00582849	0.98	0.0152	0.0039	9.31e-05	NA	NA	NO	LINC02421	12	68102826	68123255
rs183151	3	138092950	A	G	0.18343	0.0660754	0.0119176	1.7e-08	0.0144105	0.0017911	2e-15	-0.0077792	0.00561788	0.16	0.016	0.0038	3.06e-05	rs166195	0.9972	NO	MRAS	3	138066489	138124377
rs1834144	18	40744790	C	A	0.625821	0.0656017	0.00963001	7.3e-12	0.00683176	0.00144173	1e-06	-0.0099668	0.00454325	0.061	0.0116	0.0038	0.00227	rs1834146	0.9941	NO	RIT2	18	40323182	40695657
rs1865341	9	8845911	T	C	0.760132	0.0656742	0.0109074	8e-10	0.0010411	0.00163487	0.5	0.00651169	0.00513651	0.22	0.0072	0.0043	0.094	NA	NA	NO	PTPRD	9	8314245	10613002
rs1881505	11	1483177	T	C	0.0570524	0.11575	0.0201423	5.4e-09	0.00226566	0.0030203	0.48	-0.0133401	0.00949951	0.12	0.0057	0.0111	0.6076	NA	NA	NO	BRSK2	11	1411163	1483919
rs1884897	20	6612832	G	A	0.627993	0.0944782	0.00966225	3.5e-23	0.0114064	0.00144595	3.6e-15	0.00584202	0.00454685	0.17	0.0156	0.0031	6.83e-07	NA	NA	NO	LINC01713	20	6711387	6716783
rs1915792	8	64703342	C	T	0.523386	0.0617264	0.00930912	6.6e-11	-0.0078589	0.00139552	1.2e-08	0.00310975	0.00438487	0.57	0.006	0.0037	0.1049	rs791395	0.9962	NO	LINC01289	8	64681987	64698058
rs1934102	9	23228275	G	A	0.652946	0.0586982	0.00987015	6.8e-10	0.00361031	0.00147963	0.011	-0.0078975	0.00464169	0.08	0.0065	0.004	0.1042	rs1111817	0.9127	NO	LOC101929563	9	23500688	23672397
rs1941706	18	31223776	G	A	0.46309	0.0626689	0.00933268	2.2e-11	0.00411368	0.00139742	0.0029	-0.0140678	0.00440541	0.003	0.0099	0.0037	0.00746	NA	NA	NO	ASXL3	18	31158182	31331159
rs1964927	21	42653237	G	A	0.645557	0.0543067	0.0097683	3.3e-08	0.0030842	0.00146013	0.057	0.0102993	0.00459862	0.036	0.0123	0.004	0.00211	NA	NA	NO	BACE2	21	42540086	42654457
rs199569565	11	130749351	T	TAG	0.533718	0.0714943	0.00931913	8.5e-15	0.00515525	0.00139748	0.00018	-0.010019	0.00439015	0.026	0.0099	0.0038	0.00918	rs10791098	0.8099	NO	SNX19	11	130745765	130786382
rs200119412	8	77224420	C	T	0.558153	0.100825	0.00940095	4.3e-27	0.0150074	0.00140927	1.3e-26	0.0064205	0.00443253	0.097	0.0182	0.0037	8.7e-07	rs10100245	0.9689	NO	LINC01111	8	77318888	77436591
rs200769207	6	64174931	CA	C	0.498905	0.0570089	0.0097046	1.2e-08	0.0042536	0.00145609	0.0031	-0.0012447	0.00457338	0.73	0.0088	0.0037	0.0174	rs6942342	0.7096	NO	PTP4A1	6	64281916	64293493
rs201856449	12	99449501	G	GT	0.33403	0.0777548	0.0101975	3.9e-14	0.00881431	0.00152823	5.7e-09	-0.0127316	0.00481232	0.0088	0.0107	0.0038	0.00487	rs2372632	0.7672	NO	ANKS1B	12	99128568	100378432
rs201933953	3	63124844	T	C	0.839183	0.0717083	0.0127972	1.8e-08	0.00487947	0.00192335	0.0088	-0.0156095	0.0060497	0.017	0.0004	0.0057	0.9441	rs1374691	0.8255	NO	LINC00698	3	63088363	63110738
rs202040070	3	61199582	T	G	0.656149	0.0834758	0.00973517	3.3e-18	0.0126627	0.0014633	2.7e-18	-0.0196914	0.00459533	1.1e-05	0.0149	0.0038	8.82e-05	rs9843007	0.8647	NO	FHIT	3	59733002	61237126
rs2020942	17	28546914	T	C	0.396798	0.0637771	0.00952071	1.6e-11	0.00200142	0.00142564	0.15	-0.0133948	0.00447888	0.0016	0.0062	0.0038	0.1028	NA	NA	NO	SLC6A4	17	28521336	28562715
rs2054117	11	11796897	G	T	0.44519	0.0531993	0.00933557	8.3e-09	-0.0015252	0.0013996	0.36	-0.0179047	0.00439612	3.7e-05	0.007	0.0038	0.0655	NA	NA	NO	MIR8070	11	11804681	11804769
rs2074613	5	139714564	T	C	0.560221	0.0577326	0.00932805	2.9e-10	0.00231077	0.00140009	0.087	-0.012686	0.00439915	0.0018	0.0079	0.0038	0.0376	NA	NA	NO	HBEGF	5	139712427	139726188
rs2076603	1	17319011	G	A	0.355312	0.0629329	0.00963737	3e-11	0.00219357	0.00144822	0.081	-0.0112991	0.00455552	0.0099	0.0042	0.0046	0.3612	rs4920608	0.9989	NO	ATP13A2	1	17312452	17338423
rs2091378	2	6145081	C	G	0.626936	0.0639442	0.00955422	1.6e-11	0.00673399	0.00143713	1.6e-06	-0.0154769	0.00451531	0.00068	0.0152	0.0031	1.24e-06	rs10929925	0.7917	NO	LOC400940	2	6122109	6128364
rs2138062	12	19157396	G	A	0.188078	0.0712855	0.0119049	2.9e-09	-0.000298	0.00178355	0.92	-0.005182	0.0056152	0.31	0.0083	0.0048	0.0838	NA	NA	NO	PLEKHA5	12	19282666	19529334
rs215669	7	32378979	G	A	0.386232	0.0756529	0.00956233	5.8e-15	0.00357641	0.00143367	0.015	0.00674236	0.00451347	0.15	0.012	0.004	0.0027	NA	NA	NO	PDE1C	7	31823123	32467836
rs2158379	7	19783977	A	G	0.861286	0.078841	0.0134523	5.2e-09	0.00588918	0.00201706	0.0027	-0.0012102	0.00633848	0.85	0.0096	0.0054	0.0754	NA	NA	NO	TMEM196	7	19758937	19813240
rs2172131	10	133978962	T	C	0.420096	0.0752729	0.00940519	1.3e-15	0.00217601	0.00141085	0.15	-0.0117869	0.00443581	0.0052	0.0122	0.0037	0.000976	rs7096307	0.991	NO	JAKMIP3	10	133879449	133998362
rs217669	14	62360075	C	T	0.272345	0.0795794	0.0104472	1.9e-13	-0.0011473	0.00156511	0.45	0.00206188	0.00492569	0.61	0.0061	0.0043	0.156	rs217671	0.9831	NO	SYT16	14	62278879	62579268
rs2187449	11	133712682	A	G	0.767068	0.0726263	0.0110464	5.3e-11	0.00639934	0.00165635	0.00011	0.0026141	0.00519982	0.58	0.0161	0.0048	0.000796	NA	NA	NO	SPATA19	11	133710525	133715408
rs2234458	11	65639374	C	T	0.360972	0.0878905	0.00963971	4.1e-20	0.0123713	0.00144554	3.2e-17	-0.0130775	0.00454336	0.006	0.0097	0.004	0.0153	rs7102454	0.9191	NO	EFEMP2	11	65633911	65640271
rs2238435	16	4014282	G	C	0.61531	0.108722	0.00955262	6.5e-31	0.016081	0.00143221	3e-29	-0.0226088	0.00450963	6.5e-07	0.0244	0.004	1.06e-09	rs879620	0.9947	NO	ADCY9	16	4012653	4166443
rs2247401	15	53156672	A	G	0.266141	0.0562627	0.0105746	4.4e-08	0.00382429	0.00158375	0.012	-0.0144909	0.00498628	0.0028	0.012	0.0048	0.0124	rs2440350	0.9992	NO	ONECUT1	15	53047249	53082533
rs2292238	12	56493822	A	C	0.591555	0.0832548	0.00944382	1.7e-18	0.00272437	0.00141527	0.04	-0.0219571	0.00445791	1.5e-06	0.0083	0.0041	0.0429	rs2271189	0.9785	NO	ERBB3	12	56473808	56497291
rs2307111	5	75003678	T	C	0.606398	0.132134	0.00948377	5.2e-45	0.00861157	0.0014234	1.4e-09	-0.0063813	0.00447298	0.17	0.0235	0.0031	3.77e-14	NA	NA	NO	POC5	5	74969948	75013262
rs2318543	4	67803263	A	G	0.21717	0.0722531	0.0112707	8.1e-11	-0.0039073	0.00169193	0.039	0.00984543	0.00530939	0.08	0.0074	0.0044	0.0926	rs923994	0.9999	NO	LOC101927237	4	68283022	68287718
rs2327129	20	9047668	G	A	0.182083	0.073186	0.0121305	2.7e-09	0.00786534	0.00181555	2.1e-05	-0.022961	0.00571487	0.00011	0.0053	0.0041	0.197	rs932584	0.9943	NO	PLCB4	20	9049700	9461463
rs2351774	2	204099222	G	A	0.580481	0.0596784	0.00933767	5.3e-10	-0.0015554	0.00140448	0.29	-0.0150104	0.00441433	0.00079	0.0108	0.0031	0.000572	NA	NA	NO	CYP20A1	2	204103740	204170749
rs236660	7	75050086	C	T	0.570692	0.117886	0.00973103	6.3e-34	0.00057	0.00145901	0.56	-0.0307129	0.0045862	5.2e-11	0.0197	0.0042	2.73e-06	rs17207196	0.8285	NO	POM121C	7	75046064	75115576
rs2417998	9	111958746	C	G	0.292969	0.0570995	0.0102442	1.8e-08	0.00612854	0.00153554	7e-05	0.00671606	0.00482225	0.1	0.0174	0.0031	2.67e-08	rs6477694	0.6037	NO	EPB41L4B	9	111934253	112083244
rs2425847	20	44907927	G	A	0.409363	0.0644495	0.00948879	8e-12	0.00447033	0.00141981	0.0027	-0.0058569	0.00446633	0.21	0.0094	0.0038	0.0134	NA	NA	NO	CDH22	20	44802377	44937137
rs2450445	10	93038530	G	A	0.675754	0.059052	0.00989949	3.2e-09	0.00412862	0.00148476	0.0055	-0.019487	0.00466534	3.9e-05	0.0036	0.0041	0.3799	NA	NA	NO	PCGF5	10	92922768	93044088
rs245769	5	170529335	T	C	0.729106	0.087163	0.0104268	2e-17	0.00797178	0.00156483	1.4e-07	-0.0169096	0.00492396	0.00031	0.0127	0.0042	0.0025	rs173465	0.9914	NO	RANBP17	5	170289021	170727019
rs2466103	8	32412304	G	T	0.302734	0.0572494	0.0100853	8.9e-09	0.00517552	0.0015118	0.00044	-0.0099458	0.00475168	0.042	0.0091	0.0034	0.00807	NA	NA	NO	NRG1	8	31496760	32631564
rs2468964	8	38333062	T	G	0.400134	0.0564035	0.00945538	2.7e-09	0.00799911	0.00141755	3.7e-08	-0.0092935	0.00445939	0.046	0.007	0.0038	0.0655	rs881301	0.9452	NO	FGFR1	8	38268655	38326352
rs249612	5	66200783	T	C	0.718689	0.0667985	0.0103218	1.5e-11	0.011462	0.00154946	1.8e-13	-0.0169829	0.00486863	0.00079	0.0085	0.0042	0.043	rs27218	0.9976	NO	MAST4	5	65892220	66465421
rs2504235	13	28612886	A	G	0.361793	0.0648742	0.00968112	7.2e-12	0.0138924	0.00145016	2.5e-22	-0.0258743	0.0045686	9.7e-09	0.0194	0.0038	3.3e-07	rs7318817	0.9364	NO	FLT3	13	28577410	28674713
rs2526952	7	86258737	T	G	0.652369	0.0553631	0.00973841	1.2e-08	0.00345935	0.00146028	0.027	-0.0028672	0.0045954	0.44	0.0071	0.004	0.0759	rs274628	0.997	NO	GRM3	7	86273224	86494192
rs252749	5	77389973	G	A	0.753222	0.065552	0.0107197	5.1e-10	0.00939156	0.00160928	1.6e-09	-0.0208416	0.00506021	2.4e-05	0.0056	0.0044	0.2031	NA	NA	NO	AP3B1	5	77296345	77590522
rs2528787	13	112188236	C	T	0.626553	0.0804371	0.00967621	8.2e-18	-0.0014015	0.0014494	0.46	-0.0238682	0.0045603	9.4e-08	0.0093	0.004	0.0201	rs9522264	0.7335	NO	LINC02337	13	112248355	112294426
rs2568955	1	72762169	C	T	0.742608	0.0648345	0.0112098	9.9e-09	0.0123816	0.0016841	3.2e-13	-0.0336661	0.00530232	7.6e-11	0.0199	0.0046	1.39e-05	rs17526367	0.9917	NO	NEGR1	1	71861625	72748222
rs2600223	3	12934932	A	G	0.316791	0.0545629	0.00997421	1.9e-08	0.00406888	0.00149925	0.0072	-0.0054455	0.00471325	0.25	0.0117	0.004	0.00345	rs2600226	0.9724	NO	IQSEC1	3	12938541	13114929
rs2613497	1	72753825	T	A	0.80735	0.144543	0.0117127	3.4e-35	0.0199898	0.00176006	1e-29	-0.0421403	0.00552856	3.8e-14	0.0376	0.004	6.89e-21	rs1460940	0.9593	NO	NEGR1	1	71861625	72748222
rs2619976	17	71754545	T	C	0.41251	0.0558117	0.00948849	4.1e-09	0.00364832	0.00142104	0.0097	-0.0023991	0.00447553	0.53	0.0079	0.004	0.0483	NA	NA	NO	LINC00469	17	71745408	71824676
rs2678204	1	201800511	G	T	0.342406	0.111912	0.00974172	8e-31	0.00557097	0.00146367	0.00014	-0.0059796	0.00459837	0.19	0.0208	0.004	1.99e-07	rs2820295	0.997	NO	IPO9	1	201798284	201853419
rs2711111	7	24529055	A	G	0.434021	0.0571674	0.00948919	3.7e-10	0.00354574	0.00142301	0.014	0.00206646	0.0044838	0.68	0.0006	0.004	0.8808	NA	NA	NO	MPP6	7	24613070	24733812
rs273505	19	18217147	C	T	0.421257	0.0768927	0.00942273	9.1e-17	0.00446255	0.00141036	0.0012	-0.0249002	0.00443466	4.1e-08	0.0087	0.0041	0.0338	rs273504	0.9985	NO	MAST3	19	18208587	18262497
rs2764261	6	108927842	G	A	0.626411	0.0875766	0.00959234	4.6e-20	0.00498951	0.00143942	0.00024	-0.0319118	0.00451557	4.9e-13	0.0131	0.0038	0.000566	rs2802292	0.9924	NO	FOXO3	6	108881027	109005977
rs281827	1	16810301	C	T	0.487721	0.0559269	0.00938787	1.3e-09	0.000367	0.0014106	0.8	-0.0074638	0.00443587	0.073	0.0074	0.0046	0.1077	rs696606	0.8915	NO	CROCCP3	1	16793930	16819196
rs28414958	2	145622871	A	G	0.070048	0.111009	0.0180864	8.4e-10	0.00953767	0.0027209	0.00026	0.0066326	0.00855802	0.42	0.0153	0.0073	0.0361	rs7560871	0.9998	NO	TEX41	2	145425533	145834296
rs284262	1	10743363	T	C	0.455685	0.0548237	0.00926683	2.6e-09	0.00248893	0.00139226	0.063	0.000781	0.00437286	0.76	0.0054	0.0043	0.2092	NA	NA	NO	CASZ1	1	10696660	10856703
rs2843171	1	209456475	T	C	0.263084	0.0620509	0.0105407	2.8e-09	0.000715	0.00158348	0.66	0.002799	0.00497702	0.47	0.0018	0.0042	0.6682	NA	NA	NO	LINC01696	1	209498800	209501877
rs28447555	3	107385668	T	C	0.180744	0.0838571	0.0120501	1.6e-12	0.00138909	0.00181197	0.45	-0.0116253	0.00569355	0.043	0.0081	0.0049	0.0983	rs17811557	0.9782	NO	BBX	3	107241808	107530186
rs28489620	22	41804716	G	A	0.709067	0.0714908	0.0103371	4.8e-12	0.0006	0.00154524	0.58	-0.0149847	0.00486484	0.0015	0.0091	0.004	0.0229	rs738140	0.8063	NO	TEF	22	41763336	41795332
rs2861690	2	67838685	C	G	0.610837	0.0803281	0.00944419	1.1e-17	0.00189949	0.00142099	0.21	-0.0106069	0.0044658	0.032	0.0054	0.0038	0.1553	rs12477088	0.9134	NO	LINC01812	2	68023185	68052694
rs28640955	15	53409045	T	G	0.807926	0.0700449	0.0117914	4.8e-10	0.00836394	0.00176499	3.5e-07	-0.0096942	0.00554917	0.085	0.0079	0.0046	0.0859	rs12911377	0.858	NO	LINC02490	15	53408561	53421895
rs2866720	7	70106310	T	C	0.385877	0.0631517	0.00958478	3.7e-11	0.00147841	0.00143723	0.24	-0.0148044	0.00452313	0.00087	0.0104	0.0033	0.00141	rs2866719	0.9228	NO	AUTS2	7	69063460	70258492
rs28726372	1	84353839	C	T	0.308108	0.0591298	0.00999632	3e-09	0.00133698	0.00150187	0.29	0.00323475	0.00472107	0.53	-0.0016	0.0044	0.7161	rs12135028	0.9861	NO	TTLL7	1	84330706	84464815
rs2875762	6	124925032	C	G	0.241417	0.0756235	0.010874	3e-12	0.00549538	0.0016315	0.00044	-0.0142682	0.00511369	0.0053	0.01	0.0046	0.0297	NA	NA	NO	NKAIN2	6	124124990	125146786
rs2930225	16	85327902	G	T	0.269333	0.0568818	0.0104311	4.5e-08	0.00816991	0.00156383	1.1e-07	-0.0045694	0.00493017	0.26	-0.001	0.0039	0.7996	NA	NA	NO	LINC00311	16	85316563	85321688
rs2933451	10	66626611	C	A	0.328897	0.056463	0.00990016	9e-09	0.00544304	0.00148484	0.00032	-0.0175197	0.00467263	0.00012	0.0041	0.004	0.3054	rs1227258	0.9891	NO	LINC02671	10	66660893	66684276
rs2952863	4	130759647	T	G	0.288684	0.0722291	0.010209	7.3e-13	0.00882548	0.0015325	3.5e-09	-0.0207866	0.00482269	2.1e-05	0.0135	0.0042	0.00131	rs2391552	0.949	NO	LINC02465	4	130692773	130876523
rs3087523	2	105977776	A	G	0.12531	0.0830808	0.0139996	1.1e-09	0.00144717	0.00210543	0.55	-0.0269583	0.00661452	9e-05	0.0138	0.0058	0.0174	rs4851758	0.9277	NO	FHL2	2	105974168	106054970
rs32421	5	167362416	T	A	0.223262	0.0612192	0.0111588	3e-08	0.0052342	0.00167488	0.0019	-0.0041171	0.00526549	0.52	0.0058	0.0046	0.2074	NA	NA	NO	TENM2	5	166500246	167691162
rs329118	5	133861663	C	T	0.580949	0.0757047	0.00939148	4.5e-16	0.00355392	0.00140955	0.02	-0.0326111	0.00443021	6.8e-14	0.01	0.0043	0.02	rs329120	0.9994	NO	JADE2	5	133860005	133918917
rs34373881	3	20432033	G	A	0.722693	0.0642993	0.0103512	2.3e-09	0.00166386	0.00155595	0.22	-0.0127381	0.00489656	0.0066	0.0133	0.0041	0.00118	rs4858193	0.9927	NO	LOC101927829	3	20383959	20392420
rs34517439	1	78450517	A	C	0.123603	0.190462	0.0142099	2.9e-40	0.0140515	0.00213544	1.9e-11	-0.0076386	0.00669599	0.27	0.0299	0.0052	1.03e-08	rs17391694	0.71	NO	DNAJB4	1	78444841	78483648
rs34688745	14	47298299	T	TA	0.501056	0.0795969	0.0094341	4.3e-17	0.00423301	0.00141279	0.0023	-0.0103955	0.00445036	0.024	0.0098	0.0038	0.00991	rs724623	0.9241	NO	MDGA2	14	47308825	48144157
rs34696009	9	96395221	G	GCTGT	0.322721	0.083544	0.0100073	9.8e-17	0.0045537	0.0014997	0.002	-0.0039766	0.00470896	0.39	0.0107	0.0041	0.00906	rs7024028	0.9566	NO	PHF2	9	96338865	96441869
rs34720381	1	171455322	T	C	0.092406	0.109833	0.0159756	9.4e-12	-0.000663	0.00239979	0.82	0.000389	0.00754449	0.92	0.0103	0.0064	0.1075	rs4916229	0.8111	NO	PRRC2C	1	171454668	171562650
rs34732995	5	122699198	C	CTA	0.537291	0.0666658	0.00928954	2.4e-12	0.00581118	0.00139409	1.9e-05	-0.0049145	0.00438587	0.19	0.0131	0.0038	0.000566	rs1582931	0.9041	NO	CEP120	5	122680578	122759286
rs347551	5	119389031	G	C	0.472597	0.06235	0.00942463	1.1e-10	0.0029901	0.00141442	0.069	-0.0134159	0.00444848	0.0072	0.0113	0.004	0.00473	rs4895231	0.742	NO	PRR16	5	119799972	120023027
rs34876057	4	95067448	CT	C	0.53182	0.0530212	0.00940581	3.6e-09	0.00152951	0.00141174	0.27	-0.0137307	0.0044363	0.0028	0.012	0.0062	0.0529	rs10024198	0.89	NO	LOC101929210	4	95038970	95128707
rs349792	17	39261560	T	A	0.309049	0.0657259	0.0101071	7.5e-11	0.00468458	0.00151335	0.0012	0.00295643	0.00476495	0.58	0.0069	0.0041	0.0924	rs9916287	0.9572	NO	KRTAP4-9	17	39261640	39262740
rs34994596	15	80991447	T	C	0.702877	0.0754341	0.0101684	6.8e-14	0.00449814	0.00152287	0.0041	-0.0169122	0.00478933	0.00022	0.0176	0.0044	6.33e-05	rs12914623	0.834	NO	ABHD17C	15	80987650	81047962
rs35014268	16	9733731	C	A	0.273037	0.0626464	0.0104418	3.9e-10	0.00131196	0.00156499	0.31	0.00850821	0.00492244	0.098	0.0051	0.0041	0.2135	rs12928640	0.858	NO	GRIN2A	16	9847264	10276765
rs35072015	11	45426928	T	C	0.694627	0.0659338	0.0100576	2.2e-11	0.00722554	0.00150817	2.9e-06	-0.0309107	0.00474262	3.5e-11	0.0118	0.0041	0.004	rs10838464	0.9988	NO	LINC02687	11	45392947	45410059
rs35159593	12	103651399	G	GA	0.675407	0.0885084	0.00993809	5.9e-19	0.00776177	0.00148947	2e-07	-0.0121198	0.00469016	0.0027	0.0148	0.004	0.000216	rs4764949	0.9897	NO	C12orf42	12	103631368	103889746
rs35364449	15	74278126	T	C	0.111289	0.107838	0.0148609	3.7e-13	0.0114586	0.00222578	1.1e-07	-0.012247	0.00700581	0.09	0.0089	0.0061	0.1446	rs5742914	0.9124	NO	STOML1	15	74271266	74284636
rs355748	3	153964496	T	G	0.376777	0.0754166	0.00956333	2.6e-15	0.00904038	0.00143776	7.7e-11	0.00210287	0.00451427	0.51	0.0124	0.0038	0.0011	NA	NA	NO	ARHGEF26	3	153838791	153975616
rs35578035	17	31749186	T	C	0.376579	0.0533122	0.00963292	4.1e-08	0.00121258	0.00144256	0.42	-0.0078713	0.004538	0.07	0.0042	0.0041	0.3057	rs7213646	0.756	NO	ASIC2	17	31340104	32483825
rs35722922	2	47002226	A	G	0.615495	0.0704518	0.00950319	1.5e-13	0.00438689	0.00142921	0.0043	-0.0121822	0.00449809	0.0061	0.0053	0.0038	0.1631	rs4953419	0.937	NO	SOCS5	2	46926433	46990268
rs35761930	18	13182325	T	A	0.184245	0.070306	0.0120799	7.2e-09	0.000211	0.00180838	0.88	-0.0054425	0.00570609	0.39	0.0068	0.0049	0.1652	rs879588	0.9846	NO	LDLRAD4	18	13218758	13652750
rs35775580	7	130420740	A	G	0.952756	0.126283	0.0218448	5.4e-09	0.0135352	0.0032762	1.7e-05	-0.0699656	0.01032	6.2e-12	0.0192	0.0103	0.0623	rs17165083	0.698	NO	KLF14	7	130417381	130418860
rs35880697	6	32433759	C	T	0.836423	0.0809805	0.0130587	8.8e-10	0.00466036	0.001959	0.02	0.0062862	0.00614911	0.48	0.0116	0.0057	0.0418	rs17496549	0.7658	NO	HLA-DRA	6	32407663	32412823
rs35957544	8	73440371	G	T	0.424813	0.0967061	0.00940258	5.3e-25	0.00129137	0.00140955	0.44	-0.0172631	0.00443048	8.7e-05	0.0068	0.0037	0.0661	rs12550268	0.9984	NO	KCNB2	8	73449459	73850584
rs36023504	4	38698924	C	T	0.613723	0.0707599	0.00962084	6.3e-13	0.007932	0.00144392	2.2e-08	2.48e-05	0.00454173	0.84	0.0144	0.0038	0.000151	rs3209570	0.9427	NO	KLF3	4	38665819	38703138
rs3732359	3	119536429	A	G	0.781099	0.0628766	0.011191	8.3e-09	0.00366987	0.00168221	0.03	-0.0080585	0.00527802	0.082	0.0079	0.0046	0.0859	NA	NA	NO	NR1I2	3	119499330	119537332
rs3737992	1	33234128	G	A	0.831668	0.0780545	0.0123293	8.4e-11	0.00260022	0.00185228	0.19	-0.01939	0.00581994	0.00088	0.0107	0.0048	0.0258	rs12022461	0.9994	NO	KIAA1522	1	33207430	33240571
rs3751837	16	3583173	T	C	0.219042	0.0703269	0.0112368	1.6e-10	0.00751571	0.00168428	4.3e-06	-0.0260004	0.00530198	3.3e-07	0.0215	0.0048	7.49e-06	rs12445430	0.8407	NO	CLUAP1	16	3551003	3589048
rs3751859	16	81735012	G	A	0.843183	0.082632	0.0127466	1.5e-10	0.0105954	0.00191105	3.7e-08	0.0069124	0.00601061	0.34	0.0061	0.0053	0.2498	NA	NA	NO	CMIP	16	81478774	81745367
rs376089290	4	60243332	A	AAG	0.341651	0.0598655	0.00981477	1.8e-09	0.00483003	0.00147282	0.0021	-0.0121973	0.00463835	0.0076	0.01	0.0041	0.0147	rs4860528	0.9798	NO	LINC02429	4	59849999	59912677
rs3770890	2	36657992	G	T	0.026307	0.157595	0.0291718	3.3e-08	0.00367846	0.00438917	0.4	0.00978884	0.0136973	0.55	0.0198	0.0108	0.0653	NA	NA	NO	CRIM1	2	36582920	36778278
rs3784710	15	68072458	T	C	0.775299	0.139919	0.0111297	1.1e-38	0.0209365	0.00166644	7.5e-37	-0.0417644	0.00524445	4.8e-16	0.0305	0.0047	8.62e-11	NA	NA	NO	MAP2K5	15	67835040	68099452
rs3803286	14	103246470	A	G	0.332876	0.0918484	0.00985417	8.9e-22	0.00909932	0.00147571	6.2e-10	-0.0097127	0.00464943	0.031	0.0141	0.004	0.000423	NA	NA	NO	TRAF3	14	103243785	103377837
rs3807566	7	50564204	G	T	0.561996	0.0580859	0.00935849	5e-10	0.00500781	0.00140331	0.00025	-0.0145274	0.00441404	0.002	0.0142	0.0037	0.000124	NA	NA	NO	DDC	7	50526139	50633102
rs3810291	19	47569003	A	G	0.675989	0.131561	0.00993242	1.4e-39	0.0148634	0.00148685	1.4e-24	-0.0400711	0.0046848	1.3e-17	0.0283	0.0036	4.81e-15	NA	NA	NO	ZC3H4	19	47567443	47617033
rs3821709	3	141280273	C	T	0.066443	0.157098	0.0185637	1.1e-17	0.021938	0.00279059	1.1e-15	-0.0352394	0.00875256	5.8e-05	0.0466	0.0079	3.66e-09	NA	NA	NO	RASA2	3	141205868	141334198
rs3825393	12	109883374	C	T	0.637359	0.0555584	0.00962744	4.7e-09	0.00301985	0.00144266	0.033	0.0175459	0.00454344	8.3e-05	0.0088	0.0033	0.00681	NA	NA	NO	MYO1H	12	109826523	109886176
rs3838052	20	21381194	GTT	G	0.10116	0.0940491	0.0155077	6.6e-09	0.00611544	0.0023197	0.01	-0.0181616	0.00728324	0.03	0.0198	0.0051	0.000114	rs12626076	0.9804	NO	NKX2-4	20	21376002	21378164
rs3840590	7	77827064	G	GA	0.647002	0.0759267	0.00980502	1.5e-15	0.00785927	0.00147043	6.6e-08	-0.0037127	0.00462574	0.52	0.0168	0.004	2.67e-05	rs1852006	0.8689	NO	MAGI2	7	77646371	79082983
rs3902951	14	69789755	G	T	0.238063	0.063581	0.0110345	4.4e-09	0.00439989	0.00165291	0.0061	0.0018446	0.00520623	0.7	0.0134	0.0037	0.000273	NA	NA	NO	GALNT16	14	69726874	69823759
rs394608	21	46581798	C	T	0.538073	0.0838598	0.00937939	1.4e-19	0.00140094	0.00140209	0.3	0.0117399	0.00441822	0.0039	0.0168	0.0062	0.00673	NA	NA	NO	ADARB1	21	46494492	46646478
rs4077093	12	51593616	T	G	0.216262	0.0626006	0.0113489	1.1e-08	8.28e-05	0.00170109	0.9	-0.0128346	0.00535508	0.016	0.0069	0.0056	0.2179	NA	NA	NO	POU6F1	12	51580718	51611846
rs4082793	14	99700080	C	T	0.57278	0.0665317	0.00942094	4.6e-12	0.00145966	0.00141094	0.29	-0.0151042	0.00444587	0.00083	0.0084	0.0038	0.0271	NA	NA	NO	BCL11B	14	99635623	99738534
rs41279738	1	110082551	G	T	0.026219	0.314632	0.029013	8.4e-27	0.0479902	0.00435778	2.9e-28	-0.0437347	0.0136599	0.0013	0.0662	0.009	1.56e-13	rs7550711	0.997	NO	GPR61	1	110082493	110088470
rs4148155	4	89054667	A	G	0.885856	0.0923932	0.0145487	6.3e-11	0.00689958	0.00218396	0.0019	-0.0259249	0.00688532	0.00015	0.0148	0.0051	0.00349	NA	NA	NO	ABCG2	4	89011415	89152778
rs424539	9	14442595	G	C	0.380274	0.0649928	0.00957368	2.7e-11	0.00278982	0.00143492	0.048	-0.0039416	0.00450826	0.58	0.0069	0.0038	0.0694	NA	NA	NO	NFIB	9	14081846	14532075
rs4284600	15	31843528	C	T	0.466358	0.0523925	0.00936715	8e-09	0.000101	0.00140282	0.72	-0.0110353	0.00442072	0.017	0.0128	0.0038	0.000756	NA	NA	NO	OTUD7A	15	31767600	32162876
rs4307239	7	24354300	G	A	0.458475	0.0563587	0.00932211	5.3e-09	0.00715251	0.00139786	9.2e-07	-0.0023367	0.00439829	0.72	0.0099	0.0038	0.00918	NA	NA	NO	NPY	7	24323808	24331481
rs4477562	13	54104968	T	C	0.128362	0.140282	0.0140051	5e-23	0.0195231	0.00209744	8.3e-21	-0.0235554	0.00660862	0.0005	0.0326	0.0057	1.07e-08	NA	NA	NO	LINC00558	13	54389553	54450254
rs4482463	2	205375909	C	A	0.0761844	0.1577	0.0174196	5.2e-20	0.0106383	0.00262033	2.9e-05	-0.0214662	0.00823931	0.0072	0.0274	0.0082	0.000833	NA	NA	NO	PARD3B	2	205410197	206484886
rs4517716	14	83013876	G	C	0.194272	0.0696939	0.0117576	2.3e-09	0.00202676	0.00176117	0.25	-0.0027971	0.00555273	0.41	0.0067	0.0039	0.0832	NA	NA	NO	LINC02301	14	83108975	83173169
rs4527444	4	30842780	G	A	0.540613	0.0658134	0.0093045	1.4e-12	0.00932186	0.00139643	5.2e-11	-0.0110949	0.00438876	0.008	0.0071	0.0037	0.055	rs7692210	0.837	NO	PCDH7	4	30721990	31148422
rs4545921	19	49646006	A	G	0.401199	0.0617027	0.0095104	7e-11	0.00535775	0.00142367	6.7e-05	-0.0019789	0.00447893	0.71	0.0035	0.004	0.3816	rs9304680	0.9656	NO	PPFIA3	19	49622800	49654283
rs4575195	10	114765747	C	A	0.687261	0.0880186	0.0100125	4.3e-19	0.00448967	0.00150146	0.0029	-0.0055986	0.00472715	0.2	0.0221	0.0034	4.79e-11	rs4132670	0.9973	NO	TCF7L2	10	114710005	114927437
rs4595495	10	53673286	G	A	0.421076	0.0612594	0.00941011	3.1e-11	0.00125565	0.00141172	0.35	0.0033109	0.00443392	0.5	0.0051	0.0038	0.1796	rs10823897	0.9682	NO	PRKG1	10	52750647	54058110
rs4601460	9	134849254	A	G	0.31382	0.0589415	0.0100252	3e-09	1.48e-05	0.00150264	0.88	-0.0010459	0.00471562	0.97	0.005	0.004	0.2113	rs7858113	0.9605	NO	MED27	9	134735498	134955254
rs4619804	3	18674644	C	A	0.738967	0.0594706	0.0105713	1.8e-08	0.00171057	0.00158919	0.36	-0.0117999	0.00498699	0.014	0.0079	0.0042	0.06	NA	NA	NO	SATB1-AS1	3	18486728	18571606
rs4648450	1	2723214	C	A	0.534239	0.0677098	0.0093083	7.8e-14	0.00398753	0.00139843	0.0043	0.0049491	0.00438756	0.32	0.0115	0.0038	0.00248	rs7537581	0.9863	NO	TTC34	1	2572707	2717433
rs4658403	1	243832560	C	T	0.165935	0.0860085	0.0124168	1.9e-12	0.000621	0.00186576	0.73	-0.0176593	0.00586423	0.0012	0.0189	0.0052	0.000278	NA	NA	NO	AKT3	1	243651534	244006584
rs4667483	2	166197777	G	A	0.75416	0.067808	0.01071	1.1e-10	0.00292857	0.00161087	0.065	0.0198155	0.00506922	0.00013	0.0065	0.0043	0.1306	rs4667484	0.997	NO	SCN2A	2	166095923	166248814
rs4671328	2	58935282	T	G	0.448624	0.102284	0.00934048	9.5e-29	0.00586795	0.00140473	4.9e-05	-0.0045892	0.00440932	0.3	0.0215	0.0037	6.22e-09	NA	NA	NO	LINC01122	2	58747887	59290901
rs4680	22	19951271	A	G	0.515876	0.0526852	0.00932732	2.3e-08	0.00318665	0.00139436	0.02	-0.0088878	0.00439228	0.027	0.0054	0.0031	0.0841	NA	NA	NO	COMT	22	19929294	19957498
rs4721089	7	1872921	T	C	0.784244	0.0936376	0.011297	1.8e-16	0.00412774	0.00169378	0.016	0.00553323	0.00532157	0.23	0.0071	0.0044	0.1066	rs6951956	0.823	NO	MAD1L1	7	1855430	2272580
rs4722398	7	3125220	T	C	0.135581	0.0867164	0.0135058	1.5e-10	0.00550662	0.00202518	0.0064	-0.0150207	0.00637877	0.0091	0.0089	0.0056	0.112	NA	NA	NO	CARD11	7	2945708	3083501
rs4780885	16	20380004	G	C	0.501473	0.08045	0.00928195	5.6e-18	0.00911092	0.00139154	2.8e-11	-0.0281784	0.00438164	4.6e-11	0.0166	0.004	3.33e-05	rs9931967	0.9843	NO	PDILT	16	20370496	20416059
rs4785578	16	89243481	A	G	0.959453	0.134329	0.0235328	7.9e-09	0.00649763	0.00352897	0.035	0.0103405	0.0111062	0.26	0.0164	0.0089	0.0654	NA	NA	NO	CDH15	16	89238155	89261900
rs4790292	17	1824305	C	A	0.845819	0.131149	0.0129187	7.2e-24	0.00755192	0.00193442	9.5e-05	-0.0207328	0.00608021	0.00081	0.0112	0.0061	0.0664	NA	NA	NO	RTN4RL1	17	1837970	1928628
rs4836133	5	124332103	A	C	0.489781	0.054009	0.00953253	6.6e-09	0.00541855	0.00143086	0.00012	-0.0082995	0.00450364	0.11	0.0184	0.0041	7.2e-06	NA	NA	NO	LOC101927421	5	124372523	124703427
rs4884605	13	54227768	T	C	0.120449	0.0839488	0.0145123	1.1e-08	8.15e-05	0.00217302	0.9	-0.0028452	0.0068561	0.74	0.0061	0.0047	0.191	NA	NA	NO	LINC00558	13	54389553	54450254
rs4889606	16	31011183	A	G	0.623666	0.1128	0.00960358	2.6e-32	0.00670783	0.0014393	5.1e-06	-0.0124801	0.00453018	0.011	0.0183	0.0031	4.86e-09	NA	NA	NO	STX1B	16	31000576	31021959
rs4911382	20	32553095	T	C	0.584156	0.0581379	0.00946327	2.9e-10	0.00253557	0.0014157	0.07	-0.0137178	0.00446031	0.0026	0.0121	0.0038	0.00145	NA	NA	NO	RALY-AS1	20	32580293	32582173
rs4912763	5	140972117	T	C	0.262051	0.0662414	0.0105319	1.2e-10	0.000379	0.00158077	0.79	-0.0017659	0.00497978	0.68	0.0056	0.0042	0.1824	rs11167753	0.8929	NO	DIAPH1	5	140894587	140998567
rs4929923	11	8639200	C	T	0.64616	0.0820977	0.0096912	1.6e-17	0.00787633	0.00145311	4.3e-08	-0.0420989	0.00457328	1e-19	0.0203	0.0032	3.63e-10	NA	NA	NO	TRIM66	11	8633583	8680383
rs4934609	10	33857195	A	G	0.563905	0.0552643	0.00942935	4.8e-09	0.00467635	0.00141431	0.001	-0.0023911	0.00444546	0.66	0.0119	0.0038	0.00174	rs4097319	0.9676	NO	LINC00838	10	34048640	34061608
rs4936175	11	132641959	C	T	0.443808	0.0586232	0.00932789	3.2e-10	0.00615713	0.00139863	1.2e-05	-0.0036688	0.00439396	0.42	0.012	0.0037	0.00118	NA	NA	NO	OPCML	11	132284558	133402396
rs4971239	1	203491150	A	G	0.169191	0.0767832	0.0124311	6.8e-10	0.0102104	0.00186852	1.3e-08	-0.0225209	0.00587495	0.00017	0.0062	0.007	0.3718	rs13303360	0.8524	NO	OPTC	1	203463280	203478077
rs5017416	6	18492350	T	G	0.047978	0.130646	0.021957	1.7e-09	-0.001716	0.00329527	0.43	-0.0244527	0.0103442	0.023	0.0168	0.0085	0.0481	rs17805532	0.8667	NO	RNF144B	6	18387580	18469105
rs528970	3	161477076	G	A	0.437674	0.0521572	0.00931046	8.8e-09	0.00515044	0.00139957	0.00025	-0.0043137	0.00439762	0.43	0.0139	0.0069	0.044	rs514816	0.9935	NO	OTOL1	3	161214595	161221730
rs529200	3	173114305	G	A	0.527363	0.0796815	0.00926444	9.3e-18	0.00385758	0.00139285	0.0054	-0.0144759	0.00437538	0.00037	0.014	0.0038	0.000229	rs472103	0.9675	NO	NLGN1	3	173113741	174012162
rs530556174	4	65661138	A	AT	0.599125	0.0618725	0.00956148	9e-11	0.0041931	0.00143512	0.006	0.0027616	0.00450834	0.47	0.0119	0.0038	0.00174	rs6551874	0.9561	NO	LINC02232	4	65779998	65870218
rs543124501	22	40677499	A	AT	0.676587	0.0903956	0.0100839	2.2e-18	0.0121481	0.00150783	3.4e-16	-0.0155355	0.00475356	0.00063	0.0135	0.0038	0.000381	rs739182	0.8855	NO	TNRC6B	22	40440820	40731812
rs55678940	17	21251092	C	CTGTAAAGAAA	0.501254	0.0880141	0.00979753	4.4e-19	-4.47e-05	0.00146748	0.97	-0.0133448	0.00462108	0.0048	0.0157	0.0041	0.000129	rs9893621	0.6938	NO	KCNJ12	17	21279668	21323182
rs55726687	12	991306	A	G	0.211169	0.113518	0.0113547	4.8e-24	0.0139103	0.00170182	1e-15	-0.0221967	0.00534985	4.5e-05	0.0207	0.004	2.13e-07	rs11611246	0.9611	NO	WNK1	12	861744	1020618
rs557951	3	62713263	G	T	0.312928	0.0661491	0.00999056	3.9e-11	0.00879769	0.001502	5.4e-09	-0.0077953	0.00472175	0.13	0.0117	0.0033	0.000362	rs925018	0.9883	NO	CADPS	3	62384022	62861091
rs55838622	5	95711605	C	A	0.245721	0.0826815	0.0111108	1.5e-13	0.00614803	0.00166759	0.0002	-0.0171232	0.00524761	0.0017	0.0185	0.0042	1.06e-05	rs6235	0.7013	NO	LOC101929710	5	95297704	95966789
rs558882	3	118151652	C	A	0.217335	0.0616666	0.0112157	3.8e-08	-0.00065	0.00168627	0.76	-0.0052062	0.0052997	0.25	0.007	0.0046	0.1281	NA	NA	NO	LOC105374060	3	118227257	118529680
rs55911231	13	96983940	T	C	0.411044	0.070159	0.00944493	7.5e-14	0.00346643	0.0014149	0.011	-0.0041765	0.00445492	0.31	0.0174	0.0038	4.67e-06	rs748457	0.9617	NO	HS6ST3	13	96743092	97491816
rs559231	18	39644247	T	G	0.392789	0.0649903	0.0095559	6.5e-12	0.00881828	0.00143087	4.1e-10	-0.0127894	0.00450942	0.0073	0.0115	0.004	0.00404	NA	NA	NO	PIK3C3	18	39535198	39667794
rs55994331	6	143187831	T	G	0.199349	0.0753236	0.011631	1e-10	0.00381469	0.00174504	0.03	0.00139187	0.00546953	0.78	0.015	0.0051	0.00327	rs12194370	0.9858	NO	HIVEP2	6	143072605	143266313
rs56036832	4	94438398	TA	T	0.79223	0.0673291	0.0115096	2.5e-09	0.00412199	0.00172741	0.018	-0.0027248	0.00543677	0.63	0.014	0.0046	0.00234	rs6834210	0.9666	NO	GRID2	4	93225116	94695717
rs56220792	5	105874890	CT	C	0.577453	0.058074	0.00944361	3.8e-10	0.00314418	0.00141762	0.023	0.00749751	0.00445509	0.084	0.0124	0.004	0.00194	rs11739877	0.786	NO	LINC01950	5	106150897	106346715
rs563857745	15	52226908	C	CAAAAAA	0.525785	0.0700582	0.00936845	2.5e-13	0.00274891	0.00140282	0.04	0.000107	0.00441446	0.98	0.0089	0.0037	0.0162	rs2554336	0.9491	NO	LEO1	15	52230221	52263998
rs565632716	3	131879983	C	CTTTTTTTTTTTTT	0.27252	0.0600104	0.0104894	1.6e-08	0.00302215	0.00157683	0.084	-0.0200167	0.00495766	0.00011	0.0006	0.0043	0.889	rs2369466	0.9126	NO	CPNE4	3	131252403	131758450
rs56803094	15	99222509	A	G	0.772362	0.0703513	0.0111235	4.4e-10	0.00588831	0.00166551	0.00047	-0.0195613	0.00524546	9e-05	0.0037	0.0047	0.4311	rs7173191	0.9863	NO	IGF1R	15	99191767	99507759
rs571211727	3	77665524	G	GT	0.442993	0.056364	0.0093481	1.1e-09	0.0058591	0.00140545	3.2e-05	-0.0104719	0.00441191	0.018	0.0136	0.0038	0.000345	rs876675	0.7855	NO	ROBO2	3	75955825	77699115
rs57488047	15	79403002	T	C	0.530802	0.0699219	0.00937967	1.5e-13	0.0033606	0.00140452	0.023	-0.0184794	0.00441547	4.2e-05	0.0087	0.0037	0.0187	rs2102999	0.9379	NO	RASGRF1	15	79252292	79383122
rs575840515	1	80796649	G	A	0.290871	0.0667392	0.0102537	2.3e-10	0.00204439	0.00154044	0.22	0.000497	0.00484823	0.95	0.0069	0.0041	0.0924	rs12088070	0.9185	NO	LINC01781	1	81001439	81112473
rs57800857	4	140863365	A	C	0.634884	0.0705421	0.00967382	1.6e-13	0.000181	0.00145186	0.93	-0.0088576	0.00456455	0.082	0.0074	0.0038	0.0515	rs10000502	0.9719	NO	MAML3	4	140637906	141075338
rs57989773	6	100629078	C	T	0.243423	0.0723046	0.0111175	2e-10	0.00145049	0.00166822	0.32	-0.015804	0.00523439	0.0013	0.0028	0.0046	0.5427	rs17185536	0.8781	NO	MCHR2-AS1	6	100441913	100524295
rs5804250	13	66204127	C	CT	0.42561	0.0638226	0.00945123	1e-11	0.012193	0.00141566	3e-18	-0.0220807	0.00445688	4.8e-07	0.0172	0.0033	1.42e-07	rs9540493	0.8661	NO	LINC01052	13	66440178	66452351
rs5817475	16	64689309	A	AT	0.495299	0.0493696	0.00930773	3.2e-08	-8.62e-05	0.00139516	0.99	-0.0067354	0.00438757	0.099	0.005	0.0037	0.1766	rs4949110	0.9764	NO	CDH11	16	64977655	65155966
rs5822974	18	7548483	T	TA	0.811661	0.0678473	0.0119633	1.1e-08	0.00982206	0.00179143	3e-08	-0.0145687	0.00563929	0.015	0.006	0.0048	0.2113	rs475107	0.9676	NO	PTPRM	18	7567313	8406859
rs58243949	18	52509833	T	C	0.234353	0.0756172	0.0110166	1.3e-12	0.0124196	0.00164918	4.8e-14	-0.0234179	0.00519431	2.9e-06	0.0168	0.0044	0.000134	rs12454204	0.9882	NO	RAB27B	18	52495707	52562747
rs5824977	18	50441033	TAGA	T	0.862338	0.0932652	0.0135252	4.9e-12	0.00568037	0.00202485	0.003	-0.0165207	0.00638747	0.0049	0.0135	0.0061	0.0269	rs9964756	0.7334	NO	DCC	18	49866566	51062269
rs58431213	15	92574062	G	A	0.781389	0.0708665	0.0113927	2.3e-10	-0.000679	0.00170603	0.6	-0.0067862	0.0053617	0.19	0.0049	0.0047	0.2972	rs4444317	0.9644	NO	SLCO3A1	15	92396937	92715665
rs5848679	3	44044401	G	GTT	0.530099	0.0645482	0.00929456	2.3e-12	-0.000882	0.00139717	0.59	0.011856	0.00438977	0.0062	0.0086	0.0037	0.0201	rs1554654	0.984	NO	MIR138-1	3	44155703	44155802
rs59237168	17	31479035	T	C	0.785132	0.074717	0.0113231	1e-10	0.0079136	0.00169605	3.9e-06	-0.0068897	0.0053353	0.19	0.0083	0.0044	0.0592	rs1988353	0.985	NO	ASIC2	17	31340104	32483825
rs59612585	21	40682529	CA	C	0.371596	0.0567494	0.00969805	3.6e-09	-0.000562	0.00144968	0.74	-0.0452051	0.00456725	2.1e-22	0.0026	0.0032	0.4187	rs2836961	0.9659	NO	BRWD1	21	40556101	40685558
rs59634664	12	114053655	G	A	0.293269	0.0592414	0.0107228	4.5e-08	0.00183288	0.00160681	0.22	-0.0017662	0.00505298	0.79	0.0073	0.0041	0.075	rs16942944	0.7551	NO	LINC01234	12	114182381	114211488
rs6000329	22	36959219	G	A	0.438655	0.0578595	0.0095977	2e-09	0.00308356	0.00143498	0.026	-0.0025794	0.00451954	0.5	0.0027	0.0049	0.5816	rs4821501	0.6069	NO	CACNG2	22	36956915	37098903
rs60131931	9	29708929	G	A	0.612496	0.062303	0.00954155	1.4e-10	0.00605865	0.00143037	3.4e-05	-0.017278	0.00449731	0.00016	0.0114	0.0038	0.0027	rs12238336	0.9693	NO	LINGO2	9	27937614	29213599
rs60235724	19	34304260	AT	A	0.674087	0.0781711	0.00999344	2e-14	0.00740959	0.00149556	1.4e-06	-0.021206	0.0047063	3.1e-06	0.0183	0.0034	5.07e-08	rs14810	0.9794	NO	KCTD15	19	34287774	34306666
rs60474271	12	89776845	CT	C	0.449808	0.0802418	0.00937591	5.2e-18	0.00344761	0.00140519	0.024	-0.000475	0.0044282	0.98	0.0091	0.0038	0.0166	rs770083	0.9672	NO	DUSP6	12	89741011	89746278
rs60497719	19	33971746	A	G	0.290408	0.0659479	0.0107139	5.2e-10	-0.000368	0.00160403	0.78	0.014646	0.00504783	0.0013	0.0069	0.0038	0.0694	rs11880064	0.6574	NO	PEPD	19	33877855	34012697
rs6103254	20	41990761	T	C	0.875065	0.0983748	0.0141196	2.3e-12	0.00494143	0.00211374	0.018	-0.0057126	0.00665091	0.43	0.0143	0.0058	0.0137	rs2143253	0.9957	NO	SRSF6	20	42086535	42092883
rs61777072	1	77988959	G	C	0.890149	0.108462	0.014828	2e-13	0.00668665	0.00222772	0.0032	-0.0186007	0.00701409	0.0061	0.0256	0.0074	0.000541	rs17380592	0.9118	NO	AK5	1	77747703	78025651
rs61903695	11	89922417	G	A	0.255776	0.0733125	0.0106402	2.7e-12	0.00209089	0.00159557	0.23	-0.0067548	0.00501584	0.2	0.0138	0.0085	0.1045	rs11603498	0.7143	NO	NAALAD2	11	89867830	89926062
rs61980005	14	30457170	C	T	0.038602	0.171831	0.024337	2.4e-12	0.0335775	0.00364327	8.1e-21	-0.076136	0.0114484	1.5e-11	0.0449	0.0084	9.23e-08	rs8003383	0.896	NO	PRKD1	14	30045684	30397053
rs61986330	14	73314450	C	A	0.724004	0.0626257	0.0104025	9.7e-10	0.00339628	0.00155817	0.023	-0.0073753	0.00490409	0.15	0.01	0.0043	0.02	rs9671327	0.9814	NO	DPF3	14	73086003	73360824
rs62034143	16	54148628	C	T	0.58309	0.057586	0.0094293	1.7e-09	0.00322953	0.00141311	0.028	0.00211769	0.00444611	0.56	0.0081	0.0038	0.033	rs2075205	0.9728	NO	FTO	16	53738067	54155853	yes
rs62259475	3	82710898	A	G	0.3654	0.0727588	0.00960064	2.6e-14	0.0029659	0.0014433	0.019	-0.000418	0.00452906	0.7	0.0111	0.004	0.00552	rs6779159	0.9899	NO	LINC02008	3	82035292	82512826
rs62425398	6	166416028	A	C	0.1075	0.0842073	0.0150491	1.2e-08	0.015351	0.00225773	9.1e-12	-0.0173075	0.00710531	0.0091	0.0143	0.0063	0.0232	rs480621	0.9193	NO	LINC00602	6	166401038	166403103
rs6443750	3	181329682	C	T	0.80692	0.0761304	0.0117054	2.6e-11	0.00323462	0.00175959	0.069	-0.0159217	0.00553437	0.0084	0.0142	0.0043	0.00103	NA	NA	NO	SOX2-OT	3	180774467	181460016
rs6500208	16	49011249	A	G	0.207395	0.0700635	0.0114783	1e-09	-0.000507	0.0017206	0.86	-0.0136334	0.0054242	0.021	0.0162	0.0039	2.76e-05	NA	NA	NO	CBLN1	16	49311827	49315749
rs651533	1	82375561	T	A	0.245362	0.0713767	0.0107338	6.5e-12	0.00493116	0.001613	0.002	-0.0140252	0.00507167	0.0062	0.0147	0.0043	0.000629	NA	NA	NO	ADGRL2	1	81771876	82459616
rs6530737	8	14095763	A	G	0.348686	0.0718542	0.00971953	7.4e-14	0.00181154	0.00145751	0.23	-0.0107005	0.00457775	0.031	0.0164	0.004	4.13e-05	NA	NA	NO	SGCZ	8	13942353	15095940
rs6536575	4	162091639	C	T	0.519226	0.0567232	0.00927481	6.5e-10	0.00460338	0.00139214	0.0019	-0.0118189	0.00437255	0.0076	0.006	0.0044	0.1727	rs1255831	0.9933	NO	FSTL5	4	162305043	163085186
rs6544006	2	36545169	T	C	0.08959	0.0966753	0.0161807	6.2e-09	0.00135832	0.00243403	0.7	-0.0074379	0.00764634	0.27	0.0087	0.0068	0.2008	NA	NA	NO	CRIM1-DT	2	36581891	36582713
rs6547872	2	28978074	C	T	0.317801	0.0578929	0.00989909	2.3e-09	0.00414652	0.00148909	0.0055	-0.0059109	0.00467918	0.29	0.014	0.004	0.000465	rs7579277	0.9936	NO	PPP1CB	2	28974613	29025806
rs6567160	18	57829135	C	T	0.232745	0.263456	0.0109963	1e-126	0.0340715	0.00164666	2.3e-97	0.00535052	0.00518216	0.38	0.0556	0.0036	3.93e-53	NA	NA	NO	MC4R	18	58038294	58040008
rs6575340	14	94023972	A	G	0.636734	0.0987813	0.00968299	5.2e-25	0.00580224	0.00145043	3.5e-05	-0.0184006	0.00456737	3.3e-05	0.0058	0.0038	0.1269	NA	NA	NO	UNC79	14	93799527	94174222
rs6577584	1	6715390	G	T	0.340958	0.0572107	0.00974476	9.6e-10	0.00782163	0.00146419	2.7e-08	-0.0057886	0.00459757	0.14	0.0123	0.0038	0.00121	NA	NA	NO	DNAJC11	1	6694229	6761876
rs6583310	3	196170985	C	G	0.438055	0.0630058	0.00934883	6.1e-12	0.00267857	0.00140512	0.047	-0.0068164	0.00441534	0.15	-0.0018	0.004	0.6527	rs9812425	0.8351	NO	UBXN7-AS1	3	196158255	196159905
rs6584485	10	103937244	T	C	0.848676	0.0820886	0.0130155	1e-10	0.00686614	0.00195228	0.00025	-0.0084029	0.00613248	0.096	0.0166	0.0056	0.00303	NA	NA	NO	NOLC1	10	103911932	103923628
rs6597653	9	133788465	C	G	0.39788	0.067522	0.00951656	6.4e-13	0.00313953	0.00142646	0.028	-0.0029882	0.00447604	0.54	0.0119	0.0043	0.00565	rs3847195	0.972	NO	FIBCD1	9	133777826	133814634
rs6606686	12	110903380	G	C	0.320799	0.062888	0.0099344	2.8e-10	0.00583525	0.00148898	6.5e-05	-0.0133307	0.00468381	0.0077	0.0144	0.0033	1.78e-05	NA	NA	NO	GPN3	12	110890290	110906526
rs66460909	20	51195387	G	A	0.807364	0.124583	0.0118406	8.2e-26	0.00543289	0.00177207	0.0016	0.000915	0.00558149	0.95	0.0216	0.0048	6.8e-06	rs17733099	0.9907	NO	LINC01524	20	51237376	51266965
rs6669341	1	47678458	A	G	0.418415	0.0805673	0.00935885	5.2e-18	0.00569899	0.00140604	5.6e-05	-0.0081359	0.00442135	0.046	0.0157	0.0038	3.6e-05	rs741959	0.9982	NO	TAL1	1	47681961	47698007
rs67039841	4	143083125	C	A	0.125199	0.0849465	0.0140253	1.7e-09	0.00104856	0.00210476	0.51	0.00359136	0.00661684	0.52	0.0019	0.0057	0.7389	rs13150427	0.9991	NO	INPP4B	4	142944312	143767688
rs6728037	2	59297346	A	G	0.395109	0.0925889	0.00943691	1.1e-22	0.00450463	0.00141951	0.0012	-0.0189093	0.00446116	3.9e-05	0.018	0.0038	2.17e-06	NA	NA	NO	LINC01122	2	58747887	59290901
rs67481408	3	170734443	TA	T	0.273899	0.0884896	0.0104333	6.5e-18	0.00142777	0.00156871	0.42	-0.0097729	0.00491934	0.037	0.011	0.0035	0.00151	rs5396	0.957	NO	SLC2A2	3	170714135	170744509
rs6749422	2	25150011	G	C	0.487247	0.159932	0.00922578	9.1e-68	0.0362021	0.00138779	1.9e-152	-0.0240834	0.00436309	5.6e-09	0.0302	0.0031	4.29e-23	rs6752378	0.9994	NO	ADCY3	2	25042037	25143106
rs6809307	3	156862041	T	C	0.256341	0.0592715	0.0106091	8.3e-09	0.00167054	0.00159455	0.26	-0.0154839	0.00501052	0.0022	0.0129	0.0043	0.0027	NA	NA	NO	CCNL1	3	156864290	156878549
rs6823268	4	145982563	G	A	0.372203	0.0543453	0.00958385	8.5e-09	0.00247825	0.00143841	0.055	-0.0038667	0.00452104	0.48	0.0062	0.0038	0.1028	NA	NA	NO	ANAPC10	4	145915726	146019693
rs6857	19	45392254	C	T	0.82869	0.111716	0.0123736	2.6e-19	0.000924	0.00185215	0.67	0.0188589	0.00583083	0.00052	0.0213	0.0056	0.00013	NA	NA	NO	NECTIN2	19	45349553	45392480
rs6924570	6	55190291	T	C	0.176432	0.0694157	0.0124695	1.2e-08	0.0184925	0.00187066	6.8e-23	-0.0130127	0.00586493	0.027	0.0035	0.0053	0.509	NA	NA	NO	GFRAL	6	55192266	55267291
rs6938973	6	98421721	C	T	0.601213	0.0793429	0.0094716	2.8e-17	-0.0058879	0.00142131	2.3e-05	0.00852578	0.00446275	0.042	0.0116	0.0038	0.00227	rs9320823	0.9931	NO	MIR2113	6	98472406	98472497
rs7004825	8	11031472	T	C	0.471697	0.0968313	0.00935647	6.7e-26	0.00936412	0.0014027	1.3e-11	-0.0066776	0.00440923	0.13	0.0071	0.004	0.0759	NA	NA	NO	XKR6	8	10753554	11059342
rs7027304	9	129408290	T	C	0.652841	0.0697307	0.00979029	1.6e-12	0.00963123	0.00146721	5.9e-12	-0.0146632	0.0046175	0.0023	0.0097	0.0044	0.0275	rs10760446	0.6546	NO	LMX1B	9	129376206	129463311
rs7038943	9	120377178	T	C	0.662825	0.0646936	0.00980821	1.1e-11	0.0104077	0.00147017	1.9e-12	-0.0209387	0.00461566	2.2e-06	0.016	0.0038	2.55e-05	NA	NA	NO	LOC101928797	9	120410883	120419305
rs7103389	11	881639	C	T	0.619022	0.0729992	0.00962797	2e-13	0.0049664	0.00144373	0.00094	-0.0099314	0.00454154	0.024	0.0075	0.0038	0.0484	rs6597973	0.6236	NO	CHID1	11	867858	915058
rs71036299	2	236819547	A	ATGG	0.283368	0.0733045	0.0111975	4.2e-11	0.00179497	0.00168452	0.34	-0.000694	0.0052906	0.72	0.0078	0.0044	0.0763	rs7601516	0.6669	NO	AGAP1	2	236402686	237040437
rs7124681	11	47529947	A	C	0.408792	0.119429	0.00941286	7.1e-37	0.0145016	0.00141128	1.8e-24	-0.0359413	0.00443823	2e-15	0.0259	0.0031	1.16e-16	NA	NA	NO	CELF1	11	47487488	47574684
rs71309716	8	112360149	AT	A	0.67861	0.0569308	0.0101393	1.1e-08	0.00715972	0.00151991	8.4e-07	-0.0106665	0.00478111	0.025	0.0152	0.004	0.000145	rs11783987	0.8543	NO	LINC02237	8	112388867	112482846
rs7132908	12	50263148	A	G	0.384295	0.146985	0.0095431	2.3e-54	0.0309524	0.0014299	4.1e-107	-0.0360265	0.0045063	3.3e-15	0.0341	0.0046	1.23e-13	NA	NA	NO	FAIM2	12	50260678	50297683
rs71606623	5	59364244	GTTAT	G	0.310726	0.0551575	0.0102022	4.9e-08	0.00628394	0.00153169	1.5e-05	-0.0020857	0.00481597	0.73	0.0041	0.004	0.3054	rs10461667	0.9178	NO	PDE4D	5	58264864	59792113
rs7161194	14	101529005	A	G	0.335567	0.096445	0.0102912	1.2e-20	0.00704408	0.00154169	2.7e-06	-0.0362488	0.00485115	9.7e-14	0.017	0.004	2.47e-05	NA	NA	NO	MIR377	14	101528386	101528455
rs7164727	15	73093991	T	C	0.666853	0.0843553	0.00991386	6.1e-17	0.00487824	0.00148468	0.00097	-0.0084465	0.00466915	0.081	0.018	0.0033	6.83e-08	NA	NA	NO	ADPGK-AS1	15	73075175	73090540
rs7181498	15	95271404	T	C	0.355273	0.0753677	0.00972694	3.3e-15	0.00421493	0.00145685	0.0028	-0.003997	0.00457807	0.38	0.0174	0.0038	4.67e-06	NA	NA	NO	LOC440311	15	95398591	95400295
rs7193271	16	83612144	A	T	0.572414	0.05491	0.00950971	6e-09	-0.000692	0.00142524	0.68	0.000514	0.00449002	0.98	0.0051	0.0042	0.2246	rs7193753	0.927	NO	CDH13	16	82660573	83834245
rs719802	11	113234679	T	C	0.385849	0.0531527	0.00951537	2e-08	0.00381264	0.00142656	0.0063	-0.0071598	0.00448497	0.14	0.0078	0.0038	0.0401	NA	NA	NO	TTC12	11	113185304	113244019
rs7201895	16	407723	G	A	0.645433	0.0746628	0.00974974	8.6e-15	0.00592224	0.0014615	7e-05	-0.0150344	0.00460398	0.00097	0.0154	0.0038	5.06e-05	rs214247	0.6748	NO	AXIN1	16	337439	402723
rs7213767	17	35054784	A	G	0.703807	0.0592263	0.0102553	3.2e-09	0.00627536	0.00153588	1.4e-05	-0.0150393	0.00483838	0.0033	0.0166	0.0041	5.15e-05	rs7218387	0.9236	NO	MRM1	17	34958011	34965400
rs7226064	17	32237258	A	G	0.570136	0.0534433	0.00942086	4.7e-09	0.00248589	0.00141072	0.09	-0.0081791	0.00443977	0.04	0.0035	0.0038	0.357	NA	NA	NO	ASIC2	17	31340104	32483825
rs7230581	18	56876563	A	G	0.833512	0.090317	0.0124805	1.2e-13	0.00837633	0.00186827	2.7e-06	-0.0219436	0.00588312	0.00015	0.0225	0.0051	1.03e-05	NA	NA	NO	GRP	18	56887389	56898003
rs723585	4	55503194	A	G	0.513482	0.0650994	0.00925396	4.4e-13	-0.0025559	0.00138862	0.11	0.00260687	0.00436631	0.69	0.0033	0.0037	0.3725	rs13106834	0.9891	NO	KIT	4	55524094	55606881
rs7239114	18	45921214	A	G	0.542397	0.0582623	0.0093958	4.8e-10	0.0137081	0.00140703	6e-23	-0.0209173	0.00443258	6.3e-06	0.0127	0.0033	9.78e-05	NA	NA	NO	ZBTB7C	18	45553042	45938956
rs72828935	10	126587488	C	G	0.282955	0.0802165	0.0103296	5e-15	0.00436138	0.0015496	0.0048	-0.0103434	0.00486893	0.034	0.0149	0.0037	6.73e-05	rs17636031	0.9632	NO	ZRANB1	10	126630691	126676758
rs72892910	6	50816887	T	G	0.172146	0.191867	0.0123033	2.8e-54	0.0244144	0.00184591	5.2e-39	-0.0354199	0.00578889	1.4e-09	0.044	0.004	1.96e-28	rs987237	0.9331	NO	TFAP2B	6	50786583	50815332
rs72910629	6	69761994	G	A	0.136685	0.0826159	0.0135692	5.2e-10	-0.0015885	0.00203635	0.51	-0.0198093	0.00640342	0.0023	0.0074	0.0051	0.1468	rs602822	0.7701	NO	ADGRB3	6	69345173	70099398
rs72948836	6	73910108	A	G	0.941883	0.121943	0.0198083	4.1e-10	0.00489688	0.00297414	0.079	-0.0332448	0.00929583	0.00069	0.0186	0.0065	0.00431	rs9688431	0.9542	NO	KCNQ5	6	73331570	73908574
rs72975653	19	1869152	T	G	0.541878	0.0711641	0.00939572	1.4e-14	0.000112	0.00140644	0.78	0.0407165	0.00442381	1.4e-20	0.0151	0.004	0.00016	rs12981256	0.9714	NO	KLF16	19	1852397	1863578
rs72999063	19	19380596	G	T	0.83891	0.0922536	0.0126634	3.2e-13	0.0101267	0.00189549	1.4e-07	-0.024945	0.00597102	5.6e-05	0.015	0.0043	0.000442	rs6511027	0.9995	NO	TM6SF2	19	19375174	19384110
rs73052033	3	185828465	T	C	0.814943	0.143313	0.0119245	9.7e-33	0.00924274	0.00179301	1e-07	-0.0326651	0.00562978	3.1e-09	0.0393	0.0041	1.47e-21	rs9816226	0.9636	NO	ETV5	3	185764102	185826878
rs73067238	3	42534488	C	A	0.761887	0.0674381	0.0109463	3.4e-10	0.00263679	0.00164567	0.065	-0.0097431	0.0051698	0.087	0.0072	0.0046	0.1175	rs1508209	0.8013	NO	VIPR1	3	42530790	42579065
rs7335075	13	54732769	C	T	0.128858	0.0874544	0.0138954	1.4e-10	0.00332565	0.00208088	0.11	-0.000554	0.00655101	0.92	0.0041	0.0056	0.4641	rs9527179	0.9986	NO	LINC00458	13	54698458	54707006
rs73601548	10	18549889	T	C	0.114634	0.0874254	0.014612	1.9e-09	0.00610913	0.00219098	0.0039	-0.0068663	0.00687637	0.24	0.006	0.0057	0.2925	rs12254400	0.8255	NO	CACNB2	10	18429352	18832486
rs7365	11	93211764	A	G	0.519241	0.0648887	0.00928192	1.7e-12	0.00344966	0.00139159	0.0084	-0.001385	0.00437204	0.84	0.0102	0.0037	0.00584	NA	NA	NO	SMCO4	11	93211637	93276557
rs73985439	2	212299249	C	A	0.307422	0.0611459	0.0100084	5.1e-10	0.00170305	0.00150553	0.26	-0.0074654	0.0047316	0.12	0.0076	0.0041	0.0638	rs3791702	0.8861	NO	ERBB4	2	212240441	213403526
rs73985884	17	46689008	A	G	0.983814	0.211431	0.0373606	1.9e-08	0.0146375	0.00560095	0.0075	0.00322079	0.0176331	0.97	0.0388	0.0164	0.0176	rs9897918	0.8676	NO	HOXB7	17	46684593	46688379
rs7442885	5	87682877	C	G	0.789189	0.122402	0.0113826	1e-26	0.0104102	0.00170838	1.8e-09	0.0181864	0.00537246	0.00064	0.0178	0.0046	0.000109	NA	NA	NO	TMEM161B-AS1	5	87564698	87732491
rs749617870	7	44787260	AAG	A	0.548879	0.0730997	0.00943318	4.8e-15	0.00371462	0.00141466	0.01	0.0082149	0.00444902	0.069	0.0088	0.0038	0.0206	rs799449	0.9312	NO	ZMIZ2	7	44788164	44809480
rs7498665	16	28883241	G	A	0.402125	0.128617	0.00946945	1.2e-42	0.0133303	0.00141964	6.9e-22	-0.0217703	0.00447194	8.2e-07	0.0307	0.0031	9.17e-23	NA	NA	NO	SH2B1	16	28857920	28885534
rs750090	4	152931436	T	C	0.643158	0.0561366	0.00976837	1.2e-08	0.00358172	0.00146643	0.016	-0.0112084	0.00460923	0.0079	0.0095	0.004	0.0176	NA	NA	NO	LINC02273	4	153021904	153025872
rs7518221	1	225561346	T	C	0.353806	0.0555205	0.00965956	6.5e-09	0.00149544	0.0014513	0.32	0.0100946	0.0045579	0.017	0.0038	0.0046	0.4088	NA	NA	NO	DNAH14	1	225117376	225586988
rs7519259	1	66434743	A	G	0.530161	0.0704866	0.00928913	1.8e-14	0.00606299	0.00139573	4e-05	-0.0084088	0.00439074	0.067	0.0087	0.0037	0.0187	NA	NA	NO	PDE4B	1	66258192	66840262
rs752843328	12	124500722	G	GAA	0.220119	0.0789519	0.0113378	7.6e-13	0.00411203	0.00169912	0.02	-0.0061423	0.0053542	0.29	0.0174	0.0051	0.000645	rs3768	0.7967	NO	ZNF664-RFLNA	12	124457761	124800570
rs75384631	3	35141900	A	T	0.114687	0.0855626	0.0145974	8.9e-09	0.00552845	0.00219398	0.018	-0.0039087	0.00689249	0.49	0.0167	0.0062	0.00707	rs11921432	0.9764	NO	LOC101928135	3	34917286	35435515
rs754601466	8	118884738	T	TA	0.106166	0.103095	0.015195	7e-11	0.01207	0.00227883	1.4e-07	-0.0057109	0.00717018	0.34	0.0039	0.0061	0.5226	rs12549000	0.9523	NO	EXT1	8	118811601	119124058
rs7549358	1	115252609	G	C	0.356581	0.058637	0.00963391	1e-09	0.00365826	0.00144763	0.012	-0.0132596	0.00454845	0.0064	0.0063	0.0038	0.0973	rs969273	0.9992	NO	NRAS	1	115247089	115259392
rs7559460	2	241341322	T	C	0.61303	0.0536039	0.00960122	3.6e-08	0.00274553	0.00144455	0.1	-0.0117525	0.00453585	0.0094	0.0068	0.0038	0.0735	rs6437334	0.9396	NO	GPC1	2	241375079	241407493
rs75641275	1	98327133	C	A	0.144262	0.0924391	0.0131462	2.6e-12	0.000221	0.00197566	0.9	0.0204465	0.00621344	0.00058	0.0091	0.0052	0.0801	rs17379561	0.9987	NO	DPYD	1	97543298	98386590
rs7568228	2	236848488	G	C	0.473444	0.0598054	0.00922659	6e-11	0.00387567	0.0013876	0.0063	0.000985	0.00435853	0.72	0.005	0.0038	0.1882	NA	NA	NO	AGAP1	2	236402686	237040437
rs7573672	2	59155105	G	A	0.719679	0.0650721	0.0102656	1.6e-10	0.000428	0.00154403	0.69	-0.0161773	0.00484275	0.00055	0.0122	0.0042	0.00367	NA	NA	NO	LINC01122	2	58747887	59290901
rs7575118	2	182653725	T	C	0.155824	0.0766773	0.012697	9.1e-10	0.00286452	0.00190992	0.098	-0.01496	0.00601518	0.011	0.0067	0.0058	0.248	NA	NA	NO	ITPRID2	2	182756456	182795465
rs759541351	3	158019780	GT	G	0.48939	0.0594416	0.00953437	1.3e-10	0.00591841	0.00143319	3e-05	-0.0042245	0.00450209	0.24	0.0096	0.0038	0.0115	rs827131	0.6833	NO	RSRC1	3	157827877	158263519
rs7601895	2	55281901	C	G	0.69097	0.0686988	0.0100101	2.3e-12	-8.18e-05	0.0015052	0.9	-0.0109855	0.00473227	0.028	0.0122	0.0041	0.00292	NA	NA	NO	RTN4	2	55199324	55364967
rs76095247	15	66593468	A	C	0.759793	0.0701771	0.0109174	2.3e-10	0.00116738	0.00163475	0.42	-0.0139416	0.00514718	0.0078	0.015	0.0043	0.000486	rs17200970	0.8983	NO	DIS3L	15	66585646	66626236
rs76134593	13	90395288	T	G	0.01699	0.19637	0.0365373	4.8e-08	0.000546	0.00547559	0.83	-0.0046713	0.0171435	0.87	-0.0098	0.0132	0.4578	rs9555926	0.7898	NO	LINC00353	13	90201047	90216667
rs7619139	3	25110415	A	T	0.588992	0.0738296	0.00941505	2e-15	0.00992087	0.00141541	1.5e-12	-0.0150125	0.00444292	0.00098	0.0186	0.004	3.32e-06	NA	NA	NO	RARB	3	24870813	25639423
rs7644678	3	194876849	G	C	0.719714	0.0617977	0.0103464	1.1e-09	0.00510894	0.00155529	0.0011	0.00114782	0.00488846	0.79	0.0161	0.0043	0.000181	rs11721261	0.9763	NO	XXYLT1	3	194789012	194991888
rs76484449	1	57829434	A	G	0.102859	0.0891432	0.0151808	2.2e-08	0.00258074	0.00228034	0.34	-0.002642	0.00717296	0.78	0.0112	0.0063	0.0754	rs17424237	0.9846	NO	DAB1	1	57460450	58716175
rs765791981	5	112468138	T	TATACACAC	0.246698	0.063189	0.0109027	4.3e-09	0.00277586	0.00163659	0.044	-0.0047841	0.00515195	0.37	0.003	0.004	0.4533	rs6594687	0.6448	NO	MCC	5	112357802	112824150
rs76594121	3	128189391	T	G	0.952449	0.130429	0.0223583	4.4e-09	0.00422841	0.00336142	0.21	-0.0311858	0.0105559	0.0065	0.0247	0.0088	0.005	rs11708733	0.668	NO	DNAJB8-AS1	3	128182436	128191160
rs76700673	17	56109863	C	T	0.079438	0.0935514	0.0172686	4.1e-08	0.00639345	0.00258718	0.017	-0.0074069	0.0081527	0.26	0.0164	0.007	0.0191	rs11649864	0.8689	NO	SRSF1	17	56078279	56084707
rs76727917	21	34290882	C	T	0.939968	0.109258	0.0201624	3.1e-08	-0.000251	0.00301454	0.96	0.0152174	0.00952644	0.19	0.0049	0.0066	0.4595	rs17694546	0.6261	NO	LINC01690	21	34331195	34332874
rs767706396	1	116435012	AGATAACC	A	0.388264	0.0549561	0.00947321	3.5e-08	-0.000287	0.00142339	0.91	-0.0103518	0.0044704	0.014	0.006	0.0038	0.1143	rs10802071	0.9958	NO	LINC01649	1	116461996	116468529
rs767964065	7	76619120	C	CT	0.152861	0.134392	0.0133806	8.8e-24	0.0136026	0.00200664	1.6e-12	0.00240217	0.00629727	0.62	0.0356	0.0069	2.48e-07	rs2430307	0.7196	NO	DTX2P1-UPK3BP1-PMS2P11	7	76610138	76653078
rs771140684	16	4925963	CT	C	0.331247	0.0723405	0.0100913	5.4e-13	0.00286784	0.0015125	0.049	-0.0018132	0.00476391	0.53	0.0137	0.004	0.000615	rs2456779	0.8375	NO	UBN1	16	4897481	4932402
rs7714712	5	60732552	C	A	0.639055	0.0553376	0.00963341	4.5e-09	0.011163	0.00144579	1.6e-15	0.00803198	0.00455352	0.038	0.0116	0.004	0.00373	NA	NA	NO	ZSWIM6	5	60628084	60841999
rs7715256	5	153537893	G	T	0.426383	0.0770086	0.00935325	8.8e-17	0.0134134	0.00140373	7.8e-22	-0.0214805	0.00442131	6.9e-07	0.0163	0.0031	1.7e-07	NA	NA	NO	GALNT10	5	153570292	153800544
rs7721385	5	176162581	T	C	0.457885	0.0511667	0.00929102	1.1e-08	0.00316092	0.00139436	0.019	-0.0065227	0.00438323	0.096	0.0057	0.0044	0.1952	NA	NA	NO	LINC01574	5	176170205	176170922
rs772724599	2	143992811	GTTT	G	0.128883	0.0911044	0.0142666	5.4e-11	0.00472601	0.00214583	0.032	-0.0065354	0.00672577	0.4	0.0162	0.0054	0.0027	rs6430014	0.7134	NO	ARHGAP15	2	143886987	144525921
rs77346201	6	90325025	C	G	0.049356	0.127935	0.0214347	1.7e-09	0.0125482	0.00321418	9.7e-05	-0.020243	0.010106	0.12	0.0257	0.0086	0.00281	rs16882001	0.9892	NO	ANKRD6	6	90142870	90343540
rs7761673	6	70357368	T	A	0.78103	0.0683416	0.0112332	1.5e-09	0.000249	0.00168508	0.89	-0.0054106	0.00529561	0.32	0.0053	0.0048	0.2695	NA	NA	NO	LMBRD1	6	70383901	70506902
rs7762794	6	153380228	G	A	0.28455	0.0679971	0.0102655	2.7e-11	0.00416717	0.00154059	0.007	-0.0035494	0.00484042	0.46	0.0135	0.0041	0.000992	rs1338065	0.9993	NO	RGS17	6	153325593	153452417
rs776458646	5	92379766	A	ATTGT	0.641775	0.0591923	0.00966534	7.5e-10	0.00426451	0.00145059	0.0025	-0.0204287	0.00456035	3.8e-06	0.0097	0.0038	0.0107	rs1845840	0.9918	NO	NR2F1-AS1	5	92745061	92917026
rs77762353	11	43648786	A	AT	0.311024	0.105822	0.0100515	2.3e-26	0.000774	0.00150703	0.64	-0.0304839	0.00473711	5e-10	0.0179	0.0041	1.27e-05	rs4237643	0.9816	NO	MIR129-2	11	43602943	43603033
rs778094	2	147903802	G	A	0.423218	0.081595	0.00934036	9.2e-19	0.00210989	0.00140495	0.15	-0.0175125	0.00441695	0.00011	0.0075	0.0038	0.0484	rs429343	0.9995	NO	NA	NA	NA	NA
rs7802342	7	137435925	G	T	0.288382	0.0583195	0.0102287	1.9e-09	0.00656248	0.00153393	1e-05	-0.0083642	0.00483262	0.065	0.0141	0.0043	0.00104	NA	NA	NO	DGKI	7	137065782	137531586
rs7805441	7	78121458	T	C	0.500521	0.0619437	0.00932745	1.1e-11	0.00576548	0.00139871	4e-05	-0.0216465	0.004399	2.3e-06	0.0073	0.0037	0.0485	NA	NA	NO	MAGI2	7	77646371	79082983
rs7810870	7	133581473	C	G	0.865403	0.0765164	0.0136288	4.1e-09	0.000862	0.00204425	0.64	-0.0086559	0.00642837	0.19	0.009	0.0057	0.1143	rs7810566	0.9854	NO	EXOC4	7	132937833	133750514
rs78170481	1	19964098	C	T	0.762659	0.0615405	0.0108923	1.5e-08	0.00548446	0.00163647	0.00057	0.0114597	0.00514503	0.043	0.0005	0.0044	0.9095	rs880554	0.9653	NO	MICOS10-NBL1	1	19923472	19984945
rs782299	8	60865727	A	T	0.662878	0.0583572	0.0100168	1.5e-09	-0.0010682	0.00150166	0.58	-0.0082542	0.00472735	0.097	-0.003	0.004	0.4533	rs700734	0.8306	NO	CA8	8	61097970	61193959
rs7828631	8	132875320	T	C	0.109282	0.0806307	0.0148889	4.1e-08	0.00640107	0.00223094	0.0038	-0.0024495	0.00701624	0.83	0.0149	0.0062	0.0163	rs11985486	0.9329	NO	EFR3A	8	132916339	133025889
rs78570131	9	120687551	A	G	0.543287	0.0591717	0.00950866	3.6e-10	0.0052464	0.00142509	0.0002	-0.0142327	0.00447732	0.0012	0.0079	0.0038	0.0376	rs1271480	0.7	NO	TLR4	9	120466680	120487013
rs786420	2	44719893	T	C	0.762701	0.0585241	0.0108634	2e-08	-0.0034163	0.00163402	0.027	-0.0118493	0.00513926	0.0098	0.011	0.0044	0.0124	NA	NA	NO	CAMKMT	2	44589085	44999731
rs7874154	9	27777012	C	T	0.494715	0.0647392	0.00931733	5.6e-13	0.00885296	0.00139636	8.5e-11	0.00053	0.00439382	0.94	0.0094	0.0037	0.0111	NA	NA	NO	LINGO2	9	27937614	29213599
rs7925100	11	118941596	A	G	0.396302	0.0676198	0.00948226	2.5e-12	0.00339585	0.00142176	0.015	-0.0180727	0.0044733	7.4e-05	0.0119	0.0038	0.00174	rs3825061	0.9989	NO	VPS11	11	118938462	118952688
rs79294542	20	54460200	G	A	0.804139	0.0648639	0.0117282	2.5e-08	0.0112956	0.00175515	7.5e-11	-0.0112513	0.0055204	0.034	0.0095	0.0047	0.0432	rs11906651	0.9803	NO	CBLN4	20	54572412	54580575
rs7942037	11	30430332	G	C	0.639848	0.0800926	0.00965158	4.5e-17	0.0059055	0.00144727	2.7e-05	-0.0078078	0.00454684	0.088	0.0098	0.004	0.0143	rs13642	0.9986	NO	MPPED2	11	30406039	30607900
rs7948120	11	28763321	C	T	0.740192	0.0613292	0.010632	4.1e-09	0.00513759	0.00159392	0.0014	-0.0152163	0.0050092	0.0064	0.0118	0.0038	0.00208	NA	NA	NO	MIR8068	11	28499027	28499095
rs7950748	11	122762432	T	A	0.248172	0.0638791	0.0108238	4.6e-09	-0.000917	0.0016228	0.53	0.027337	0.00510042	3.6e-08	0.0081	0.0043	0.0596	NA	NA	NO	JHY	11	122753466	122834570
rs7962636	12	116450006	T	C	0.351372	0.0555357	0.00974132	4e-09	0.00830703	0.00145997	4.3e-08	0.00362503	0.00459521	0.41	0.0063	0.0033	0.0588	NA	NA	NO	MED13L	12	116396380	116714991
rs79643838	18	58056473	T	A	0.979693	0.516924	0.0330451	9.5e-55	0.0607818	0.00494976	2.9e-34	-0.0547142	0.015638	0.00046	0.0882	0.0119	1.09e-13	rs2229616	0.9842	NO	MC4R	18	58038294	58040008
rs796760921	17	34952591	AT	A	0.580252	0.0830895	0.00955129	2.2e-18	0.00838341	0.00143045	3.5e-09	-0.0118947	0.00449871	0.01	0.0174	0.0038	4.67e-06	rs8068351	0.9348	NO	DHRS11	17	34948308	34957233
rs796970069	6	13177596	G	GCT	0.681163	0.0733371	0.0101544	1.2e-12	0.00121771	0.00152359	0.47	0.013069	0.00478274	0.0054	0.005	0.0041	0.2226	rs9463511	0.8875	NO	PHACTR1	6	12716998	13290716
rs80082351	3	114415926	A	G	0.938521	0.132286	0.0192595	6.5e-12	0.00755859	0.00289352	0.011	-0.0266406	0.00909964	0.0032	0.0177	0.0063	0.00495	rs17619973	0.8083	NO	ZBTB20	3	114033352	114866135
rs8022504	14	102740275	C	A	0.085268	0.101993	0.01666	1.9e-09	0.002087	0.00249597	0.42	-0.0072239	0.0078633	0.26	0.0088	0.0053	0.0992	rs7142677	0.9876	NO	MOK	14	102690777	102771501
rs80236973	3	188001014	C	T	0.864613	0.0829967	0.0135182	8.7e-10	-0.000543	0.00203251	0.77	0.00611111	0.00638556	0.41	0.0016	0.0048	0.7389	rs6793337	0.6994	NO	LPP	3	187871685	188608460
rs8089514	18	69224478	A	T	0.368225	0.0636825	0.00974549	6.3e-11	0.00698646	0.0014594	1.5e-06	-0.0065164	0.00460088	0.2	0.0096	0.0042	0.0223	NA	NA	NO	LINC01541	18	69187199	69246192
rs811054	16	72251132	T	C	0.537093	0.0711147	0.00935583	8.5e-14	0.00483709	0.0014025	0.0013	-0.0089947	0.00441698	0.053	0.0128	0.0032	6.91e-05	NA	NA	NO	PMFBP1	16	72152995	72206349
rs8112818	19	18812785	A	G	0.598999	0.0934566	0.00951506	2.9e-23	0.00637732	0.00142423	2.9e-06	-0.0286754	0.00447983	4.8e-11	0.0182	0.004	5.37e-06	rs7258722	0.9719	NO	CRTC1	19	18794489	18893143
rs815163	1	190294726	T	C	0.4381	0.0802965	0.0092937	4.9e-18	0.00499633	0.00139617	0.00024	-0.010699	0.00438981	0.007	0.0146	0.0037	7.95e-05	NA	NA	NO	BRINP3	1	190066787	190446994
rs845084	10	125220036	A	G	0.25789	0.0746519	0.0106459	1.2e-12	0.0043051	0.0015964	0.0088	-0.0153462	0.00502105	0.0038	0.0068	0.0043	0.1138	NA	NA	NO	GPR26	10	125425870	125456915
rs849133	7	28192280	T	C	0.501756	0.0555444	0.00926912	5.8e-10	0.00589902	0.00138995	1.4e-05	-0.0052565	0.00437218	0.21	0.0096	0.0037	0.00947	NA	NA	NO	JAZF1	7	27870195	28220414
rs892261	13	65884191	C	T	0.557022	0.0542269	0.00936006	5.9e-09	0.00286717	0.00140192	0.034	0.00958803	0.00441144	0.032	0.008	0.0037	0.0306	NA	NA	NO	NA	NA	NA	NA
rs896183	7	127831580	A	G	0.422158	0.0528299	0.00949269	3.1e-08	0.00538995	0.00142334	0.00022	-0.005638	0.00447702	0.29	0.011	0.0033	0.000902	NA	NA	NO	MIR129-1	7	127847924	127847996
rs900144	11	13294268	T	C	0.567865	0.0753277	0.00935804	6e-16	0.00673582	0.00140318	1.6e-06	-0.0406222	0.00441021	5.3e-21	0.014	0.0037	0.000154	NA	NA	NO	ARNTL	11	13298198	13408813
rs915292	1	1792157	C	A	0.512341	0.0634992	0.00924188	1.2e-11	0.00683027	0.00138849	9.1e-07	-0.000919	0.00436841	0.88	0.0153	0.0037	3.55e-05	rs9660106	0.9892	NO	GNB1	1	1716723	1822556
rs9277992	6	33312455	A	G	0.18859	0.0943834	0.0119093	1.8e-15	-0.0019643	0.00178677	0.24	-0.0139467	0.00561746	0.0083	0.0086	0.0049	0.0792	rs9277972	0.8513	NO	SMIM40	6	33291404	33297056
rs9296396	6	42588244	T	G	0.476637	0.0599145	0.00961473	5.7e-10	0.00323859	0.00144268	0.03	0.00216061	0.00453063	0.77	0.0096	0.0037	0.00947	rs4711725	0.7583	NO	UBR2	6	42531759	42661243
rs936297	16	70725815	C	T	0.906477	0.0966209	0.0161931	1.5e-09	0.0028152	0.00242743	0.26	-0.0119525	0.00766417	0.17	0.0078	0.0074	0.2919	NA	NA	NO	VAC14	16	70721341	70835061
rs9371992	6	156685642	G	A	0.273946	0.058463	0.0104705	2e-08	0.00249431	0.00157081	0.17	0.00609282	0.00493184	0.3	0.0073	0.0042	0.0822	rs9397928	0.906	NO	SNORD28B	6	156699883	156699958
rs9378999	6	5979069	C	T	0.660483	0.0566545	0.0098209	9.9e-09	0.00279584	0.00147365	0.089	-0.0097626	0.00463014	0.037	0.0047	0.0042	0.2631	rs1885728	0.8897	NO	NRN1	6	5998231	6007838
rs9463175	6	9510030	C	T	0.662701	0.0550041	0.00987595	6.1e-09	0.00805688	0.0014819	7.2e-08	-0.0082963	0.00464656	0.085	0.0119	0.0033	0.000255	NA	NA	NO	NA	NA	NA	NA
rs9466957	6	23874157	T	G	0.347995	0.0649174	0.0100832	4e-10	0.00410802	0.00151306	0.0072	-0.0033808	0.00475277	0.47	0.0058	0.004	0.1471	rs6900723	0.8374	NO	NRSN1	6	24126442	24147758
rs9471333	6	40362023	C	T	0.449196	0.107529	0.00931136	1.2e-31	0.00698222	0.00139708	4.9e-07	-0.0142019	0.00438932	0.0011	0.0138	0.0038	0.000282	rs2436726	0.89	NO	LRFN2	6	40359329	40555103
rs9478496	6	154333183	C	T	0.164493	0.0895273	0.012542	3.9e-13	0.00678063	0.00188208	0.00027	-0.0113006	0.00591553	0.048	0.0081	0.0049	0.0983	NA	NA	NO	OPRM1	6	154360545	154568001
rs9496030	6	141779994	A	G	0.445004	0.0570463	0.00944288	1.5e-09	0.0071312	0.00141672	3.5e-07	-0.0146959	0.00444212	0.0014	0.0112	0.0052	0.0303	rs4896544	0.9834	NO	NA	NA	NA	NA
rs9527455	13	56465597	C	A	0.759147	0.0640935	0.0109024	5.2e-09	0.00395833	0.00163329	0.011	-0.0094859	0.00514624	0.08	0.0092	0.0044	0.0365	NA	NA	NO	NA	NA	NA	NA
rs9638713	7	14645949	A	G	0.0251386	0.169171	0.0298419	8.9e-09	0.0176617	0.00447904	4.1e-05	-0.0409743	0.0140493	0.0034	0.015	0.0108	0.1661	NA	NA	NO	DGKB	7	14184673	15014483
rs9646033	13	59729032	T	G	0.24568	0.0606885	0.0107907	4.2e-09	-0.000688	0.00161615	0.5	-0.0011159	0.00508549	0.67	0.0027	0.0048	0.5738	NA	NA	NO	NA	NA	NA	NA
rs9673839	16	76895693	G	A	0.491196	0.0593885	0.00932044	2.2e-10	0.00333587	0.0013974	0.011	-0.0071714	0.00440085	0.068	0.0048	0.004	0.2301	rs8044339	0.6628	NO	MIR4719	16	76902832	76902916
rs972283	7	130466854	A	G	0.490088	0.0538535	0.00926776	6.7e-09	-0.0058739	0.00138968	1.3e-05	-0.01873	0.00436934	2.8e-05	0.009	0.0031	0.00362	NA	NA	NO	KLF14	7	130417381	130418860
rs9788550	14	29681138	G	C	0.751965	0.0994971	0.0107987	4.2e-20	0.00819027	0.00161735	3e-07	0.00374472	0.00508919	0.48	0.0201	0.0043	2.95e-06	rs1569979	0.8908	NO	PRKD1	14	30045684	30397053
rs9843653	3	49920571	C	T	0.514054	0.13028	0.00925857	9.5e-46	0.00338383	0.00139161	0.016	0.0267732	0.00437345	2.3e-10	0.0136	0.0038	0.000345	rs2777888	0.9824	NO	MST1R	3	49924434	49941306
rs9852062	3	45373442	T	A	0.444197	0.0665209	0.00933867	1.8e-12	0.00278197	0.00140382	0.058	-0.0024568	0.00440729	0.63	0.006	0.0038	0.1143	rs4683097	0.9984	NO	LARS2	3	45430067	45590899
rs9955276	18	1839339	T	C	0.144735	0.0996146	0.0132668	4.4e-14	0.00612622	0.00198591	0.0013	-0.0204589	0.00626719	0.0015	0.0168	0.0054	0.00186	NA	NA	NO	LINC00470	18	1268311	1359630
rs9971744	12	33378504	G	C	0.116839	0.0919636	0.0145275	2.5e-10	0.0076965	0.00217692	0.00037	-0.0105547	0.00686201	0.055	0.0153	0.0045	0.000733	rs10772055	0.9665	NO	SYT10	12	33527172	33592754
rs9973932	2	208250522	G	T	0.206522	0.0639062	0.011412	1.5e-08	0.00503491	0.00171655	0.0029	-0.0064435	0.00540321	0.2	0.0182	0.0047	0.000108	rs11679776	0.9706	NO	LINC01802	2	208125168	208135788
rs998584	6	43757896	C	A	0.517996	0.0568293	0.0092883	1e-09	-0.0054572	0.00139353	9.1e-05	-0.000148	0.00437698	0.98	0.017	0.0035	9.1e-07	NA	NA	NO	VEGFA	6	43737945	43754224
19:2230029_CTT_C	19	2230029	C	CTT	0.058215	0.138488	0.0200909	3.4e-12	0.0099969	0.00300765	0.00096	0.00759934	0.00946275	0.43	NA	NA	NA	NA	NA	NA	DOT1L	19	2163931	2232577	yes
19:2230029_CTT_C	19	2230029	C	CTT	0.058215	0.138488	0.0200909	3.4e-12	0.0099969	0.00300765	0.00096	0.00759934	0.00946275	0.43	NA	NA	NA	NA	NA	NA	PLEKHJ1	19	2229950	2236328
rs11521331	9	2201555	T	G	0.691469	0.0565268	0.0102739	2.4e-08	0.00639067	0.00153989	2.3e-05	0.0111944	0.00483506	0.015	NA	NA	NA	NA	NA	NA	SMARCA2	9	2015346	2193620	yes
rs12046439	1	107536799	C	T	0.24524	0.0642515	0.0109342	5.8e-09	0.00268231	0.00164249	0.13	-0.0059901	0.00517285	0.32	NA	NA	NA	NA	NA	NA	PRMT6	1	107599295	107601916	yes
rs141961555	2	164575348	AGC	A	0.166911	0.0795228	0.013457	5.7e-09	0.00199689	0.00202434	0.37	-0.0275019	0.00636134	4.6e-05	NA	NA	NA	NA	NA	NA	FIGN	2	164459120	164592518	yes
rs35473057	23	53601990	C	A	0.534072	0.0784501	0.00775953	3e-25	0.00601132	0.00116068	3e-08	-0.0111841	0.0044145	0.005	NA	NA	NA	NA	NA	NA	HUWE1	23	53559056	53713664	yes
rs530311131	3	10096319	CA	C	0.057049	0.123532	0.0201588	8.8e-10	0.000405	0.00303112	0.84	-0.012509	0.00950102	0.28	NA	NA	NA	NA	NA	NA	FANCD2	3	10068070	10143621	yes
rs76895963	12	4384844	G	T	0.020872	0.203546	0.0357789	7.1e-09	0.0166852	0.00535656	0.0016	0.0445779	0.0169104	0.0075	NA	NA	NA	NA	NA	NA	CCND2	12	4382927	4414519
rs76895963	12	4384844	G	T	0.020872	0.203546	0.0357789	7.1e-09	0.0166852	0.00535656	0.0016	0.0445779	0.0169104	0.0075	NA	NA	NA	NA	NA	NA	CCND2-AS1	12	4357932	4385350
rs78378222	17	7571752	G	T	0.012471	0.237788	0.042774	2.7e-08	0.00834479	0.00640629	0.22	0.0597548	0.0203994	0.0022	NA	NA	NA	NA	NA	NA	TP53	17	7571719	7590868	yes
21:17782156_GTATA_G	21	17782156	G	GTATA	0.597639	0.05673	0.01036	1.8e-08	0.000994	0.0015488	0.58	-0.0117812	0.00487918	0.016	NA	NA	NA	NA	NA	NA	MIR99AHG	21	17442807	18004046
23:22339565_TACAC_T	23	22339565	T	TACAC	0.364635	0.0495947	0.00815086	9.5e-10	0.000426	0.00121942	0.75	-0.0074431	0.00463114	0.13	NA	NA	NA	NA	NA	NA	PTCHD1-AS	23	22211121	23311263
23:66222744_CAA_C	23	66222744	CAA	C	0.836761	0.0665276	0.010738	1e-09	0.000925	0.00160649	0.56	0.00966984	0.00612983	0.16	NA	NA	NA	NA	NA	NA	EDA2R	23	65815478	65859140
3:66663538_TC_T	3	66663538	TC	T	0.77552	0.0674616	0.011877	1.3e-08	0.0012872	0.00178571	0.43	-0.0024152	0.00560935	0.63	NA	NA	NA	NA	NA	NA	LRIG1	3	66429220	66550845
4:3230410_AGAG_A	4	3230410	A	AGAG	0.074635	0.122098	0.0177974	1e-11	0.0103038	0.00267311	0.00033	-0.0499108	0.00838076	4e-09	NA	NA	NA	NA	NA	NA	HTT	4	3076407	3245687
6:120064242_TA_T	6	120064242	T	TA	0.136579	0.0944607	0.0150012	7.3e-11	0.00657598	0.0022514	0.0016	-0.01934	0.00707543	0.0038	NA	NA	NA	NA	NA	NA	LOC105377975	6	119870972	120166230
7:39403859_CT_C	7	39403859	CT	C	0.760923	0.0786969	0.0113964	2.5e-12	0.00180066	0.00170852	0.28	-0.0219094	0.00538151	0.00012	NA	NA	NA	NA	NA	NA	POU6F2	7	39017508	39508200
8:106443129_CT_C	8	106443129	C	CT	0.320283	0.0586334	0.0106423	1.5e-08	0.00452687	0.0015952	0.003	0.00336299	0.00501067	0.51	NA	NA	NA	NA	NA	NA	ZFPM2	8	106330665	106816767
8:126504383_CCACCAT_C	8	126504383	C	CCACCAT	0.597998	0.0704397	0.0101897	3.7e-12	0.00332163	0.00152774	0.019	0.0101105	0.00480826	0.099	NA	NA	NA	NA	NA	NA	TRIB1	8	126442599	126450645
9:140265782_C_T	9	140265782	C	T	0.87614	0.0804414	0.0140804	5.4e-09	0.0108246	0.0021108	2.9e-07	-0.0318542	0.00661817	5.4e-06	NA	NA	NA	NA	NA	NA	EXD3	9	140201347	140317614
9:140648011_G_T	9	140648011	G	T	0.814599	0.0665658	0.0119649	3e-09	0.00243072	0.00179321	0.2	-0.0034714	0.00563773	0.38	NA	NA	NA	NA	NA	NA	EHMT1	9	140513456	140730579
9:33940058_AAAG_A	9	33940058	AAAG	A	0.922281	0.134859	0.0183497	2.8e-13	0.00720024	0.0027513	0.0096	-0.0115861	0.00862541	0.13	NA	NA	NA	NA	NA	NA	UBAP2	9	33921690	34049197
rs10139547	14	88390504	A	G	0.263281	0.0656027	0.0105452	3.4e-10	0.00438135	0.00157914	0.0061	-0.0092443	0.00497719	0.064	NA	NA	NA	NA	NA	NA	GALC	14	88399357	88460009
rs111260184	12	107713696	A	G	0.503404	0.0559514	0.00934678	1e-09	0.00506408	0.00140098	0.00033	0.00377409	0.00440907	0.39	NA	NA	NA	NA	NA	NA	BTBD11	12	107712210	108053419
rs111946117	1	1590291	C	G	0.736706	0.0936762	0.0105625	3.9e-19	0.0052027	0.00158695	0.002	-0.0045931	0.00498839	0.35	NA	NA	NA	NA	NA	NA	CDK11B	1	1570602	1590465
rs112130918	15	47952392	TA	T	0.340936	0.0557336	0.00994239	4.5e-09	0.00529096	0.00148863	0.00034	-0.0031584	0.00469166	0.33	NA	NA	NA	NA	NA	NA	SEMA6D	15	47476285	48066418
rs112203773	1	27019131	A	C	0.082464	0.0891767	0.0167748	2.3e-08	0.00404674	0.00252039	0.086	-0.0407824	0.00790702	2.6e-07	NA	NA	NA	NA	NA	NA	LOC101928728	1	27018400	27020622
rs112563374	15	41524437	C	T	0.977096	0.187714	0.0329882	1e-08	0.0187318	0.00493618	0.00019	-0.0775637	0.0154529	3.8e-07	NA	NA	NA	NA	NA	NA	CHP1	15	41523465	41574085
rs113397893	12	57611285	G	A	0.079283	0.112817	0.0173608	6.9e-11	0.0163891	0.00260174	8.7e-10	0.0070081	0.00817633	0.52	NA	NA	NA	NA	NA	NA	NXPH4	12	57610576	57620232
rs114285050	5	145895394	G	A	0.991705	0.295122	0.0509808	1.1e-08	0.00503284	0.00766829	0.63	-0.006628	0.0241501	0.84	NA	NA	NA	NA	NA	NA	GPR151	5	145894416	145895676
rs114792668	2	105928904	A	T	0.977991	0.184279	0.0318957	8.2e-09	0.00595889	0.00479757	0.2	-0.0352676	0.0151237	0.018	NA	NA	NA	NA	NA	NA	TGFBRAP1	2	105865864	105946192
rs11539157	23	68381264	C	A	0.76161	0.0568785	0.00907845	6e-10	0.0206788	0.00135748	2.5e-52	-0.0397856	0.00512456	1.1e-14	NA	NA	NA	NA	NA	NA	PJA1	23	68380588	68385296
rs116443932	3	135971750	T	G	0.077299	0.144392	0.0231427	8e-10	0.00273386	0.00347942	0.42	-0.0030705	0.0109341	0.78	NA	NA	NA	NA	NA	NA	PCCB	3	135969166	136049013
rs117118217	10	131783328	C	G	0.017947	0.211152	0.0367123	2.3e-08	0.023078	0.00550291	2.2e-05	-0.0475313	0.0172827	0.0036	NA	NA	NA	NA	NA	NA	EBF3	10	131633496	131762538
rs117176448	8	27261138	G	C	0.095586	0.110883	0.0157608	3.3e-12	0.00331315	0.0023634	0.18	-0.0018239	0.00743379	0.95	NA	NA	NA	NA	NA	NA	PTK2B	8	27168994	27316903
rs117549504	16	2797161	T	C	0.010237	0.326553	0.0465903	4.2e-12	0.0202459	0.00698258	0.0066	-0.0302521	0.0219096	0.17	NA	NA	NA	NA	NA	NA	SRRM2-AS1	16	2787076	2802601
rs117632017	15	52260107	A	G	0.038528	0.171097	0.0248929	5.9e-12	0.00791536	0.00372713	0.048	-0.0077881	0.0117453	0.4	NA	NA	NA	NA	NA	NA	LEO1	15	52230221	52263998
rs1190742	23	136075730	G	C	0.497666	0.0584883	0.0077425	3.2e-15	0.00335622	0.00115812	0.0027	-0.027653	0.0044066	2.5e-10	NA	NA	NA	NA	NA	NA	GPR101	23	136112306	136113833
rs12140153	1	62579891	G	T	0.904553	0.163286	0.0161098	3.1e-24	0.0222037	0.00242126	1.6e-20	-0.0405665	0.00763741	6.5e-08	NA	NA	NA	NA	NA	NA	PATJ	1	62208151	62629621
rs12186148	4	139750074	C	G	0.430002	0.0537383	0.00942954	8.9e-09	0.00135731	0.00141509	0.33	-6.38e-05	0.00445092	0.88	NA	NA	NA	NA	NA	NA	LOC105377448	4	139741110	139933800
rs1222923	1	97141762	A	T	0.776456	0.0644362	0.0110833	9.4e-09	0.00534772	0.00166514	0.001	-0.0060934	0.00524339	0.24	NA	NA	NA	NA	NA	NA	PTBP2	1	97187339	97289295
rs1229984	4	100239319	C	T	0.976352	0.206173	0.0306087	2.5e-12	-0.0016701	0.00459376	0.56	0.0205082	0.0145407	0.17	NA	NA	NA	NA	NA	NA	ADH1B	4	100226127	100242558
rs12518987	5	63967322	G	A	0.35169	0.0713792	0.00978049	2e-13	0.0094273	0.00146807	1.3e-10	-0.0103547	0.00462349	0.033	NA	NA	NA	NA	NA	NA	SHISAL2B	5	63986329	64014017
rs12575069	11	43927779	G	C	0.197437	0.0645385	0.0116616	2.5e-08	0.00157801	0.00174867	0.28	0.0145139	0.0054956	0.0051	NA	NA	NA	NA	NA	NA	ALKBH3	11	43902380	43941824	yes
rs13182155	5	165762803	A	T	0.610805	0.0560197	0.00957541	2e-08	0.00284593	0.00143728	0.039	-0.0053956	0.00451756	0.27	NA	NA	NA	NA	NA	NA	NA	NA	NA	NA
rs1379871	23	31854782	C	G	0.343767	0.086471	0.008205	5e-27	0.0133733	0.00122712	5.7e-28	-0.026752	0.00466933	4.4e-08	NA	NA	NA	NA	NA	NA	DMD	23	31137338	33357505
rs140733155	21	48048773	G	A	0.011645	0.26522	0.0446869	4e-09	0.014929	0.00667323	0.029	0.0116505	0.0210633	0.75	NA	NA	NA	NA	NA	NA	PRMT2	21	48055506	48085036
rs141199600	12	39191476	C	A	0.957326	0.134939	0.0231319	3.4e-09	0.00327922	0.003465	0.39	-0.0280456	0.0109494	0.004	NA	NA	NA	NA	NA	NA	CPNE8	12	39046004	39299393
rs141783576	6	127439897	G	C	0.927332	0.103613	0.0181532	4.3e-09	-0.00177	0.00272409	0.56	0.00122868	0.0085688	0.72	NA	NA	NA	NA	NA	NA	RSPO3	6	127439815	127520626
rs144351195	2	61803219	A	T	0.012495	0.244387	0.0421759	4.8e-09	0.00404068	0.00634109	0.44	-0.0824655	0.0198057	9.7e-06	NA	NA	NA	NA	NA	NA	XPO1	2	61704983	61765491
rs144459124	2	145976721	G	GA	0.970868	0.168514	0.027651	9e-10	0.00329408	0.00416024	0.35	-0.015033	0.0130955	0.24	NA	NA	NA	NA	NA	NA	TEX41	2	145425533	145834296
rs148108087	19	51781455	G	A	0.944931	0.143764	0.0214123	2.5e-11	0.0116129	0.00320463	0.00031	-0.020707	0.010097	0.031	NA	NA	NA	NA	NA	NA	LINC01872	19	51774519	51784488
rs148636479	4	164359678	A	T	0.971237	0.184517	0.0295104	3.3e-10	0.0110092	0.00442946	0.0062	-0.0328804	0.0139621	0.011	NA	NA	NA	NA	NA	NA	TKTL2	4	164392246	164394906
rs149129049	3	173653425	C	CTT	0.783752	0.0756324	0.0120236	2.8e-10	0.00385193	0.0018067	0.028	-0.0095287	0.00567893	0.11	NA	NA	NA	NA	NA	NA	NLGN1	3	173113741	174012162
rs149211987	16	73249677	A	C	0.972708	0.164421	0.0287115	1.5e-08	0.00400151	0.00430565	0.36	-0.0403357	0.0135772	0.0048	NA	NA	NA	NA	NA	NA	HCCAT5	16	73126247	73127673
rs150998792	20	62130403	G	T	0.950115	0.155424	0.0220654	3.8e-12	0.00770604	0.00330037	0.027	-0.035138	0.0103876	0.0013	NA	NA	NA	NA	NA	NA	EEF1A2	20	62119366	62130436
rs181563076	11	88621778	C	T	0.994462	0.375597	0.0689722	4.9e-08	0.0245002	0.0103322	0.026	0.0178141	0.0326835	0.57	NA	NA	NA	NA	NA	NA	GRM5	11	88237743	88796846
rs182502739	23	137166980	G	C	0.875325	0.0759902	0.0118244	4.5e-11	0.00720558	0.00176834	3.1e-05	0.0168226	0.00674288	0.011	NA	NA	NA	NA	NA	NA	NA	NA	NA	NA
rs185610770	12	123295984	A	C	0.039006	0.163896	0.0251953	1.1e-10	0.00259913	0.00377716	0.47	-0.0039528	0.0118358	0.75	NA	NA	NA	NA	NA	NA	CCDC62	12	123259118	123312075
rs186871547	13	88807735	A	C	0.988666	0.267999	0.0458863	5.2e-09	0.0240374	0.00687481	0.00076	-0.0148915	0.0215149	0.51	NA	NA	NA	NA	NA	NA	LINC00373	13	88795121	88888337
rs187067151	20	29539588	G	T	0.965672	0.163534	0.0268355	1.2e-09	0.00563077	0.0040149	0.099	-0.0447511	0.0126524	0.00022	NA	NA	NA	NA	NA	NA	LINC01597	20	29513581	29521213
rs188887256	18	40825015	G	A	0.010979	0.293769	0.0488263	5.2e-09	0.00423188	0.00731094	0.72	0.0023416	0.0228646	0.83	NA	NA	NA	NA	NA	NA	SYT4	18	40847856	40857455
rs192042440	16	69285510	C	T	0.974476	0.188844	0.0301394	1.9e-10	0.011083	0.00451648	0.01	-0.051916	0.0142658	0.00022	NA	NA	NA	NA	NA	NA	SNTB2	16	69221049	69342955
rs192829047	5	173277247	C	T	0.015767	0.226763	0.0389138	7e-09	0.0091191	0.00583946	0.15	-0.0232833	0.0183275	0.23	NA	NA	NA	NA	NA	NA	CPEB4	5	173315351	173388983
rs200876443	19	50363585	C	CAG	0.035693	0.181131	0.0250341	9.1e-13	0.0242972	0.00374648	8.6e-11	-0.0812221	0.0118128	1e-12	NA	NA	NA	NA	NA	NA	PTOV1	19	50353961	50364001
rs201878571	17	80050935	T	C	0.001096	0.816052	0.142972	4.9e-09	0.0898848	0.0213221	4.3e-05	-0.0925544	0.0652168	0.17	NA	NA	NA	NA	NA	NA	FASN	17	80036213	80056112
rs2248999	23	117902604	C	G	0.166463	0.116048	0.0103793	3.4e-29	0.012564	0.00155331	5.4e-16	-0.0188419	0.00590435	0.0012	NA	NA	NA	NA	NA	NA	IL13RA1	23	117861568	117928496
rs2495627	23	117915832	T	C	0.165018	0.114594	0.0104091	3.1e-28	0.0126197	0.00155777	4.8e-16	-0.019706	0.00592367	0.00068	NA	NA	NA	NA	NA	NA	IL13RA1	23	117861568	117928496
rs28611065	17	2133571	T	C	0.816693	0.0860851	0.0120419	8.6e-13	0.00889577	0.00180341	4.5e-07	-0.0194447	0.00567165	0.00045	NA	NA	NA	NA	NA	NA	SMG6	17	1963136	2207079
rs34234296	2	175166636	G	A	0.607316	0.0732277	0.00954016	5.9e-15	0.00168345	0.0014349	0.19	-0.0109158	0.00450762	0.01	NA	NA	NA	NA	NA	NA	LINC01305	2	175190754	175195371
rs34811474	4	25408838	G	A	0.768341	0.12632	0.010979	4e-31	0.0101051	0.00164739	4.1e-10	-0.0286552	0.00518114	2e-08	NA	NA	NA	NA	NA	NA	ANAPC4	4	25378884	25420120
rs34930419	10	33987329	C	T	0.033262	0.189254	0.0261293	2.6e-13	0.00544197	0.00391787	0.13	-0.00623	0.0123602	0.5	NA	NA	NA	NA	NA	NA	LINC00838	10	34048640	34061608
rs35196838	9	129517441	A	C	0.142364	0.0783507	0.0132866	5.3e-09	0.00625164	0.00199156	0.0014	-0.0048098	0.0062355	0.44	NA	NA	NA	NA	NA	NA	ZBTB43	9	129567284	129600489
rs35311823	13	111844265	A	G	0.321717	0.0613637	0.00996337	1.4e-09	0.00140261	0.0014923	0.38	-0.0075824	0.0046938	0.17	NA	NA	NA	NA	NA	NA	ARHGEF7	13	111766965	111958081
rs35408866	4	187743245	A	G	0.13493	0.0754303	0.0136063	3.4e-08	0.00482441	0.00204204	0.028	-0.0048493	0.0064416	0.4	NA	NA	NA	NA	NA	NA	FAT1	4	187508947	187645010
rs35679149	6	43604167	A	G	0.97311	0.186584	0.0286551	1.3e-10	0.00579021	0.00429824	0.3	-0.0257802	0.0134939	0.073	NA	NA	NA	NA	NA	NA	MAD2L1BP	6	43597278	43608689
rs36120387	12	53831064	C	T	0.890261	0.0862334	0.0149637	4.6e-09	0.00511661	0.00224324	0.021	0.00184	0.00705456	0.94	NA	NA	NA	NA	NA	NA	PRR13	12	53835432	53840427
rs368403582	23	101759869	CT	C	0.615421	0.0543075	0.00810109	2e-11	0.0020119	0.00121164	0.15	-0.0220973	0.00460214	2e-06	NA	NA	NA	NA	NA	NA	TMSB15A	23	101768609	101771667
rs368706432	6	41088984	G	GT	0.336224	0.0583256	0.0100251	3.6e-09	0.00189886	0.0015039	0.21	-0.0027797	0.00472337	0.43	NA	NA	NA	NA	NA	NA	ADCY10P1	6	41068772	41108573
rs369105175	2	172791264	G	GT	0.457102	0.0630337	0.00970094	2.1e-10	0.00253394	0.00145912	0.081	0.0123197	0.00458114	0.0073	NA	NA	NA	NA	NA	NA	HAT1	2	172778934	172848600
rs372038686	23	109852772	C	T	0.388996	0.0586206	0.00800462	2.1e-13	0.00838773	0.0011974	1.1e-12	-0.0191562	0.00455163	4.2e-05	NA	NA	NA	NA	NA	NA	CHRDL1	23	109917083	110039045
rs374873119	10	128836112	C	CT	0.45646	0.0513736	0.00985291	4.6e-08	-0.0012555	0.00147786	0.4	-0.000291	0.00464812	0.76	NA	NA	NA	NA	NA	NA	DOCK1	10	128593977	129250781
rs376559618	20	30970411	CA	C	0.106922	0.0883723	0.0160275	4.8e-08	0.0096356	0.00239837	5.4e-05	-0.0054639	0.00757221	0.47	NA	NA	NA	NA	NA	NA	ASXL1	20	30946133	31027122
rs377178280	15	99515584	A	AAAAT	0.598547	0.0565112	0.00987741	1.5e-09	0.00115788	0.00147899	0.42	-0.0026735	0.00465571	0.52	NA	NA	NA	NA	NA	NA	PGPEP1L	15	99511457	99551021
rs3935190	17	79084367	G	A	0.463787	0.0698386	0.00937424	2.3e-13	0.00580526	0.00140391	1.6e-05	0.00194021	0.00441868	0.74	NA	NA	NA	NA	NA	NA	BAIAP2	17	79008950	79091234
rs41284828	13	50963685	G	A	0.968718	0.161971	0.0274298	1.4e-09	0.0120736	0.00410789	0.0068	-0.0171704	0.0129171	0.15	NA	NA	NA	NA	NA	NA	DLEU1	13	50656304	51102779
rs41290587	5	151045923	T	C	0.007019	0.37921	0.0554598	3.4e-12	0.0260483	0.00833728	0.0014	-0.0731017	0.0260604	0.0056	NA	NA	NA	NA	NA	NA	SPARC	5	151040656	151066476
rs41310284	10	102447647	C	A	0.898205	0.142236	0.0154427	2.5e-20	0.0206627	0.00231635	1.4e-18	-0.0331849	0.00727535	3.9e-06	NA	NA	NA	NA	NA	NA	PAX2	10	102495152	102589701
rs4428159	3	11196516	C	G	0.094899	0.0912604	0.01637	8.3e-09	0.00672769	0.00246143	0.004	0.00521205	0.00771165	0.66	NA	NA	NA	NA	NA	NA	HRH1	3	11178923	11305243
rs4828376	23	85574990	T	A	0.5819	0.0588258	0.00783258	9.5e-14	0.00192943	0.00117142	0.13	-0.0052068	0.00444907	0.23	NA	NA	NA	NA	NA	NA	DACH2	23	85403454	86087605
rs527783911	9	96631550	AGAGGGGACAAGGAGAAAGTT	A	0.032258	0.197738	0.0278243	7.9e-12	0.0193378	0.00416889	1e-05	-0.0145564	0.0131204	0.27	NA	NA	NA	NA	NA	NA	MIR4291	9	96581638	96581703
rs531557550	5	87986722	G	C	0.003052	0.677248	0.108795	3.4e-10	0.00626797	0.0163101	0.48	5.54e-05	0.0513007	0.8	NA	NA	NA	NA	NA	NA	MEF2C-AS2	5	87972035	88018648
rs532272645	7	72406607	A	G	0.017552	0.221272	0.0376666	1.6e-08	0.014289	0.00564968	0.018	-0.0330475	0.0177422	0.093	NA	NA	NA	NA	NA	NA	POM121	7	72349927	72421998
rs534930508	14	40104783	AGGAGT	A	0.132251	0.0890843	0.0143958	5e-10	0.00403707	0.0021566	0.035	-0.0149736	0.00679404	0.02	NA	NA	NA	NA	NA	NA	FBXO33	14	39865576	39901704
rs544871667	1	174497039	C	CT	0.933649	0.147751	0.0212486	7.8e-12	0.0126689	0.00319207	0.00012	-0.0302024	0.0100445	0.0011	NA	NA	NA	NA	NA	NA	RABGAP1L	1	174128657	174964445
rs547706417	8	85527010	C	CT	0.776979	0.0770532	0.0117484	3.5e-11	0.00492666	0.00176126	0.0025	-0.0095508	0.00553935	0.13	NA	NA	NA	NA	NA	NA	RALYL	8	85095021	85834079
rs552210841	11	68183165	G	T	0.536188	0.0602224	0.0105798	3.2e-08	0.00954848	0.00158627	9.4e-10	-0.0047562	0.00498616	0.41	NA	NA	NA	NA	NA	NA	LRP5	11	68080058	68216743
rs559741848	2	203065430	C	CTTTTT	0.215001	0.0753878	0.0119506	3e-10	0.00312584	0.00179738	0.12	-0.0323203	0.00564648	2.9e-08	NA	NA	NA	NA	NA	NA	KIAA2012	2	202937977	203069911
rs560547656	15	75443633	C	CAAAAAA	0.469119	0.0645415	0.00956159	1.2e-11	0.00371086	0.00143201	0.0072	-0.0030987	0.00450797	0.44	NA	NA	NA	NA	NA	NA	C15orf39	15	75494222	75504510
rs56248798	6	30597083	T	C	0.040594	0.137549	0.0238008	3.6e-09	0.00305336	0.00357098	0.31	-0.0448577	0.0111871	0.00045	NA	NA	NA	NA	NA	NA	ATAT1	6	30594650	30614598
rs56988081	23	27377371	G	T	0.587765	0.0496916	0.00853026	1.6e-08	0.000761	0.00127591	0.58	-0.0052335	0.0048548	0.3	NA	NA	NA	NA	NA	NA	TTTY17C	23	27329789	27330920
rs57093019	4	58777636	G	A	0.272653	0.0630673	0.0112336	3.7e-09	0.000737	0.00168626	0.58	-0.0017208	0.00529983	0.51	NA	NA	NA	NA	NA	NA	LINC02380	4	58292037	58332152
rs57587585	23	100339690	G	C	0.41698	0.0533319	0.00808616	3e-11	0.00195657	0.00120961	0.1	-0.0010008	0.00459493	0.87	NA	NA	NA	NA	NA	NA	TMEM35A	23	100333867	100351356
rs57590313	4	113323430	A	C	0.193023	0.0798234	0.0120693	5e-11	0.00682516	0.0018111	0.00013	-0.0132074	0.00569035	0.015	NA	NA	NA	NA	NA	NA	ALPK1	4	113218498	113363774
rs57828851	17	7732351	T	A	0.419021	0.0504466	0.00948507	4.7e-08	0.000993	0.00142055	0.44	0.0216796	0.00446978	3.8e-07	NA	NA	NA	NA	NA	NA	DNAH2	17	7621061	7737029
rs5911003	23	119911319	T	C	0.419053	0.0435027	0.00786189	1.8e-08	0.00808476	0.00117573	1e-11	-0.0179394	0.00447515	4.1e-05	NA	NA	NA	NA	NA	NA	CT47B1	23	120006450	120009779
rs59428052	2	53861389	A	G	0.850907	0.080053	0.0134646	3e-09	0.00810122	0.00202522	5.4e-05	-0.0112982	0.0063587	0.061	NA	NA	NA	NA	NA	NA	ASB3	2	53897116	54014090
rs5986732	23	25097502	T	C	0.937213	0.0944239	0.0160787	1.3e-09	0.00379491	0.00240515	0.1	0.0217905	0.00911466	0.014	NA	NA	NA	NA	NA	NA	TTTY4	23	25082601	25119431
rs61746970	19	51132746	A	G	0.039582	0.149495	0.0243746	5.7e-10	0.00816329	0.00364699	0.03	-0.0176537	0.011442	0.15	NA	NA	NA	NA	NA	NA	SYT3	19	51125233	51143138
rs61754230	12	72179446	T	C	0.019731	0.193549	0.0333187	6.1e-09	0.00938997	0.0049894	0.065	0.0203319	0.0155989	0.27	NA	NA	NA	NA	NA	NA	RAB21	12	72148642	72194066
rs61813324	1	156049877	T	C	0.136002	0.135138	0.0136586	3.4e-23	0.00548575	0.00205247	0.0056	-0.0053697	0.00646288	0.29	NA	NA	NA	NA	NA	NA	MEX3A	1	156041803	156052256
rs61873510	10	102626510	T	G	0.327482	0.0815596	0.0101391	8.9e-16	0.00832307	0.00152037	1.2e-07	-0.0195121	0.0047773	5.1e-05	NA	NA	NA	NA	NA	NA	PAX2	10	102495152	102589701
rs62020775	15	89960286	T	A	0.858106	0.0797695	0.0134376	1e-08	-0.001307	0.00201256	0.48	-0.0112928	0.00634235	0.093	NA	NA	NA	NA	NA	NA	LOC105371031	15	89943401	89963130
rs62089718	17	2735680	G	A	0.186008	0.075079	0.0125313	1.9e-09	0.00223266	0.00187703	0.23	0.00253267	0.00591021	0.66	NA	NA	NA	NA	NA	NA	RAP1GAP2	17	2680051	2941035
rs62106258	2	417167	T	C	0.951708	0.435776	0.0214859	3.3e-93	0.079264	0.00323192	6.8e-137	-0.135116	0.0101195	2.3e-40	NA	NA	NA	NA	NA	NA	LINC01874	2	490946	492655
rs62441156	7	5347446	G	A	0.227596	0.0628795	0.0114192	2.2e-08	0.00521664	0.00171201	0.0015	-0.0214548	0.00537546	0.0001	NA	NA	NA	NA	NA	NA	TNRC18	7	5346420	5463177
rs62491456	7	139885277	T	G	0.097862	0.0886803	0.0156367	2.6e-08	0.00178816	0.00234598	0.58	0.0164399	0.00738992	0.025	NA	NA	NA	NA	NA	NA	KDM7A-DT	7	139877060	139879440
rs6633421	23	21569920	A	G	0.858547	0.0656878	0.0112744	4.9e-09	0.000513	0.00168624	0.78	-0.0066113	0.00644185	0.27	NA	NA	NA	NA	NA	NA	CNKSR2	23	21392535	21672807
rs68141011	6	28217797	T	G	0.162235	0.0807971	0.0125568	4.5e-11	0.00953846	0.00188465	6.8e-07	0.00943561	0.00591772	0.12	NA	NA	NA	NA	NA	NA	ZKSCAN4	6	28209474	28226989
rs7175642	15	59450079	T	G	0.340596	0.0622205	0.00996531	2.5e-10	0.000305	0.00149217	0.78	0.00161838	0.00469772	0.69	NA	NA	NA	NA	NA	NA	MYO1E	15	59424632	59665070
rs72681869	14	50655357	G	C	0.988947	0.263568	0.0444526	5.7e-09	0.0273581	0.00665457	4.8e-05	-0.0806659	0.0208277	3.4e-05	NA	NA	NA	NA	NA	NA	SOS2	14	50583847	50698296
rs72779695	2	12797853	T	C	0.118382	0.0800363	0.0143745	1.2e-08	0.002423	0.00216115	0.26	0.00476985	0.0068052	0.63	NA	NA	NA	NA	NA	NA	TRIB2	2	12856997	12882860
rs72845888	17	61667008	C	T	0.942503	0.134491	0.0199525	1.4e-12	-0.003033	0.0029876	0.39	0.0044668	0.00938958	0.77	NA	NA	NA	NA	NA	NA	DCAF7	17	61627837	61671628
rs72851476	2	142874787	A	C	0.842374	0.0795813	0.0129761	2e-09	0.00094	0.0019518	0.72	-0.0090556	0.00612425	0.13	NA	NA	NA	NA	NA	NA	LRP1B	2	140988991	142888585
rs72986417	19	334756	T	G	0.394287	0.0542862	0.00954161	4.3e-09	-0.00212	0.0014283	0.2	0.0105107	0.00449624	0.017	NA	NA	NA	NA	NA	NA	MIER2	19	305574	344841
rs74536181	4	18005123	G	A	0.036402	0.143797	0.0248809	4.1e-09	0.000322	0.00373483	0.93	-0.0444117	0.0117449	9.7e-05	NA	NA	NA	NA	NA	NA	LCORL	4	17842821	18023498
rs757600664	20	61489355	A	C	0.022029	0.198146	0.0328407	1.9e-09	0.00364711	0.00490621	0.53	-0.0070235	0.0154711	0.7	NA	NA	NA	NA	NA	NA	TCFL5	20	61472356	61493174
rs760268998	14	30090307	C	CAC	0.536314	0.0617775	0.010418	1.9e-09	-0.001088	0.00156036	0.44	0.0032997	0.00491028	0.4	NA	NA	NA	NA	NA	NA	PRKD1	14	30045684	30397053
rs76672197	7	111360679	C	T	0.053356	0.120438	0.0209206	2.2e-09	-0.000609	0.00313758	0.97	-0.0118876	0.00990382	0.17	NA	NA	NA	NA	NA	NA	DOCK4	7	111366165	111846454
rs76824303	3	62459819	A	C	0.900575	0.102772	0.0158379	6.3e-11	0.00481347	0.00238243	0.072	0.00476082	0.00748676	0.53	NA	NA	NA	NA	NA	NA	CADPS	3	62384022	62861091
rs771800276	13	36074781	TC	T	0.904284	0.0954013	0.0165668	7e-09	0.00521657	0.00248158	0.035	-0.0134369	0.00780072	0.18	NA	NA	NA	NA	NA	NA	NBEA	13	35516423	36246873
rs774289218	14	35331997	A	AAC	0.924983	0.119236	0.0193102	1e-09	0.00871822	0.00289287	0.0029	-0.0242382	0.00906835	0.0028	NA	NA	NA	NA	NA	NA	BAZ1A	14	35221936	35344566
rs776543236	13	67348551	A	ATGGAG	0.253411	0.0637265	0.0109744	2.8e-09	0.000614	0.00164379	0.73	-0.0043911	0.00516628	0.36	NA	NA	NA	NA	NA	NA	PCDH9	13	66876965	67804468
rs77844870	16	2758283	G	T	0.057768	0.131453	0.0212637	7.1e-10	0.0044784	0.00318607	0.13	-0.023025	0.0100273	0.019	NA	NA	NA	NA	NA	NA	KCTD5	16	2732523	2759031
rs78985438	1	111312967	A	C	0.944924	0.113897	0.0202561	1.6e-08	0.00388604	0.00304271	0.19	0.00065	0.00953973	0.95	NA	NA	NA	NA	NA	NA	KCNA3	1	111196181	111216076
rs79686965	11	46020909	G	A	0.016111	0.24521	0.0378508	6.1e-11	0.0144918	0.00567375	0.018	-0.0569096	0.0177911	0.00062	NA	NA	NA	NA	NA	NA	PHF21A	11	45950869	46142536
rs8132491	21	40288577	G	A	0.687229	0.0705727	0.0103107	2.8e-12	0.0124039	0.00154092	3.6e-16	-0.0028859	0.00485166	0.42	NA	NA	NA	NA	NA	NA	LOC400867	21	40249214	40310353
rs915814	21	46493003	G	A	0.761878	0.06639	0.0109465	6.4e-09	0.00126731	0.00163646	0.49	-0.0018644	0.0051483	0.92	NA	NA	NA	NA	NA	NA	SSR4P1	21	46490869	46493126
rs9579775	13	20616557	C	A	0.135558	0.101369	0.0141031	2.4e-13	0.00496655	0.00211189	0.014	-0.0252797	0.00664084	3.8e-05	NA	NA	NA	NA	NA	NA	ZMYM2	13	20531545	20665984
rs9615723	22	48386670	C	T	0.437898	0.0609415	0.0095256	1.4e-10	0.00257523	0.00142393	0.085	0.000954	0.00448687	0.64	NA	NA	NA	NA	NA	NA	LOC284930	22	48027422	48251349
rs9617050	22	50708731	G	A	0.48182	0.0579298	0.00955032	8.2e-10	0.0053298	0.00142801	0.00018	-0.0015856	0.00449901	0.69	NA	NA	NA	NA	NA	NA	MAPK11	22	50702141	50708809
rs9834519	3	156379637	C	T	0.918475	0.106914	0.0171005	3.7e-10	0.00661436	0.00257066	0.02	-0.0040796	0.00806068	0.65	NA	NA	NA	NA	NA	NA	TIPARP-AS1	3	156390959	156393502
rs9888533	13	107854612	T	C	0.539552	0.0643456	0.00947738	3.4e-11	0.00113505	0.00141967	0.45	-0.0026015	0.0044615	0.49	NA	NA	NA	NA	NA	NA	FAM155A	13	107815857	108519844
