# Supplementary material for: Large-scale exome sequence analysis identifies sex- and age-specific determinants of obesity
Source: Cell Genom. 2023 Aug 2;3(8):100362. doi: 10.1016/j.xgen.2023.100362 (PMC10435378; doi:10.1016/j.xgen.2023.100362)
Supplement: Table S17. Classification of SAC10 GWAS signals as “childhood-specific” or “life-course-acting,” related to STAR Methods — Classification of comparative body size age 10 (SAC10) GWAS signals as “childhood-specific” or “life-course-acting” using data on adult BMI (BMI), age at menarche (AAM), and childhood BMI from the EGG consortium. Each SNP was annotated to its closest gene and appears twice if it was assigned more than one closest gene. Headers as in Table S16 except: Proxy, proxy SNP used if SAC10 SNP was not present in EGG data; R2, R2 value for EGG SNP and proxy SNP; Childhood-specific, whether a given SNP was classified as being adult-specific with “NA” denoting that SNP information was missing in at least one look-up dataset; BMI signal, BMI signal linked (r2 >0.05) SAC10 signal; R2, r2 value of linked signals. [file mmc18.xlsx]

## Sheet: Sheet1
Table S17: Classification of SAC10 signals as 'childhood-specific' or 'life-course-acting', related to STAR methods.
SNP	CHR	BP	ALLELE1	ALLELE0	A1FREQ	BETA	SE	P	BMI_BETA	BMI_SE	BMI_P	AAM_BETA	AAM_SE	AAM_P	EGG_BETA	EGG_SE	EGG_P	Proxy	R2	Childhood-specific	Gene	CHR	Start	End	DDR gene	BMI signal	R2
rs2229330	1	6649228	G	T	0.072623	0.0193404	0.0026673	2.7e-13	0.0344225	0.0177545	0.038	-0.0182062	0.00837617	0.022	0.0263	0.0181	0.1458	NA	NA	NO	ZBTB48	1	6640053	6649340		rs6577584	0.12571
rs6685497	1	7031225	T	A	0.581049	0.007679	0.00140815	2.4e-08	0.0305543	0.00937213	0.00065	-0.0134139	0.00441928	0.0021	0.0113	0.0078	0.147	NA	NA	NO	CAMTA1	1	6845513	7829766		rs6577584	0.0762328
rs6577497	1	8605667	A	T	0.611493	0.0081195	0.00142147	1.7e-08	-0.0141635	0.00946227	0.11	-0.0235079	0.00446901	2.3e-07	0.0163	0.0078	0.0375	NA	NA	YES	RERE	1	8412463	8877699		NA	NA
rs772512446	1	15835218	TTTC	T	0.687541	0.0096495	0.00149558	2.2e-10	0.0459074	0.00995527	1.8e-06	0.00830889	0.00469822	0.12	0.0321	0.0082	0.000102	rs10754894	0.991269	NO	CASP9	1	15817895	15851285	yes	NA	NA
rs212517	1	21577159	T	A	0.397819	0.0087318	0.00141882	1.5e-09	0.0164926	0.00944287	0.087	0.0123738	0.00445929	0.0028	0.0071	0.0077	0.3561	NA	NA	NO	ECE1	1	21543742	21671997		NA	NA
rs35633988	1	25811546	A	T	0.430671	0.0077715	0.00140219	2.2e-08	0.0113001	0.00933196	0.2	-0.0027433	0.00440479	0.58	0.0032	0.009	0.7216	NA	NA	NO	MACO1	1	25757348	25826700		NA	NA
rs2356864	1	50839740	A	G	0.522488	0.0085314	0.00138778	6.1e-10	0.0217802	0.00923631	0.019	-0.0031916	0.00436558	0.5	0.0181	0.0077	0.0178	NA	NA	NO	DMRTA2	1	50883221	50889115		NA	NA
rs630602	1	54728864	C	G	0.607808	0.0100401	0.00142831	8.1e-13	0.0499209	0.00950569	1.8e-07	-0.0252938	0.00448947	3.7e-09	0.0062	0.008	0.4399	NA	NA	NO	SSBP3	1	54691104	54872067	yes	NA	NA
rs12140153	1	62579891	G	T	0.90464	0.0222037	0.00242126	1.6e-20	0.163286	0.0161098	3.1e-24	-0.0405665	0.00763741	6.5e-08	0.0282	0.015	0.0606	NA	NA	NO	PATJ	1	62208151	62629621		rs12140153	1
rs1171279	1	65988493	T	C	0.255396	0.0146878	0.00159224	5.7e-21	0.0408927	0.0105961	8.2e-05	-0.0186373	0.00500901	9.1e-05	0.0254	0.0087	0.00337	NA	NA	NO	LEPR	1	65886334	66103176		rs11208659	0.25542
rs3101336	1	72751185	C	T	0.601567	0.0184431	0.0014143	1.5e-38	0.111955	0.00941546	1.3e-32	-0.0429549	0.00444884	1.7e-22	0.0355	0.0077	3.62e-06	NA	NA	NO	NEGR1	1	71861625	72748222		rs2568955	0.668193
rs12042908	1	74997762	A	G	0.437261	0.0280942	0.00139898	1.4e-88	0.0805919	0.00931138	2.2e-18	-0.058105	0.00439946	2.3e-39	0.0586	0.0077	2.77e-14	NA	NA	NO	FPGT-TNNI3K	1	74663895	75010116		1:75000417_CT_C	0.997559
rs12042908	1	74997762	A	G	0.437261	0.0280942	0.00139898	1.4e-88	0.0805919	0.00931138	2.2e-18	-0.058105	0.00439946	2.3e-39	0.0586	0.0077	2.77e-14	NA	NA	NO	TNNI3K	1	74701070	75010112		1:75000417_CT_C	0.997559
rs34517439	1	78450517	A	C	0.123558	0.0140515	0.00213544	1.9e-11	0.190462	0.0142099	2.9e-40	-0.0076386	0.00669599	0.27	0.0185	0.0128	0.1484	NA	NA	NO	DNAJB4	1	78444841	78483648		rs34517439	1
rs944368	1	87754344	G	A	0.451331	0.007868	0.0013934	2e-08	0.0272664	0.00927265	0.0017	-0.0025161	0.00437775	0.41	0.0064	0.0076	0.3999	NA	NA	NO	LINC02801	1	87678351	87717014		NA	NA
rs557261044	1	95459800	CT	C	0.001559	0.106332	0.0192517	4e-08	0.278654	0.128589	0.031	-0.123392	0.0607459	0.03	NA	NA	NA	NA	NA	NA	ALG14	1	95439960	95538507		NA	NA
1:97074144_AACAG_A	1	97074144	A	AACAG	0.408808	0.0089769	0.00141446	1.2e-10	-0.168163	0.256982	0.48	0.239883	0.123997	0.036	0.0271	0.0079	0.000564	rs11165687	0.985437	YES	PTBP2	1	97187339	97289295		NA	NA
rs56018934	1	110060710	C	T	0.92817	0.0183144	0.00270602	1.1e-11	-0.0704123	0.00941232	3.9e-14	0.00821401	0.00444627	0.042	0.0116	0.0155	0.4527	NA	NA	NO	AMIGO1	1	110046799	110052349		NA	NA
rs41279738	1	110082551	G	T	0.026225	0.0479902	0.00435778	2.9e-28	-0.0559601	0.0180074	0.0019	0.00782665	0.00852018	0.32	0.1199	0.0211	1.3e-08	NA	NA	NO	GPR61	1	110082493	110088470		rs41279738	1
rs3013431	1	113242488	C	T	0.388362	0.0086061	0.0014219	3.5e-09	-0.314632	0.029013	8.4e-27	0.0437347	0.0136599	0.0013	0.012	0.0079	0.1292	NA	NA	NO	MOV10	1	113216933	113243368		NA	NA
rs112013272	1	118868795	TCAAAACAAAAAA	T	0.245426	0.0105686	0.00163801	1.2e-10	0.0162823	0.0094646	0.082	0.0130576	0.00447519	0.0041	0.0193	0.0091	0.0338	rs17038182	0.892069	YES	SPAG17	1	118496212	118727851		NA	NA
rs67807996	1	149995265	G	A	0.603068	0.0093772	0.00146241	2.2e-10	-0.0474628	0.0109025	6.3e-06	0.000281	0.00514086	0.87	0.0115	0.0097	0.2347	NA	NA	NO	OTUD7B	1	149909704	149982675		NA	NA
rs558422909	1	153593635	A	AT	0.594436	0.0080044	0.0015132	4.2e-08	0.00831797	0.00973377	0.45	0.00536104	0.00459586	0.24	NA	NA	NA	NA	NA	NA	S100A13	1	153591274	153606837		NA	NA
rs35588936	1	155950963	C	T	0.936359	0.0182823	0.0028603	4.8e-11	0.0176751	0.0100701	0.072	-0.0114885	0.00475588	0.013	0.0029	0.0147	0.8459	NA	NA	NO	ARHGEF2	1	155916629	155949351		NA	NA
rs543874	1	177889480	G	A	0.206624	0.0469201	0.00171324	7.1e-169	-0.0552124	0.0190326	0.0032	-0.0104949	0.00897646	0.33	0.0793	0.0099	1.62e-15	NA	NA	NO	CRYZL2P-SEC16B	1	177897922	178007142		rs539515	0.998662
rs543874	1	177889480	G	A	0.206624	0.0469201	0.00171324	7.1e-169	-0.0552124	0.0190326	0.0032	-0.0104949	0.00897646	0.33	0.0793	0.0099	1.62e-15	NA	NA	NO	SEC16B	1	177897922	177953438		rs539515	0.998662
rs78444298	1	184672098	G	A	0.980376	0.0437569	0.00503495	5.6e-19	-0.229512	0.0114036	1.1e-90	0.0696546	0.00538877	6.9e-40	0.0797	0.0331	0.016	NA	NA	NO	EDEM3	1	184659370	184723992		NA	NA
rs12126495	1	187750638	C	G	0.119355	0.0140624	0.00214065	7.6e-11	0.10421	0.0335193	0.0025	0.035164	0.0157984	0.023	0.0278	0.0117	0.0172	NA	NA	NO	LINC01037	1	187412759	187446354		NA	NA
rs111304137	1	190475725	A	G	0.976068	0.0251648	0.00456153	4.9e-08	-0.0482784	0.0142483	0.0005	0.0224842	0.00673016	0.00042	0.0542	0.0276	0.0495	NA	NA	NO	LINC01351	1	190447389	190450524		NA	NA
1:196364115_GA_G	1	196364115	G	GA	0.080925	0.0153175	0.00261798	5.6e-09	-0.112533	0.0303545	0.00015	0.0397876	0.0142589	0.0092	0.0238	0.0136	0.0809	rs16839884	0.848967	NO	KCNT2	1	196194908	196577570		NA	NA
rs4971239	1	203491150	A	G	0.169067	0.0102104	0.00186852	1.3e-08	0.0106117	0.0174149	0.62	-0.0107155	0.00819711	0.19	0.0097	0.0143	0.4947	NA	NA	NO	OPTC	1	203463280	203478077		rs4971239	1
rs9438393	1	205782718	A	G	0.584425	0.010579	0.00140819	6.9e-14	-0.0767832	0.0124311	6.8e-10	0.0225209	0.00587495	0.00017	0.0285	0.0077	0.000211	NA	NA	NO	SLC41A1	1	205758222	205782326		NA	NA
1:232769074_CTT_C	1	232769074	C	CTT	0.478496	0.0081159	0.00140345	6.4e-09	-0.0376436	0.0093732	7.8e-05	0.0184333	0.00442933	5.1e-05	0.0139	0.0077	0.0705	rs9424563	0.928616	NO	LINC01745	1	232853816	232857996		NA	NA
rs62106258	2	417167	T	C	0.951705	0.079264	0.00323192	6.8e-137	-0.0435381	0.00933957	2.5e-06	0.00929802	0.00441819	0.055	0.109	0.0236	4.05e-06	NA	NA	NO	LINC01874	2	490946	492655		rs62106258	1
rs111720454	2	426494	G	A	0.252837	0.0143451	0.00179274	6.1e-16	-0.435776	0.0214859	3.3e-93	0.135116	0.0101195	2.3e-40	0.0287	0.0102	0.00497	NA	NA	NO	LINC01874	2	490946	492655		NA	NA
rs13401686	2	650519	A	G	0.828269	0.0429265	0.00183651	2.3e-121	-0.0723892	0.0119162	1.2e-09	0.0243243	0.00562649	1.4e-05	0.0991	0.0105	4.84e-21	NA	NA	NO	TMEM18	2	663876	677406		rs143684747	0.990625
rs2141004	2	6194359	A	C	0.737652	0.0095743	0.0015782	6.9e-10	0.266749	0.0122082	3.7e-107	-0.074108	0.00577259	1.1e-36	0.0252	0.0084	0.00265	NA	NA	NO	LOC400940	2	6122109	6128364		rs2091378	0.432981
rs546989615	2	23837881	A	G	0.00142	0.104598	0.0195456	4.3e-08	-0.0641218	0.0104931	8.4e-10	0.0165713	0.00496182	0.0014	NA	NA	NA	NA	NA	NA	KLHL29	2	23608049	23931476		NA	NA
rs6749422	2	25150011	G	C	0.487119	0.0362021	0.00138779	1.9e-152	0.236793	0.129572	0.061	-0.002814	0.0617965	0.94	0.0721	0.0077	5.77e-21	NA	NA	NO	ADCY3	2	25042037	25143106		rs6749422	1
rs2891457	2	25445383	A	G	0.963544	0.0431384	0.00489748	7e-19	-0.159932	0.00922578	9.1e-68	0.0240834	0.00436309	5.6e-09	NA	NA	NA	NA	NA	NA	DNMT3A	2	25450742	25565352		NA	NA
rs62134189	2	45046339	A	G	0.896246	0.0149051	0.00229914	1.5e-10	0.13809	0.0325566	3.5e-05	0.00996968	0.0154282	0.39	0.0055	0.013	0.6724	NA	NA	NO	CAMKMT	2	44589085	44999731		NA	NA
rs140071766	2	53971086	A	C	0.965829	0.0216996	0.00386014	4.3e-08	-0.0201125	0.01529	0.18	-0.0055374	0.00724266	0.53	0.0038	0.029	0.8949	NA	NA	NO	ASB3	2	53897116	54014090		NA	NA
rs140071766	2	53971086	A	C	0.965829	0.0216996	0.00386014	4.3e-08	-0.0201125	0.01529	0.18	-0.0055374	0.00724266	0.53	0.0038	0.029	0.8949	NA	NA	NO	GPR75-ASB3	2	53897429	54087170		NA	NA
rs116777637	2	54095288	A	G	0.982116	0.0295784	0.00534853	2.2e-08	0.0802814	0.0256621	0.0019	-0.016839	0.0121043	0.12	0.0234	0.024	0.3289	NA	NA	NO	PSME4	2	54091205	54198130	yes	rs59428052	0.0696576
rs2902142	2	58849805	C	T	0.625294	0.0083387	0.00143307	4e-09	0.180831	0.0355756	2.7e-07	-0.0057158	0.0168809	0.77	0.0154	0.0077	0.0466	NA	NA	NO	LINC01122	2	58747887	59290901		rs4671328	0.284127
rs2539692	2	59841988	T	A	0.391169	0.0086833	0.00142005	7.6e-10	0.0938283	0.00952719	3.7e-23	-0.0096669	0.00449989	0.028	0.0002	0.0078	0.9791	NA	NA	NO	LINC01793	2	59444842	59506535		NA	NA
rs1177279	2	61295122	A	G	0.278174	0.0093425	0.00154993	1.2e-09	0.0317001	0.00944074	0.00062	-0.0257991	0.00446228	8.5e-09	0.0051	0.0084	0.5387	NA	NA	NO	KIAA1841	2	61293005	61365167		NA	NA
2:65618221_CA_C	2	65618221	CA	C	0.563578	0.0082565	0.00142084	1.5e-08	0.0235314	0.0103053	0.019	-0.0115921	0.00486884	0.011	-0.0026	0.0076	0.7353	rs1039764	0.756267	NO	SPRED2	2	65537984	65659733	yes	NA	NA
2:67616781_TA_T	2	67616781	TA	T	0.389107	0.0097066	0.00142307	1.1e-11	0.00850368	0.00944588	0.37	0.00852776	0.0044632	0.08	-0.0009	0.0077	0.9099	rs1552359	0.995461	NO	ETAA1	2	67624464	67639221	yes	NA	NA
rs12713889	2	77225361	T	C	0.670123	0.0113725	0.00147369	2e-14	0.0165592	0.00946056	0.066	-0.0212204	0.00447047	5.4e-06	0.0207	0.008	0.0093	NA	NA	YES	LRRTM4	2	76974848	77749559		NA	NA
rs12713889	2	77225361	T	C	0.670123	0.0113725	0.00147369	2e-14	0.0165592	0.00946056	0.066	-0.0212204	0.00447047	5.4e-06	0.0207	0.008	0.0093	NA	NA	YES	LRRTM4-AS1	2	77213090	77236914		NA	NA
rs772154	2	97021664	G	T	0.654999	0.008298	0.00145809	3e-08	0.0367186	0.00979751	0.00013	-0.0090664	0.00462608	0.033	0.0093	0.008	0.2416	NA	NA	NO	NCAPH	2	97001503	97042829		NA	NA
rs1384660	2	142299735	G	A	0.815184	0.0154642	0.00178639	6.4e-18	0.0245215	0.00969345	0.012	-0.0057418	0.00457701	0.26	0.0336	0.0097	0.000523	NA	NA	NO	LRP1B	2	140988991	142888585		NA	NA
rs62175963	2	161339964	T	C	0.574093	0.0085182	0.00140179	3.4e-10	0.0639398	0.0118747	8e-08	-0.0327514	0.00561724	2.2e-09	0.0049	0.0078	0.534	NA	NA	NO	RBMS1	2	161128661	161350318		NA	NA
rs5836745	2	181598923	CA	C	0.507744	0.0079328	0.00139499	2.3e-08	0.0220261	0.00931964	0.011	0.00666299	0.00440523	0.15	0.0038	0.0077	0.6213	rs10930931	0.976387	NO	SCHLAP1	2	181556830	181781666		NA	NA
rs7606059	2	188152749	C	T	0.667309	0.0109034	0.00148571	3e-13	0.0570684	0.00927464	4.8e-10	-0.0068567	0.00438446	0.097	0.0131	0.008	0.1014	rs1728669	0.962995	NO	CALCRL	2	188206690	188312979		NA	NA
rs115319174	2	207066474	C	G	0.057506	0.0428915	0.00300955	1.7e-46	0.0316691	0.00987826	0.0012	0.00339948	0.0046713	0.52	0.0983	0.0181	6.05e-08	NA	NA	NO	GPR1	2	207040039	207082771		NA	NA
2:219512145_CAAA_C	2	219512145	CAAA	C	0.312494	0.0095035	0.00154107	7.5e-10	-0.10074	0.0200088	6.2e-07	0.0404143	0.00947161	1.8e-05	0.0229	0.0079	0.00363	rs3770214	0.648655	NO	ZNF142	2	219498051	219524346		2:219519506_TA_T	0.66199
2:240067496_GGA_G	2	240067496	GGA	G	0.891119	0.0122713	0.00223854	3.5e-08	0.0563098	0.0102471	1.6e-07	-0.000564	0.00483288	0.86	0.0134	0.0125	0.2852	rs3791489	0.97628	NO	HDAC4	2	239969863	240322643	yes	NA	NA
rs2594994	3	11339960	T	A	0.177378	0.0152304	0.00181817	1.2e-16	0.0449036	0.0148813	0.0024	-0.0238227	0.00704085	0.0019	0.0215	0.0106	0.0421	NA	NA	NO	ATG7	3	11314082	11606126		NA	NA
rs6775191	3	12272199	A	G	0.320412	0.0087348	0.0014906	5.4e-09	-0.0241994	0.0120959	0.066	-0.0045547	0.00572378	0.33	0.0007	0.0081	0.9327	NA	NA	NO	SYN2	3	12045861	12233532		rs17029006	0.160974
rs7619139	3	25110415	A	T	0.589039	0.0099209	0.00141541	1.5e-12	0.0281788	0.00991494	0.0068	0.00814844	0.00468295	0.08	0.0041	0.0078	0.6054	NA	NA	NO	RARB	3	24870813	25639423		rs7619139	1
rs752260892	3	38484211	A	AT	0.587474	0.008368	0.00145774	8.1e-09	0.0738296	0.00941505	2e-15	-0.0150125	0.00444292	0.00098	0.0265	0.0078	0.000679	rs13072809	0.65136	NO	ACVR2B-AS1	3	38492517	38496311		NA	NA
3:42305653_GT_G	3	42305653	G	GT	0.886033	0.0157903	0.00218714	6.4e-13	0.0400459	0.0096965	2.5e-05	-0.020103	0.0045807	1.2e-05	0.0274	0.0125	0.0279	rs754635	0.994859	NO	CCK	3	42299317	42307677		rs111768603	0.95909
3:48041711_CAAAAAAAAA_C	3	48041711	CAAAAAAAAA	C	0.309002	0.0105852	0.00151903	2.4e-12	-0.0985364	0.0145479	2.2e-12	0.0246498	0.00686743	0.00087	0.0116	0.0082	0.1565	rs2166772	0.879957	NO	MAP4	3	47892184	48130338		rs72906474	0.468836
rs35926495	3	50255663	T	C	0.378253	0.0088788	0.00144203	3.4e-10	-0.0658342	0.0101056	5.6e-11	0.00777532	0.00477711	0.14	0.0276	0.0082	0.000735	NA	NA	NO	SLC38A3	3	50242703	50258918		rs9843653	0.172456
rs4533647	3	50545833	T	C	0.861231	0.0117498	0.00201462	8.6e-09	-0.0653293	0.00959201	2.4e-12	-0.0260668	0.00452999	9.8e-09	0.0004	0.0113	0.9745	NA	NA	NO	CACNA2D2	3	50400043	50541675		rs10433609	0.472683
rs2629879	3	59777685	A	G	0.780839	0.0104525	0.00168062	2.4e-10	-0.0656153	0.013406	1.7e-06	0.0477893	0.00632723	8.3e-15	0.0009	0.0094	0.9273	NA	NA	NO	FHIT	3	59733002	61237126		NA	NA
rs4688359	3	61198880	C	T	0.624992	0.0127222	0.00143616	5.2e-19	-0.0305136	0.0111805	0.0062	0.00708207	0.00527968	0.081	0.0299	0.0078	0.00014	NA	NA	NO	FHIT	3	59733002	61237126		rs202040070	0.872482
rs538579	3	62711674	C	G	0.314993	0.0088292	0.001497	4.2e-09	-0.0784738	0.00955434	7.9e-17	0.0217563	0.00451111	1.2e-06	0.0209	0.0082	0.0105	NA	NA	NO	CADPS	3	62384022	62861091		rs557951	0.996728
rs200870675	3	77646863	GGA	G	0.425203	0.008304	0.00142181	1.1e-08	-0.0653724	0.00995737	5.8e-11	0.00827059	0.00470591	0.1	0.0058	0.0078	0.4558	rs1666132	0.964271	NO	ROBO2	3	75955825	77699115		rs571211727	0.494928
3:83783312_ATT_A	3	83783312	A	ATT	0.660382	0.0089644	0.00150735	2.7e-09	-0.0491581	0.00945673	2.8e-07	0.00682562	0.00446753	0.17	0.0144	0.0088	0.1049	rs62260015	0.672684	NO	NA	NA	NA	NA		rs114593013	0.0664273
rs7355953	3	85792137	C	T	0.213894	0.0152006	0.00169953	1.3e-18	0.0248818	0.0100263	0.014	-0.0090743	0.0047369	0.044	0.0206	0.0092	0.0252	NA	NA	NO	CADM2	3	85008139	86123579		rs11915747	0.147347
rs2735556	3	88105360	T	C	0.884514	0.0167127	0.00217226	2.4e-14	-0.0959536	0.0113046	1.7e-17	0.0131285	0.00534884	0.01	0.0305	0.0129	0.0181	NA	NA	NO	CGGBP1	3	88101099	88199016		3:88097699_AAAT_A	0.893882
rs80210285	3	131614999	G	A	0.926438	0.0166377	0.00267042	7.1e-10	0.111586	0.0144521	6e-15	-0.0498121	0.00678966	1.4e-13	0.0086	0.0146	0.5566	NA	NA	NO	CPNE4	3	131252403	131758450		NA	NA
rs7631156	3	131751628	A	G	0.319215	0.0094423	0.00149071	2.5e-10	-0.109484	0.0177627	9.1e-10	0.0240469	0.00836785	0.0032	0.0307	0.008	0.000124	NA	NA	NO	CPNE4	3	131252403	131758450		rs1225004	0.342659
rs10671967	3	138118386	C	CCCT	0.190503	0.0145236	0.00177174	6.2e-16	-0.112184	0.00991478	8.4e-30	0.0189724	0.00467343	9.2e-05	0.0267	0.0099	0.00711	rs253664	0.989166	NO	MRAS	3	138066489	138124377		rs183151	0.949827
rs59714050	3	141267294	A	T	0.066093	0.0224101	0.00279756	2.7e-16	-0.0596171	0.0117893	2.5e-07	0.00463741	0.00555883	0.38	0.0577	0.018	0.00135	NA	NA	NO	RASA2	3	141205868	141334198		rs3821709	0.984371
3:153970704_CTT_C	3	153970704	C	CTT	0.376993	0.0091608	0.0014432	6.1e-11	0.156965	0.0186083	1.5e-17	-0.0356677	0.00877301	4.4e-05	0.0157	0.0076	0.0403	rs355748	0.973464	NO	ARHGEF26	3	153838791	153975616		rs355748	0.990835
rs7633995	3	180369750	G	A	0.100613	0.0145225	0.00245621	3.6e-09	0.0755759	0.00959942	2.8e-15	0.0016051	0.00453116	0.59	0.0379	0.0171	0.0263	NA	NA	NO	CCDC39	3	180331795	180397277		NA	NA
rs1516728	3	185829891	A	T	0.760402	0.0095737	0.00163209	1.9e-09	0.0755132	0.01634	3.8e-06	-0.0187037	0.00769861	0.0087	0.0256	0.009	0.00461	NA	NA	NO	ETV5	3	185764102	185826878		rs73052033	0.71564
rs190043078	4	25377811	A	C	0.768288	0.0105433	0.00169083	2.8e-10	-0.113831	0.0108555	2.9e-25	0.0261074	0.00512252	1.4e-07	0.0226	0.0135	0.094	NA	NA	NO	ANAPC4	4	25378884	25420120		rs34811474	0.806411
rs7656673	4	30840331	G	A	0.400513	0.0118924	0.00141868	1e-16	-0.123332	0.0112687	5.1e-28	0.0241282	0.00531914	6.7e-06	0.0188	0.0077	0.0149	NA	NA	NO	PCDH7	4	30721990	31148422		rs4527444	0.567222
4:32240577_CT_C	4	32240577	C	CT	0.348818	0.008379	0.00146222	1.8e-08	0.0577665	0.00945248	1.3e-09	-0.0122777	0.00445798	0.0049	0.0198	0.008	0.0137	rs2896957	0.968789	NO	LINC02506	4	31999000	32157028		NA	NA
rs71641382	4	38679499	A	AGT	0.681124	0.0099496	0.0016229	1.5e-10	-0.0430051	0.00974366	1.8e-05	0.0190651	0.00459873	5.2e-05	NA	NA	NA	NA	NA	NA	KLF3	4	38665819	38703138		rs36023504	0.622356
rs35443290	4	44503166	T	G	0.786609	0.0108508	0.00171588	5.2e-10	0.0519023	0.0108127	3.5e-06	-0.0063275	0.00510651	0.22	0.0055	0.0091	0.5488	NA	NA	NO	KCTD8	4	44175919	44450826		rs13111387	0.474533
rs767171141	4	45177546	A	AC	0.433122	0.0220005	0.00140757	2.3e-55	-0.059331	0.0114348	3.1e-07	0.0166863	0.005399	0.0015	0.0422	0.0077	4.93e-08	rs13130484	0.985993	NO	GNPDA2	4	44703811	44728651		rs12507026	0.995255
rs788859	4	82138211	G	A	0.677336	0.0124104	0.00150074	1.5e-16	-0.142	0.00937974	1.9e-52	0.0424947	0.0044289	1.4e-22	-0.0019	0.0092	0.8346	NA	NA	NO	PRKG2	4	82008528	82136376		NA	NA
rs7377083	4	102708997	A	C	0.430998	0.0135458	0.00141386	2.8e-22	-0.0130911	0.0100016	0.19	0.0131248	0.00471864	0.0083	0.0273	0.0081	0.000775	NA	NA	YES	BANK1	4	102711763	102995969		NA	NA
rs2955477	4	130740635	T	A	0.335049	0.010027	0.00147368	4.1e-12	-0.0954194	0.0094203	5.5e-25	0.0176419	0.00444877	0.00016	0.0257	0.0083	0.00193	NA	NA	NO	LINC02465	4	130692773	130876523		rs2952863	0.708683
rs146925117	4	137165053	T	TGG	0.627577	0.0085882	0.00144247	2.4e-09	0.0641464	0.0098192	2.5e-11	-0.0202442	0.0046404	2.4e-05	0.0126	0.008	0.1119	rs13113232	0.984753	NO	LINC00613	4	136788137	136834835		rs1296328	0.31857
rs11727676	4	145659064	T	C	0.903824	0.0136372	0.00235606	3.2e-09	0.0621316	0.00961267	6.1e-11	0.00596727	0.00453943	0.3	0.03	0.0153	0.0496	NA	NA	NO	HHIP	4	145567307	145666423		rs6823268	0.0518887
5:55860907_GC_G	5	55860907	GC	G	0.813834	0.0119676	0.00178435	1.2e-11	0.0413336	0.0156931	0.0085	0.00944812	0.00742259	0.27	-0.0209	0.0103	0.0432	rs3936511	0.961753	NO	C5orf67	5	55807108	55902083		NA	NA
rs747162069	5	60716743	A	AT	0.650763	0.0116868	0.00147306	2.6e-16	0.00386162	0.0118896	0.71	0.0073139	0.00562214	0.22	0.0091	0.0081	0.26	rs6449532	0.925944	NO	ZSWIM6	5	60628084	60841999		rs7714712	0.979935
rs16893327	5	60954719	C	T	0.257503	0.0087864	0.00160045	1.7e-08	-0.0548951	0.00981453	1.1e-08	-0.0081515	0.00463941	0.037	0.0137	0.0086	0.1112	NA	NA	NO	C5orf64	5	60933607	61026824		NA	NA
rs9291816	5	63932508	C	T	0.676079	0.0135537	0.00148571	8.1e-20	-0.0297073	0.0106622	0.0045	0.00928348	0.00503197	0.077	0.0057	0.0081	0.4811	NA	NA	NO	RGS7BP	5	63801841	63908146		rs12518987	0.237282
rs16893879	5	64779214	G	T	0.259492	0.0088133	0.00158806	2e-08	-0.066649	0.00989872	2.4e-11	0.00816292	0.00467899	0.077	0.0112	0.0088	0.1996	NA	NA	NO	ADAMTS6	5	64444564	64777747		NA	NA
rs25836	5	66173732	T	G	0.720264	0.0115926	0.00154959	5e-14	-0.0147875	0.0105798	0.12	0.00388442	0.00499046	0.45	0.0312	0.0085	0.00023	NA	NA	NO	MAST4	5	65892220	66465421		rs249612	0.963047
rs11386247	5	72999847	T	TA	0.297084	0.0090863	0.0015766	4.1e-09	0.0621654	0.0103229	3e-10	-0.0147839	0.00486949	0.0033	0.0038	0.0087	0.6635	rs10515161	0.758178	NO	ARHGEF28	5	72921982	73237818		NA	NA
rs2307111	5	75003678	T	C	0.606322	0.0086116	0.0014234	1.4e-09	0.0192898	0.010504	0.077	0.00119015	0.00495821	0.96	0.0228	0.0077	0.0032	NA	NA	NO	POC5	5	74969948	75013262		rs2307111	1
rs4704484	5	77458150	T	G	0.737168	0.0098365	0.00157626	8.2e-11	0.132134	0.00948377	5.2e-45	-0.0063813	0.00447298	0.17	0.0294	0.0087	0.00074	NA	NA	NO	AP3B1	5	77296345	77590522		rs252749	0.811362
rs1560301	5	87326702	A	C	0.76371	0.0109454	0.00165195	4.9e-11	-0.0560998	0.0105004	4.4e-08	0.0153182	0.00495761	0.0015	0.0275	0.0093	0.00314	NA	NA	NO	TMEM161B	5	87484132	87564696		rs7442885	0.273375
rs77960	5	103964585	G	A	0.671736	0.0104904	0.00148096	1e-12	-0.0569465	0.0110059	8.3e-07	-0.0094992	0.00520582	0.054	0.0182	0.0082	0.026	NA	NA	NO	RAB9BP1	5	104435174	104435799		5:103942060_AT_A	0.626933
rs6875288	5	144506078	G	A	0.51292	0.0076551	0.00139146	1.3e-08	0.0467216	0.00986628	1.3e-06	-0.0010226	0.00466078	0.86	0.0187	0.0076	0.0136	NA	NA	NO	NA	NA	NA	NA		rs13160735	0.437763
rs112962083	5	152011947	C	CCTTT	0.720934	0.0091467	0.00155122	2.2e-09	-0.0468268	0.00927145	5.8e-07	0.0137442	0.00437863	0.0037	0.0297	0.0087	0.00066	rs67979431	0.996533	NO	LINC01470	5	151998524	152351909		NA	NA
rs7719067	5	153538241	A	G	0.426434	0.0134571	0.00140357	5.7e-22	0.0318815	0.0103338	0.0017	-0.0154158	0.00487328	0.0012	0.0381	0.0075	3.96e-07	NA	NA	NO	GALNT10	5	153570292	153800544		rs7715256	0.999509
rs369929101	5	158433655	T	TAAAAAAAAAAAAAAAAAAA	0.63789	0.0086364	0.00147297	2.2e-09	-0.0767635	0.00935215	1e-16	0.021579	0.0044209	5.8e-07	NA	NA	NA	NA	NA	NA	EBF1	5	158122927	158526924		rs17056301	0.182545
rs12516500	5	168280966	C	T	0.828816	0.0099319	0.00185305	4e-08	-0.0506159	0.00981262	2.4e-07	0.00163404	0.00462801	0.78	0.0105	0.0102	0.3036	NA	NA	NO	SLIT3	5	168088744	168728143		NA	NA
rs918472	5	170738836	A	G	0.716897	0.0095027	0.00154938	9.4e-10	-0.0098347	0.0123491	0.36	0.00753904	0.00581841	0.15	0.0237	0.0086	0.00603	NA	NA	NO	TLX3	5	170736251	170739143		rs245769	0.153496
rs57505264	6	8646430	CT	C	0.692574	0.0086552	0.00154026	8e-09	0.0670703	0.0103215	7.5e-11	-0.0160776	0.00487619	0.0007	0.0083	0.0083	0.3156	rs2987554	0.911297	NO	LOC100506207	6	8435855	8785678		NA	NA
rs767647218	6	10015295	TTA	T	0.650035	0.0103949	0.00147743	1.6e-12	-0.0429489	0.0102671	2e-05	0.0187092	0.00482665	8e-05	0.0165	0.0078	0.0342	rs12214497	0.948826	NO	TFAP2A	6	10396909	10420293		NA	NA
rs10498713	6	22729300	T	G	0.149169	0.0116762	0.0019514	2.6e-09	-0.0412053	0.00984517	4.8e-05	0.0136513	0.004636	0.0053	0.0172	0.0105	0.1026	NA	NA	NO	LOC105374972	6	22643738	22718153		NA	NA
rs80215559	6	25918225	T	C	0.92313	0.0151832	0.00261056	4.9e-09	-0.0156161	0.013007	0.24	0.00750227	0.00612409	0.21	0.0078	0.0191	0.6834	NA	NA	NO	SLC17A2	6	25912981	25930919		NA	NA
rs568609045	6	28723688	A	G	0.09189	0.0275633	0.00330988	7.4e-16	-0.0567408	0.017408	0.00079	0.00504462	0.00818977	0.61	NA	NA	NA	NA	NA	NA	LINC00533	6	28616062	28622252		NA	NA
rs3131934	6	30931844	C	T	0.171803	0.0183484	0.00184614	7.7e-23	0.0955653	0.0220439	1e-05	-0.0187208	0.010398	0.065	0.0344	0.014	0.0138	NA	NA	NO	HCG21	6	30913755	30922639		rs3130048	0.215854
rs4713614	6	33127987	C	A	0.471503	0.008013	0.0013917	8.2e-09	-0.0604749	0.0122984	7.8e-07	0.0103797	0.00581233	0.052	0.0209	0.0083	0.0112	rs2294473	0.935979	NO	COL11A2	6	33130468	33160245		NA	NA
rs6940215	6	34706358	A	G	0.297154	0.0097012	0.00152429	5.2e-11	-0.0142714	0.00927603	0.17	0.00788619	0.00437104	0.031	-0.0039	0.0086	0.6477	NA	NA	NO	SNRPC	6	34724870	34741634		rs113344808	0.608735
rs6457861	6	35813488	A	G	0.014474	0.0347325	0.00592459	3.1e-09	0.137424	0.010159	2.7e-42	0.00712776	0.00479249	0.081	0.1247	0.0357	0.000473	NA	NA	NO	SRPK1	6	35800810	35888957		NA	NA
6:41734037_GGAAA_G	6	41734037	G	GGAAA	0.319744	0.0116448	0.0014952	4.2e-15	0.139492	0.0395158	0.00023	-0.0130735	0.0185971	0.57	0.025	0.0084	0.00304	rs73422097	0.893946	NO	FRS3	6	41737913	41747638		NA	NA
6:43313919_CAAA_C	6	43313919	CAAA	C	0.231654	0.00933	0.0016866	8.6e-09	-0.0538179	0.00996594	5.7e-08	-0.02034	0.00468214	2.7e-05	NA	NA	NA	NA	NA	NA	ZNF318	6	43303807	43337385		NA	NA
rs3798519	6	50788778	C	A	0.179813	0.024746	0.00181207	1.1e-41	-0.031685	0.0112379	0.004	0.0150787	0.00529328	0.0019	0.0692	0.0099	2.3e-12	NA	NA	NO	TFAP2B	6	50786583	50815332		rs72892910	0.938236
rs13211684	6	51175486	C	T	0.380308	0.0136228	0.00143684	1.2e-21	0.187624	0.0120776	3.6e-54	-0.0378062	0.00568241	5.9e-11	0.0151	0.008	0.0601	NA	NA	NO	PKHD1	6	51480096	51952411		NA	NA
6:54116351_AG_A	6	54116351	A	AG	0.066106	0.0235074	0.00291361	2.1e-16	0.0682729	0.00957744	2.7e-13	-0.0162758	0.00450834	0.00019	0.0191	0.0165	0.2487	rs9474774	0.728727	NO	MLIP	6	53883713	54131078		NA	NA
rs507809	6	54293766	C	T	0.930587	0.0200839	0.00278351	2.5e-13	-0.0746118	0.0194202	5.3e-05	-0.0100135	0.00913286	0.36	0.0102	0.0163	0.5323	NA	NA	NO	TINAG	6	54173238	54254940		NA	NA
rs12110721	6	55190480	A	G	0.17565	0.0189588	0.00187513	6.8e-24	-0.0147314	0.0185591	0.38	0.00214007	0.00876285	0.8	0.0268	0.0112	0.0165	NA	NA	NO	GFRAL	6	55192266	55267291		rs6924570	0.989902
rs34728216	6	56210163	CAT	C	0.237357	0.0099801	0.0016433	3.9e-09	0.0677032	0.0124991	2.8e-08	-0.0134073	0.00587947	0.023	0.0055	0.0089	0.5386	rs12202452	0.915248	NO	COL21A1	6	55921387	56258926		NA	NA
rs435775	6	97237609	G	A	0.747705	0.0093583	0.00160343	4e-09	0.0354912	0.0109525	0.0015	-0.009813	0.00515498	0.057	0.0105	0.0086	0.2189	NA	NA	NO	GPR63	6	97242000	97285353		NA	NA
rs6931604	6	98578215	T	C	0.601648	0.0084805	0.00142262	2.2e-09	0.0381809	0.0106859	0.0002	0.00238364	0.00502378	0.7	0.0154	0.0077	0.0443	NA	NA	NO	MIR2113	6	98472406	98472497		rs6938973	0.291119
rs36136320	6	100141738	A	G	0.196814	0.0100981	0.00174696	6.1e-09	-0.0358274	0.00947971	0.00012	-0.0050849	0.00446727	0.27	0.004	0.0093	0.6692	NA	NA	NO	PRDM13	6	100054649	100063454		NA	NA
rs34260097	6	100727703	G	T	0.224929	0.0176845	0.00166392	3.8e-27	0.0178039	0.0116433	0.17	-0.0170123	0.00548806	0.0021	0.0251	0.0092	0.0062	NA	NA	YES	SIM1	6	100836749	100911551		NA	NA
rs529793121	6	101215651	AT	A	0.436909	0.0094348	0.00145691	7.6e-11	0.0214008	0.0110881	0.067	-0.0403043	0.00522244	2.4e-15	0.0199	0.0075	0.0085	rs11155653	0.741795	YES	ASCC3	6	100956069	101329205	yes	NA	NA
rs7759938	6	105378954	T	C	0.677579	0.0092758	0.0014877	6.5e-10	0.0555786	0.00970959	1.1e-08	-0.0430351	0.00457353	7.6e-21	0.0068	0.0084	0.4195	NA	NA	NO	LIN28B-AS1	6	105384168	105388402		NA	NA
rs7753558	6	117523471	C	A	0.365251	0.0093942	0.00145345	1.4e-11	-0.021534	0.00991763	0.024	0.140482	0.00467612	5.1e-205	0.0166	0.0082	0.0424	NA	NA	NO	VGLL2	6	117586720	117594728		NA	NA
rs1452991	6	141473363	A	G	0.372443	0.010182	0.00144758	2.6e-12	-0.0369751	0.00968483	8.8e-05	-0.0061941	0.00456691	0.1	0.0146	0.0081	0.071	NA	NA	NO	MIR4465	6	141004950	141005020		rs9496030	0.482961
rs1294093	6	154332947	A	G	0.695868	0.0132394	0.00151502	1.1e-18	-0.0425616	0.00965111	1.7e-05	0.0134145	0.00454208	0.0024	0.0186	0.0082	0.0226	NA	NA	NO	OPRM1	6	154360545	154568001		rs9478496	0.085422
rs62425398	6	166416028	A	C	0.107497	0.015351	0.00225773	9.1e-12	-0.0619018	0.0100978	1.1e-09	0.0134442	0.00475707	0.0017	0.0098	0.0136	0.4727	NA	NA	NO	LINC00602	6	166401038	166403103		rs62425398	1
rs115359679	7	755987	A	C	0.069797	0.0162071	0.00282673	1.4e-08	0.0842073	0.0150491	1.2e-08	-0.0173075	0.00710531	0.0091	0.0423	0.0178	0.0177	rs73042475	0.66878	NO	PRKAR1B	7	588833	767313		NA	NA
rs4628179	7	8437955	A	G	0.383905	0.0078033	0.00143944	2.6e-08	0.037097	0.0188521	0.035	-0.0202455	0.00889396	0.019	-0.0104	0.0082	0.2082	NA	NA	NO	NXPH1	7	8473238	8792591		NA	NA
rs5882386	7	13112814	CA	C	0.797527	0.0099933	0.00177815	1.5e-08	-0.0053305	0.00959996	0.48	-0.002954	0.00453584	0.46	0.0188	0.0102	0.066	rs10488246	0.670127	NO	ARL4A	7	12726451	12730559		NA	NA
rs2722406	7	24306762	T	C	0.28259	0.0123185	0.00154543	8.3e-15	-0.0204006	0.0118553	0.088	0.00158621	0.00558447	0.92	0.0204	0.0083	0.0135	NA	NA	NO	NPY	7	24323808	24331481		rs4307239	0.224883
rs10241784	7	33184126	C	T	0.434747	0.00785	0.00140299	6.4e-09	0.0294528	0.0103059	0.0054	-0.0087615	0.00486638	0.074	0.0138	0.0078	0.0779	NA	NA	NO	BBS9	7	33169151	33675379		NA	NA
rs10234366	7	46743746	A	G	0.104574	0.0138204	0.00227557	2.8e-09	0.0105867	0.00935684	0.3	-0.0209819	0.00442254	3e-06	0.0191	0.012	0.1106	NA	NA	NO	LOC730338	7	46727476	46736720		NA	NA
rs11763831	7	71884730	C	T	0.395468	0.0077571	0.00143551	4.3e-08	0.0351448	0.0151819	0.019	0.0120483	0.00717673	0.086	-0.0104	0.0079	0.1849	NA	NA	NO	CALN1	7	71244475	71912128		NA	NA
rs71231793	7	76682610	C	T	0.156984	0.0150899	0.00203315	2e-14	0.0249928	0.00957107	0.0083	-0.0048765	0.00450929	0.27	0.0135	0.0183	0.4617	NA	NA	NO	SPDYE18	7	76682049	76690198		rs767964065	0.828512
rs1852006	7	77829768	G	A	0.643169	0.0084398	0.00145005	4.5e-09	-0.126955	0.0135603	5e-21	-0.0062923	0.00638256	0.26	0.0222	0.0079	0.00475	NA	NA	NO	MAGI2	7	77646371	79082983		rs3840590	0.915996
rs75001243	7	93216002	T	C	0.360577	0.0134936	0.00144764	1.2e-20	-0.0702737	0.00966966	6.4e-14	0.003206	0.00456269	0.57	0.0334	0.0086	0.000112	rs149226155	0.999618	NO	CALCR	7	93053799	93204042		rs146844060	0.453369
rs6974282	7	100098295	C	T	0.804441	0.0101437	0.00176477	2e-08	-0.0636224	0.00965346	6.5e-11	0.0133417	0.00455111	0.0021	0.0111	0.0096	0.2475	NA	NA	NO	NYAP1	7	100081549	100092425		NA	NA
7:102000295_AT_A	7	102000295	A	AT	0.194495	0.0111574	0.00203728	3.7e-08	0.0230175	0.0117659	0.054	-0.0133495	0.00556572	0.011	NA	NA	NA	NA	NA	NA	SPDYE6	7	101986185	101996889		NA	NA
rs6944123	7	103128824	T	G	0.315502	0.0109497	0.00149639	3e-13	0.000544	0.0135849	0.93	-0.0066327	0.00640107	0.29	0.0191	0.0081	0.0177	NA	NA	NO	RELN	7	103112235	103630105		NA	NA
rs6944123	7	103128824	T	G	0.315502	0.0109497	0.00149639	3e-13	0.000544	0.0135849	0.93	-0.0066327	0.00640107	0.29	0.0191	0.0081	0.0177	NA	NA	NO	LOC101927870	7	103085653	103154454		NA	NA
rs262338	7	103417134	T	G	0.451958	0.0091493	0.00140486	1.4e-11	0.0188274	0.00997771	0.059	-0.0161761	0.00470571	0.00034	0.0162	0.0076	0.0321	NA	NA	YES	RELN	7	103112235	103630105		NA	NA
rs11767037	7	108248068	G	C	0.463963	0.0082183	0.00139684	3.1e-09	0.0887332	0.00936826	5.4e-22	-0.0123831	0.00442604	0.0082	0.0135	0.0076	0.0747	NA	NA	NO	DNAJB9	7	108210317	108215294		NA	NA
rs56907799	7	110595144	A	G	0.411538	0.0081619	0.00141256	2.4e-09	-0.0344778	0.00931535	0.00023	0.0107743	0.00440044	0.013	0.0132	0.0077	0.0863	NA	NA	NO	IMMP2L	7	110302699	111202548	yes	NA	NA
rs6979832	7	127856276	G	A	0.497052	0.0090348	0.00139827	4.5e-11	-0.0149381	0.00942123	0.081	0.00377009	0.00444748	0.18	0.0191	0.0079	0.0149	NA	NA	NO	MIR129-1	7	127847924	127847996		rs896183	0.0881437
rs67306748	7	130485957	C	T	0.737109	0.0088566	0.00160941	1.8e-08	-0.0219924	0.00932492	0.015	0.00657606	0.00440157	0.11	0.0138	0.0096	0.1503	NA	NA	NO	KLF14	7	130417381	130418860		rs35775580	0.0508325
rs11525873	7	138817193	T	C	0.901664	0.018009	0.00233824	9.1e-15	0.00955269	0.0107337	0.35	-0.0049984	0.00505792	0.24	0.0202	0.0134	0.1302	NA	NA	NO	TTC26	7	138818489	138876732		rs11525873	1
rs10503246	8	4130363	G	A	0.292651	0.0102572	0.00153643	2.3e-11	-0.110945	0.0155983	1.8e-12	0.0467664	0.00736368	1.2e-10	0.025	0.0083	0.00258	NA	NA	NO	CSMD1	8	2792882	4852436		NA	NA
rs77976727	8	4300554	T	C	0.093598	0.0161449	0.00239481	1.7e-12	0.02838	0.0102483	0.0052	-0.0013129	0.00482761	0.82	0.0301	0.0128	0.0188	NA	NA	NO	CSMD1	8	2792882	4852436		rs1658820	0.148607
rs7831044	8	5545090	A	C	0.184663	0.0109097	0.0018157	2.1e-09	0.0625477	0.015971	9e-05	-0.0197282	0.00751556	0.015	0.0258	0.0101	0.0104	NA	NA	NO	NA	NA	NA	NA		NA	NA
rs13256357	8	9979535	T	C	0.201669	0.0134094	0.00173757	3.9e-15	0.0358392	0.0121124	0.0036	-0.004844	0.00571264	0.41	0.0176	0.0092	0.0551	NA	NA	NO	MSRA	8	9911801	10286401		rs7004825	0.198159
rs884152	8	25770557	T	G	0.645289	0.0081845	0.00145338	9.1e-09	0.0423803	0.0115882	0.00026	-0.0116925	0.00545422	0.025	0.0108	0.0079	0.1726	NA	NA	NO	EBF2	8	25699240	25902929		NA	NA
rs56051743	8	28098403	T	TA	0.621701	0.0096023	0.00144289	9.6e-11	-0.0195594	0.00969616	0.047	-0.0017329	0.00457731	0.83	0.0382	0.0078	9.17e-07	rs17058753	0.973733	NO	ELP3	8	27947748	28048670		NA	NA
rs2468964	8	38333062	T	G	0.400347	0.0079991	0.00141755	3.7e-08	0.0420599	0.00962459	1.5e-05	-0.0037568	0.00453387	0.41	0.0257	0.0079	0.00114	NA	NA	NO	FGFR1	8	38268655	38326352		rs2468964	1
8:41914601_TA_T	8	41914601	TA	T	0.699894	0.0086857	0.00152708	1.3e-08	0.0564035	0.00945538	2.7e-09	-0.0092935	0.00445939	0.046	-0.0233	0.0084	0.00567	rs10087025	0.970251	NO	LOC105379393	8	41909267	41962505		NA	NA
rs10095724	8	53739232	G	A	0.637863	0.0090859	0.00145041	1.5e-10	0.0129027	0.0101851	0.19	-0.0042689	0.00480706	0.33	0.016	0.0078	0.0408	NA	NA	NO	RB1CC1	8	53535017	53627026		NA	NA
rs10111937	8	54160092	T	C	0.297048	0.0086094	0.00152272	8.3e-09	-0.0142633	0.00967329	0.18	0.0181406	0.00456248	8.9e-05	0.0036	0.0082	0.6579	NA	NA	NO	OPRK1	8	54138275	54164257		NA	NA
rs13254613	8	64804804	C	A	0.346327	0.0123382	0.00146362	1.3e-17	0.0349662	0.0101566	0.0002	-0.0095256	0.00478752	0.033	0.0241	0.0078	0.00214	NA	NA	NO	LINC01414	8	64769499	65281115		rs1915792	0.571082
rs35918296	8	76862208	C	T	0.587121	0.017121	0.00141398	1e-33	0.0392949	0.00976263	8e-05	0.0117797	0.00459737	0.013	0.0195	0.0078	0.0121	rs9942789	0.992187	NO	HNF4G	8	76319883	76479069		rs200119412	0.242126
rs16907751	8	81375457	C	T	0.904823	0.013564	0.00237499	8.9e-09	0.0882527	0.00943312	2.4e-20	-0.0091957	0.00445202	0.035	0.0219	0.013	0.0929	NA	NA	NO	ZBTB10	8	81397827	81438500		NA	NA
rs7817581	8	143136114	G	A	0.670685	0.0086885	0.00147857	1.4e-09	0.0847249	0.0158373	1.5e-07	-0.0238191	0.00745395	0.0018	0	0.0093	0.9989	NA	NA	NO	MIR4472-1	8	143257699	143257779		NA	NA
rs57263785	9	2197987	A	G	0.754004	0.0094914	0.00161614	3.3e-09	0.0388499	0.00986201	6.3e-05	-0.0137185	0.00465031	0.0019	0.0254	0.0095	0.00746	NA	NA	NO	SMARCA2	9	2015346	2193620	yes	rs11521331	0.553191
rs818898	9	6970806	A	G	0.315786	0.0115472	0.00151074	1.4e-14	0.0556666	0.010783	2.3e-07	0.0124901	0.00506745	0.0083	0.0151	0.0085	0.0755	NA	NA	NO	KDM4C	9	6757388	7175648		NA	NA
rs10962279	9	16103030	C	T	0.217782	0.0101459	0.00168343	1.2e-09	-0.0389584	0.0100797	7.7e-05	0.0147421	0.00474557	0.00081	0.0043	0.0097	0.6592	NA	NA	NO	C9orf92	9	16203932	16276311		NA	NA
rs201666051	9	20920868	T	C	0.382065	0.0083237	0.00143867	2.1e-08	0.00248665	0.0112313	0.89	-0.012434	0.0052887	0.025	0.0048	0.0078	0.5359	rs7466722	0.96802	NO	FOCAD	9	20658307	20995954		NA	NA
rs3118252	9	25115154	C	G	0.584011	0.0084591	0.00141897	1.2e-09	0.00571826	0.00960158	0.53	-0.0077751	0.00452024	0.16	0.002	0.0079	0.8012	NA	NA	NO	NA	NA	NA	NA		NA	NA
rs1935354	9	27822531	C	T	0.483637	0.0094872	0.00139504	4.5e-12	0.0113467	0.00946644	0.19	-0.0039428	0.0044608	0.26	0.0144	0.0076	0.0574	NA	NA	NO	LINGO2	9	27937614	29213599		rs7874154	0.943922
rs12683120	9	83244018	G	A	0.550534	0.0075113	0.00140197	2.7e-08	-0.061246	0.00930848	8.2e-12	-0.000787	0.00439055	0.88	0.0048	0.0078	0.5368	NA	NA	NO	NA	NA	NA	NA		NA	NA
9:86703830_CT_C	9	86703830	C	CT	0.486587	0.0086954	0.00141288	5e-10	-0.0045213	0.00935435	0.71	0.0180944	0.00440075	5.1e-05	0.033	0.0076	1.45e-05	rs7873302	0.882275	YES	LOC101927575	9	86678357	86709516		NA	NA
rs1619120	9	87302196	G	A	0.600971	0.0082755	0.00142145	1.8e-08	0.0246334	0.00942687	0.0092	-0.0413431	0.0044369	6e-21	0.0113	0.0077	0.1422	NA	NA	NO	NTRK2	9	87283372	87641985		NA	NA
rs4744246	9	96254464	G	A	0.344491	0.0160335	0.00146695	9.8e-28	0.0384414	0.00948387	2.3e-05	-0.0203163	0.00446155	1e-05	0.0334	0.0082	4.37e-05	NA	NA	NO	FAM120A	9	96213966	96328394		rs34696009	0.141714
rs12343333	9	109620811	T	C	0.700106	0.009291	0.00151907	2.4e-10	0.00129301	0.00978651	0.98	0.0184291	0.00460649	2e-05	-0.0024	0.0083	0.7756	NA	NA	NO	ZNF462	9	109625446	109775915		NA	NA
rs957512	9	120405705	T	C	0.671521	0.0109628	0.00148606	2.7e-13	0.0390481	0.010136	8.9e-05	-0.0302364	0.00476474	8.3e-11	0.0267	0.0079	0.000759	NA	NA	NO	LOC101928797	9	120410883	120419305		rs7038943	0.952512
rs10116891	9	122651993	A	G	0.1015	0.0133085	0.0023119	1.1e-08	-0.063176	0.00991408	5.3e-11	0.0221282	0.00466234	8.2e-07	0.0328	0.0131	0.0121	NA	NA	NO	LINC01613	9	122697337	122700110		rs139887373	0.967801
rs2275241	9	129370576	A	G	0.371828	0.0103872	0.00143833	1.9e-13	0.0916665	0.015424	3.4e-09	-0.0050747	0.00724762	0.41	0.036	0.0078	3.44e-06	NA	NA	NO	LMX1B	9	129376206	129463311		rs7027304	0.220548
rs10733682	9	129460914	A	G	0.472863	0.0103154	0.00141385	7e-14	-0.0392534	0.0095979	2.8e-05	0.0188569	0.00451917	5.3e-05	0.0104	0.0075	0.1624	NA	NA	NO	LMX1B	9	129376206	129463311		rs7027304	0.18049
rs117911387	9	130446836	A	G	0.046195	0.0267639	0.00331084	1.6e-15	-0.0640202	0.0094339	1.9e-11	0.00879933	0.0044456	0.037	0.0035	0.0231	0.8812	NA	NA	NO	STXBP1	9	130374555	130455215		NA	NA
rs7921891	10	2083682	A	G	0.49058	0.0097203	0.0014022	2.4e-12	-0.0602646	0.022081	0.0058	0.0311795	0.0104156	0.0017	0.0076	0.0078	0.329	NA	NA	NO	LINC00700	10	2047666	2056542		NA	NA
rs7084503	10	2666859	T	C	0.491888	0.0130911	0.00139788	1.4e-21	0.0372321	0.00934986	0.00011	-0.0110371	0.00440833	0.0062	0.0171	0.0077	0.0265	NA	NA	NO	LINC02645	10	2488446	2543654		NA	NA
rs10904504	10	5485269	T	C	0.259657	0.0090037	0.00158787	2.1e-08	0.0366908	0.00932044	8.8e-05	-0.0190307	0.00439054	2.5e-05	0.0134	0.0089	0.1307	NA	NA	NO	NET1	10	5454519	5501019		NA	NA
rs11256627	10	10535954	A	G	0.705607	0.0091102	0.001537	1.7e-09	-0.009982	0.0105875	0.34	-0.0110857	0.00499354	0.051	0.0013	0.0087	0.8797	NA	NA	NO	CELF2	10	10504512	11378674		NA	NA
rs4572029	10	70889053	A	G	0.795657	0.0104735	0.00174037	1e-09	-0.0042213	0.0102467	0.73	-0.0097879	0.00482289	0.035	0.0247	0.0091	0.00671	NA	NA	YES	VPS26A	10	70883908	70934172		NA	NA
10:72017782_GA_G	10	72017782	GA	G	0.937235	0.0177915	0.00295112	2.3e-09	-0.0074717	0.0116074	0.53	-0.000419	0.0054723	0.94	0.025	0.016	0.1175	rs4320878	0.856302	NO	NPFFR1	10	72007084	72043760		NA	NA
rs2242258	10	75607168	C	T	0.260702	0.009112	0.00158428	7.9e-09	-0.0153262	0.0196691	0.45	0.0246032	0.00925325	0.0055	0.0216	0.0084	0.0106	NA	NA	YES	CAMK2G	10	75572258	75634349		NA	NA
rs17399739	10	87490850	G	A	0.069009	0.020999	0.00275018	1.1e-14	0.00189103	0.0105637	0.94	-0.01355	0.00498562	0.011	0.0138	0.0144	0.3406	NA	NA	NO	GRID1	10	87359308	88126552		rs17399739	1
rs41310284	10	102447647	C	A	0.898213	0.0206627	0.00231635	1.4e-18	-0.143088	0.0183345	3.2e-15	0.02654	0.00865466	0.00091	0.0219	0.0138	0.1116	NA	NA	NO	PAX2	10	102495152	102589701		rs41310284	1
rs75387636	10	120278394	A	G	0.041603	0.0201666	0.00348295	8e-09	-0.142236	0.0154427	2.5e-20	0.0331849	0.00727535	3.9e-06	0.0308	0.0192	0.1089	NA	NA	NO	PRLHR	10	120349508	120355160		NA	NA
rs1061072	10	126684796	G	A	0.892681	0.0120904	0.00225423	2.2e-08	-0.0268139	0.0232334	0.28	0.0273193	0.0109209	0.0033	0.0329	0.0117	0.0051	NA	NA	YES	CTBP2	10	126672885	126849599		NA	NA
rs4256980	11	8673939	G	C	0.654745	0.008161	0.00146486	1.7e-08	-0.0338346	0.0150288	0.037	-0.0254779	0.00708374	0.0002	0.0276	0.0079	0.000499	NA	NA	NO	TRIM66	11	8633583	8680383		rs4929923	0.950331
rs11030119	11	27728102	A	G	0.307929	0.015966	0.00150684	5.4e-27	0.0792729	0.00976963	2.5e-16	-0.0446673	0.00461073	7.8e-22	0.0472	0.0083	1.52e-08	NA	NA	NO	BDNF	11	27676439	27743577		rs6265	0.0961664
11:28541101_CA_C	11	28541101	C	CA	0.508266	0.0115176	0.00140116	1.3e-16	0.141932	0.0100491	2.1e-46	-0.0203068	0.00473244	2.3e-05	0.0224	0.0075	0.00291	rs4359193	0.971455	NO	MIR8068	11	28499027	28499095		NA	NA
rs11462682	11	29210369	C	CA	0.852214	0.012688	0.00196769	1.6e-11	-0.0161154	0.00934551	0.048	0.0209832	0.00440567	2.6e-06	0.0394	0.0105	0.000169	rs1994721	0.986309	NO	LINC02546	11	29615959	29652223		NA	NA
rs3181269	11	33755956	C	T	0.743135	0.0092228	0.00159102	3.4e-09	0.057988	0.0131249	4.4e-06	-0.0084512	0.00618691	0.32	0.0216	0.0088	0.0144	NA	NA	NO	CD59	11	33724555	33758025		NA	NA
11:47527195_CA_C	11	47527195	CA	C	0.597045	0.0166153	0.00150152	3.7e-28	0.0255632	0.0106108	0.014	-0.0050683	0.00499958	0.19	NA	NA	NA	NA	NA	NA	CELF1	11	47487488	47574684		rs7124681	0.449326
rs2958542	11	62181882	C	T	0.632989	0.0080063	0.00145329	1.8e-08	0.104678	0.010015	1.2e-25	-0.0471061	0.00472339	1.3e-23	0.0015	0.0079	0.8497	NA	NA	NO	SCGB1A1	11	62186504	62190667		NA	NA
rs11227317	11	65591729	T	G	0.35958	0.0125834	0.00144684	1e-17	-0.00087	0.00969345	0.81	0.00659966	0.00456569	0.13	0.0314	0.008	8.69e-05	rs11227314	0.996777	NO	SNX32	11	65601433	65621172		rs2234458	0.922558
11:68228962_TG_T	11	68228962	TG	T	0.728308	0.0115549	0.0015827	8.9e-13	-0.0845197	0.0096482	9.9e-19	0.0119404	0.00454713	0.011	0.0159	0.009	0.0777	rs11228251	0.920738	NO	PPP6R3	11	68228219	68382802		rs552210841	0.336623
rs10796828	11	69490346	G	T	0.635418	0.0113702	0.00144646	1.1e-15	-0.0551471	0.0105562	5.6e-07	0.00349409	0.00498315	0.48	0.0094	0.0082	0.2524	NA	NA	NO	LTO1	11	69480330	69490121		rs10657468	0.107044
rs10899655	11	79316999	C	T	0.810797	0.0102601	0.00178791	2.4e-08	-0.0631827	0.0096469	1.5e-10	0.0125324	0.00455342	0.0053	-0.0029	0.01	0.7731	NA	NA	NO	TENM4	11	78363873	79152074		NA	NA
rs11215403	11	115058585	G	A	0.756013	0.012662	0.00161968	5.1e-15	0.00611966	0.0119223	0.6	0.0024077	0.00562388	0.59	0.0398	0.0089	7.16e-06	NA	NA	NO	CADM1	11	115039955	115375133		rs1048932	0.45434
rs7123283	11	122809055	C	T	0.525496	0.0079792	0.00140039	6.9e-09	0.0529411	0.0108035	6.4e-07	-0.0365793	0.005085	1.7e-13	0.0165	0.0075	0.0275	NA	NA	NO	JHY	11	122753466	122834570		NA	NA
rs10790809	11	126372550	G	A	0.559428	0.0096121	0.00139948	3.4e-12	-0.0173359	0.0093417	0.058	0.063435	0.00440625	3.8e-48	0.0036	0.0084	0.6714	NA	NA	NO	KIRREL3	11	126293252	126870666		NA	NA
rs556882272	11	131464458	TA	T	0.498192	0.0080281	0.00143822	8.9e-09	0.0487275	0.00933348	2.4e-07	-0.005219	0.00438769	0.31	0.007	0.0079	0.3721	rs2458780	0.824173	NO	NTM	11	131240509	132206716		rs12788343	0.197328
rs3782860	12	361996	T	C	0.548525	0.008339	0.00139934	1.2e-09	0.0566775	0.00959166	1.8e-09	-0.00899	0.00451837	0.051	0.0195	0.0087	0.0247	NA	NA	NO	SLC6A13	12	329786	372039		NA	NA
rs11571404	12	1041450	T	C	0.204646	0.0142072	0.0017298	4.5e-16	-0.000596	0.00933731	0.86	0.00563541	0.00440407	0.22	0.028	0.0099	0.00457	NA	NA	NO	RAD52	12	1020901	1099207	yes	rs55726687	0.91449
rs2187642	12	11855624	C	A	0.623261	0.0113454	0.00143343	4e-15	0.109508	0.011541	4.8e-22	-0.0245255	0.00543785	4.6e-06	0.0057	0.008	0.4756	NA	NA	NO	ETV6	12	11802607	12048311		NA	NA
rs2694977	12	20007966	G	A	0.697033	0.0086928	0.0015122	7.3e-09	0.0113571	0.00956516	0.23	0.0202126	0.00451335	4.8e-06	0.016	0.0087	0.0651	NA	NA	NO	LINC02398	12	20167618	20251802		NA	NA
rs12230843	12	20105947	G	T	0.529637	0.0075971	0.00140059	3.1e-08	0.0351308	0.0100915	0.00042	-0.0217132	0.00476483	9.1e-06	0.0185	0.0076	0.0144	NA	NA	NO	LINC02398	12	20167618	20251802		NA	NA
rs10842356	12	24621348	A	T	0.485579	0.0083531	0.00139002	1.2e-09	-0.0121184	0.00934595	0.23	0.00310357	0.00441037	0.48	0.0015	0.0076	0.8466	NA	NA	NO	SOX5	12	23682437	24715425		NA	NA
rs7980487	12	39427780	G	T	0.766476	0.0109403	0.00164672	1.5e-11	0.0397889	0.00927672	1.2e-05	-0.0205633	0.00438184	3.5e-07	0.024	0.0091	0.00841	NA	NA	NO	CPNE8	12	39046004	39299393		rs141199600	0.0687957
rs116293915	12	42705738	A	C	0.445095	0.0079339	0.00140246	3.3e-08	-0.0586586	0.0109887	6.6e-08	0.0187509	0.00519429	0.00018	0.0082	0.0076	0.2827	rs3747562	0.937376	NO	ZCRB1	12	42705887	42719896		NA	NA
rs7978659	12	49507127	T	G	0.343213	0.0126009	0.00146556	1.1e-17	0.0367651	0.00935857	7.6e-05	-0.0053319	0.00441934	0.13	0.0349	0.0082	2.19e-05	NA	NA	NO	LMBR1L	12	49490921	49504683		NA	NA
rs7132908	12	50263148	A	G	0.384295	0.0309524	0.0014299	4.1e-107	0.027055	0.00977937	0.0077	-0.0202599	0.0046143	3.7e-06	0.0704	0.008	1.12e-18	NA	NA	NO	FAIM2	12	50260678	50297683		rs7132908	1
rs28849840	12	50703384	G	A	0.649359	0.0091165	0.00146016	1.3e-10	-0.146985	0.0095431	2.3e-54	0.0360265	0.0045063	3.3e-15	0.0035	0.0086	0.6875	NA	NA	NO	FAM186A	12	50721091	50790392		NA	NA
rs78607331	12	57648644	T	C	0.04511	0.0239062	0.00334634	1.2e-12	-0.0211045	0.00974266	0.04	0.0031315	0.00459665	0.51	0.0189	0.0196	0.3342	NA	NA	NO	R3HDM2	12	57647546	57824826		rs113397893	0.296803
12:58270921_CAA_C	12	58270921	C	CAA	0.400968	0.0082382	0.00143695	6.8e-09	0.140705	0.0223304	4e-10	0.0138125	0.0105251	0.33	0.0123	0.0081	0.1292	rs9645819	0.838843	NO	LOC283387	12	58263617	58290265		NA	NA
rs7306710	12	66376091	T	C	0.482089	0.0100785	0.00140093	1.7e-13	-0.0378721	0.0095887	5.8e-05	0.0021556	0.00451731	0.59	0.0305	0.0078	9.03e-05	NA	NA	NO	HMGA2	12	66218239	66360071	yes	NA	NA
rs1696057	12	90767160	T	C	0.354132	0.0089535	0.00146648	1.2e-09	0.00371243	0.0093487	0.55	0.0152526	0.00440758	0.00015	0.0172	0.0089	0.0548	NA	NA	NO	LINC02392	12	90687094	90694475		NA	NA
rs10860295	12	98542699	C	T	0.448787	0.0086892	0.00139924	1.3e-09	-0.0386513	0.00978614	0.00016	0.0042798	0.00461948	0.42	0.0179	0.0076	0.0194	NA	NA	NO	MIR4303	12	98389160	98389226		NA	NA
rs1552759	12	99640557	T	C	0.344698	0.0093801	0.00147019	2e-10	-0.0238184	0.00933782	0.013	0.0157765	0.00440526	0.00042	0.0053	0.0079	0.498	NA	NA	NO	ANKS1B	12	99128568	100378432		rs201856449	0.632137
rs12817542	12	103736499	T	C	0.060888	0.0182577	0.00290544	2.8e-10	-0.0659558	0.00980968	3.1e-11	0.0092609	0.0046321	0.046	0.0207	0.016	0.1936	NA	NA	NO	C12orf42	12	103631368	103889746		NA	NA
rs61936936	12	116391685	T	A	0.100173	0.0135351	0.00232343	5.5e-09	0.0641587	0.0193901	0.0012	-0.0213823	0.00913879	0.016	0.0317	0.0138	0.0216	NA	NA	NO	MED13L	12	116396380	116714991		rs7962636	0.200496
rs7305424	12	118399491	T	A	0.34112	0.0106223	0.00147274	2e-13	0.0393465	0.0155037	0.016	0.00859326	0.00730911	0.19	0.0185	0.0081	0.0217	NA	NA	NO	KSR2	12	117890816	118406795		NA	NA
rs12308065	12	120624085	G	A	0.624282	0.0081008	0.0014436	5.8e-09	0.0389724	0.00982601	6.9e-05	0.00380984	0.00463548	0.47	0.0047	0.0083	0.5671	NA	NA	NO	GCN1	12	120565005	120632518		NA	NA
rs7299842	12	122492313	A	G	0.438363	0.0092223	0.00141131	8.8e-11	0.00342767	0.00963284	0.63	0.00689734	0.00454018	0.15	0.0201	0.008	0.0118	NA	NA	NO	BCL7A	12	122459789	122499950		NA	NA
rs2027028	13	27930444	C	T	0.753918	0.0120222	0.00161962	8.5e-14	0.0572043	0.00941743	3e-09	-0.0081246	0.00444709	0.029	0.0245	0.0092	0.00766	NA	NA	NO	GTF3A	13	27998755	28009960		NA	NA
rs6491258	13	28632042	C	T	0.37292	0.0141565	0.00144152	1.3e-23	-0.0586798	0.0108134	8.5e-08	0.0144048	0.0050979	0.0049	0.0176	0.008	0.0273	NA	NA	NO	FLT3	13	28577410	28674713		rs2504235	0.937274
rs9603697	13	40783323	T	C	0.327435	0.0131102	0.00148464	2e-18	-0.0628116	0.00962362	2.5e-11	0.0266184	0.00454274	2.4e-09	0.019	0.008	0.0167	NA	NA	NO	LINC00548	13	40768645	40794639		rs1336486	0.991358
rs9594686	13	42723197	C	T	0.822079	0.0103365	0.0018259	4.4e-09	-0.0686571	0.00991293	1.8e-12	0.0197679	0.00467246	1.2e-05	0.0115	0.0101	0.2569	NA	NA	NO	DGKH	13	42614171	42817033		NA	NA
13:48846733_CT_C	13	48846733	C	CT	0.29056	0.0089833	0.0016082	2.3e-08	-0.0533722	0.012194	5e-06	-0.0160817	0.00575086	0.0083	-0.0013	0.0086	0.8778	rs34217484	0.748642	NO	ITM2B	13	48807341	48844493		NA	NA
rs12429545	13	54102206	A	G	0.128967	0.0195565	0.00209413	5.8e-21	0.0187626	0.0107363	0.079	-0.011164	0.00505695	0.014	0.0771	0.0114	1.58e-11	NA	NA	YES	LINC00558	13	54389553	54450254		NA	NA
rs749127773	13	59204780	C	CTT	0.496865	0.0114055	0.00139352	1.6e-16	0.139105	0.0139828	8.7e-23	-0.0242588	0.00659806	0.00032	0.012	0.0077	0.121	rs9317006	0.990238	NO	LINC00374	13	58785830	58807251		NA	NA
rs5804250	13	66204127	C	CT	0.425483	0.012193	0.00141566	3e-18	-0.0739401	0.00930275	1.7e-15	0.0092571	0.00438636	0.042	0.0237	0.0079	0.00255	rs9540493	0.866121	NO	LINC01052	13	66440178	66452351		rs5804250	1
rs1576655	13	79587841	C	A	0.594069	0.0119172	0.00144713	8.5e-17	-0.0638226	0.00945123	1e-11	0.0220807	0.00445688	4.8e-07	0.03	0.0079	0.000135	NA	NA	NO	LINC00331	13	79361453	79414185		rs1576655	1
rs10132280	14	25928179	C	A	0.699614	0.0080946	0.00152725	4.6e-08	-0.0892353	0.00966279	9.3e-20	0.0162848	0.0045515	0.00033	0.0216	0.0083	0.00883	NA	NA	NO	STXBP6	14	25278859	25519503		14:25931404_GTC_G	0.897184
rs17114658	14	29707949	A	T	0.389282	0.0092391	0.0014476	7e-11	-0.0965864	0.010199	1.5e-21	0.00484474	0.00481119	0.16	0.0081	0.0084	0.3361	NA	NA	NO	PRKD1	14	30045684	30397053		rs9788550	0.200687
rs225882	14	30480123	T	C	0.744579	0.0105486	0.00159945	6.9e-12	0.0317784	0.00966627	0.00037	-0.004102	0.00456137	0.28	0.0147	0.0086	0.0877	NA	NA	NO	PRKD1	14	30045684	30397053		NA	NA
rs61978655	14	30491807	A	G	0.038499	0.0341695	0.00362778	1.5e-21	0.0466074	0.0106794	8.9e-06	-0.0214881	0.00503377	6.1e-06	0.0855	0.0212	5.34e-05	NA	NA	NO	PRKD1	14	30045684	30397053		rs61980005	0.931567
14:33298731_CA_C	14	33298731	C	CA	0.453475	0.0104466	0.00140989	1.3e-13	0.159109	0.0242284	9e-11	-0.0765928	0.0114043	1.4e-11	0.0313	0.0081	0.000107	rs12883788	0.922977	NO	AKAP6	14	32798503	33306890		14:33298731_CA_C	1
rs4899746	14	79943927	G	A	0.631395	0.0105223	0.00144678	1.9e-13	0.0910554	0.00941249	2.1e-22	-0.006174	0.00444041	0.15	0.0121	0.0078	0.1214	NA	NA	NO	NRXN3	14	78636715	80334634		14:79940130_TAGGAGTTTTTCCAGATCATTAGCCACTTATACGGAG_T	0.13124
rs10133279	14	82702712	T	C	0.442245	0.0094538	0.00141057	6.7e-12	0.0874829	0.00965879	7e-20	-0.0048378	0.00454236	0.16	0.021	0.0082	0.0103	NA	NA	NO	LINC02301	14	83108975	83173169		NA	NA
rs8017275	14	86284060	G	A	0.61668	0.0077422	0.00143175	4e-08	-0.0469288	0.00941751	3.1e-07	0.012441	0.0044408	0.0023	0.0073	0.0077	0.3466	NA	NA	NO	LINC02328	14	86401021	86596122		NA	NA
rs7145052	14	92461192	T	C	0.450491	0.0086046	0.0013997	1.1e-09	0.0134016	0.00955733	0.19	0.00171592	0.00450558	0.81	0.0137	0.0077	0.0733	NA	NA	NO	TRIP11	14	92432334	92506403		NA	NA
rs7159126	14	93783176	T	C	0.717064	0.0088854	0.00154417	2.1e-09	-0.0263476	0.00934499	0.0047	0.000752	0.00440135	0.94	0.0151	0.0085	0.0754	NA	NA	NO	BTBD7	14	93703895	93799382		rs6575340	0.532646
rs78420139	14	101201687	G	A	0.944208	0.0172203	0.00305799	2.9e-08	0.088308	0.010309	6.4e-18	-0.0210273	0.00485836	9.1e-06	-0.0171	0.0187	0.3594	NA	NA	NO	DLK1	14	101193201	101204561		NA	NA
rs61992671	14	101531854	A	G	0.506675	0.0081828	0.00145484	2.7e-08	0.0160452	0.0204175	0.49	-0.047899	0.00960551	1.2e-07	-0.0057	0.0093	0.5402	NA	NA	NO	MIR412	14	101531783	101531874		rs7161194	0.310111
14:103279499_ACGGGGTTTCTCCATGTTGATCAGGCTGGTCTCGAACTCCTGACCTCAGATAATC_A	14	103279499	ACGGGGTTTCTCCATGTTGATCAGGCTGGTCTCGAACTCCTGACCTCAGATAATC	A	0.345102	0.0093737	0.00146357	1.8e-10	0.0835252	0.00971426	2.1e-17	-0.032648	0.00457687	1.3e-12	0.0334	0.0079	2.45e-05	rs4906266	0.98983	NO	TRAF3	14	103243785	103377837		rs3803286	0.914134
rs824207	15	24007729	G	A	0.533974	0.0093693	0.00139496	7.4e-12	-0.0854815	0.00977288	1.6e-19	0.011073	0.00461286	0.015	0.0119	0.0083	0.1501	NA	NA	NO	NDN	15	23930546	23932452		NA	NA
rs62048187	15	38117049	C	G	0.317117	0.0089645	0.00152132	2.9e-09	0.014587	0.00931359	0.12	-0.009417	0.0043887	0.039	0.0108	0.0085	0.207	NA	NA	NO	TMCO5A	15	38226840	38287237		NA	NA
rs10519136	15	47933163	C	T	0.604187	0.0082708	0.00142335	3.3e-09	-0.0399281	0.0101601	3.4e-05	0.00691114	0.00478922	0.14	0.0091	0.0078	0.2399	NA	NA	NO	SEMA6D	15	47476285	48066418		rs112130918	0.341161
rs12903208	15	55936935	A	G	0.293066	0.0084146	0.00153286	1.8e-08	-0.0469781	0.00950784	5.3e-07	0.015487	0.00447967	0.00032	-0.0008	0.0084	0.9262	NA	NA	NO	PRTG	15	55903741	56035350		NA	NA
rs72748948	15	63672925	T	C	0.077647	0.0143827	0.00265895	4.7e-08	0.0225657	0.010235	0.019	-0.0012894	0.00481826	0.81	-0.0162	0.0163	0.3215	NA	NA	NO	CA12	15	63613576	63674045		NA	NA
rs11374166	15	68078177	C	CT	0.774807	0.0212772	0.00166554	3.3e-38	0.0133968	0.0177542	0.51	0.0147097	0.00835556	0.087	0.029	0.0093	0.00194	rs16951275	0.997294	NO	MAP2K5	15	67835040	68099452		rs3784710	0.974083
rs542369910	15	83905569	T	C	0.829593	0.0120041	0.00202228	2.9e-09	0.138666	0.0111233	4.8e-38	-0.0412313	0.0052407	1.2e-15	NA	NA	NA	NA	NA	NA	BNC1	15	83924635	83953416		NA	NA
rs768397327	15	84575367	CCACACACCA	C	0.485945	0.0091513	0.00139383	4.2e-11	0.0483714	0.0135037	0.00065	-0.0062247	0.00635079	0.33	0.0307	0.0084	0.000246	rs1815172	0.967048	NO	ADAMTSL3	15	84322874	84708594		NA	NA
rs4932200	15	89349708	A	G	0.516453	0.0079835	0.00139786	2.7e-08	0.0262472	0.00930764	0.006	0.000918	0.00438643	0.65	0.0056	0.0078	0.4744	NA	NA	NO	ACAN	15	89346666	89418584		NA	NA
rs3817428	15	89415247	G	C	0.266097	0.0105632	0.00157575	6.8e-12	-0.0295209	0.00933645	0.0015	0.00647745	0.00440221	0.15	0.0134	0.009	0.1339	NA	NA	NO	ACAN	15	89346666	89418584		NA	NA
rs11635822	15	89993349	C	T	0.198512	0.0107995	0.00174721	9.8e-10	0.0313081	0.0105224	0.0014	0.00385534	0.0049573	0.58	0.0167	0.0099	0.0897	NA	NA	NO	RHCG	15	90014637	90039814		rs62020775	0.0557318
rs2970356	15	90623540	G	C	0.320478	0.0103837	0.00157372	3e-11	-0.0098608	0.0116687	0.33	-0.0091627	0.00549595	0.078	0.0263	0.0088	0.00267	NA	NA	NO	ZNF710	15	90544555	90625423		NA	NA
rs2970356	15	90623540	G	C	0.320478	0.0103837	0.00157372	3e-11	-0.0098608	0.0116687	0.33	-0.0091627	0.00549595	0.078	0.0263	0.0088	0.00267	NA	NA	NO	ZNF710-AS1	15	90617743	90625439		NA	NA
15:91994443_TA_T	15	91994443	T	TA	0.515572	0.007819	0.0014169	1.1e-08	0.0374706	0.0105086	0.00023	-0.0124125	0.00495438	0.0066	0.0065	0.008	0.4122	rs12904821	0.919585	NO	CRAT37	15	92006568	92038080		NA	NA
rs72755233	15	100692953	A	G	0.112649	0.0183143	0.00219992	4e-17	0.0413027	0.00946241	2.4e-06	-0.0140813	0.00446116	0.00033	0.0211	0.0159	0.1851	NA	NA	NO	ADAMTS17	15	100511641	100882180		NA	NA
rs71378512	16	410178	G	A	0.952264	0.0195613	0.00361171	1.8e-08	-0.0719417	0.0146892	3.5e-07	-0.0071672	0.00692742	0.3	0.0077	0.0228	0.736	NA	NA	NO	MRPL28	16	416968	420538		NA	NA
rs8047251	16	3708567	A	G	0.314588	0.0084328	0.00149924	2.1e-08	-0.0358058	0.0240918	0.18	0.0038915	0.0113823	0.94	0.0163	0.0082	0.0484	NA	NA	NO	TRAP1	16	3708037	3767525		rs3751837	0.417873
rs34033929	16	4024128	T	C	0.595357	0.0161494	0.00143531	1.8e-29	0.0620382	0.0100026	4.8e-10	-0.0156713	0.00471927	0.00076	0.0256	0.0082	0.00182	NA	NA	NO	ADCY9	16	4012653	4166443		rs2238435	0.797822
rs55880046	16	19941557	T	G	0.857316	0.0297641	0.00198823	7.6e-52	-0.0927209	0.00957361	2.5e-23	0.0240888	0.00452064	7.6e-08	0.0668	0.0111	1.56e-09	NA	NA	NO	GPRC5B	16	19868012	19896170		rs12446632	0.999667
rs1379575	16	20052123	A	G	0.240559	0.0188405	0.00164025	1.8e-30	-0.14245	0.0132581	8.5e-28	0.0520688	0.00625348	2.1e-18	0.0323	0.0089	0.000285	NA	NA	NO	GPR139	16	20042806	20085100		rs1379575	1
rs4432271	16	20245283	T	C	0.869343	0.0166659	0.00209688	2.6e-16	0.084559	0.0109441	4e-14	-0.0202773	0.00516425	0.00012	0.0215	0.0106	0.0421	NA	NA	NO	GP2	16	20320895	20338835		16:20259934_AT_A	0.964467
rs759399107	16	20379933	GTGC	G	0.39386	0.0111273	0.0014277	3.6e-15	-0.0879767	0.0139831	3.2e-11	0.0137135	0.00660687	0.061	0.0345	0.0078	8.78e-06	rs9921327	0.910118	NO	PDILT	16	20370496	20416059		rs4780885	0.636833
rs9922288	16	24550930	A	G	0.236765	0.0101899	0.00165645	6.3e-10	0.070388	0.00952432	3.1e-13	-0.0261756	0.00449526	5.5e-09	0.0047	0.0095	0.6216	NA	NA	NO	RBBP6	16	24550886	24584184	yes	rs7195386	0.311108
rs8048855	16	24830839	G	T	0.19779	0.0109562	0.00176133	3.9e-10	0.0600179	0.0110507	2.5e-08	-0.0206411	0.00521702	6.6e-05	NA	NA	NA	NA	NA	NA	TNRC6A	16	24621525	24837539		rs13329943	0.0847004
rs56186137	16	28825953	G	A	0.402946	0.0136112	0.00141601	8e-23	-0.0267614	0.0117463	0.021	0.00714187	0.00554661	0.15	0.0298	0.008	0.000188	NA	NA	NO	ATXN2L	16	28834368	28848558		rs7498665	0.977857
rs537412489	16	30181295	T	TG	0.642557	0.0112556	0.00151604	7.9e-14	-0.127188	0.00944546	7.5e-42	0.0218725	0.00446039	6.5e-07	NA	NA	NA	NA	NA	NA	CORO1A	16	30194730	30200397		rs3814883	0.157452
rs112709512	16	31057173	CAA	C	0.364981	0.0095224	0.00145899	1.1e-10	-0.0911916	0.0101138	2e-20	0.0226203	0.0047683	2e-06	0.0186	0.0079	0.0179	rs56284083	0.91741	NO	STX4	16	31044415	31051489		rs4889606	0.336155
rs13332755	16	49047944	T	G	0.30206	0.0084516	0.0015324	1.5e-08	0.0675184	0.0097351	4.1e-12	-0.0016846	0.0045929	0.86	0.014	0.0083	0.0904	NA	NA	NO	CBLN1	16	49311827	49315749		NA	NA
rs747523410	16	50972484	A	ATCAC	0.267469	0.0087724	0.00157734	1.9e-08	0.0351595	0.0102212	0.00024	-0.0140206	0.00482719	0.0055	0.0204	0.0085	0.0165	rs4785482	0.94829	NO	LINC02127	16	51051668	51069688		NA	NA
rs373836950	16	51447492	C	CAA	0.799966	0.0102962	0.00179376	4.1e-09	-0.0390874	0.010523	0.00021	5.07e-05	0.00496576	0.98	0.0145	0.0095	0.1271	rs4238758	0.785957	NO	SALL1	16	51169892	51185181		NA	NA
rs1421085	16	53800954	C	T	0.402653	0.0474565	0.00141698	1e-247	-0.0243108	0.0119662	0.03	0.015619	0.0056403	0.0035	0.0677	0.0081	7.82e-17	NA	NA	NO	FTO	16	53738067	54155853	yes	rs11642015	0.999158
rs5817557	16	65939977	C	CT	0.41471	0.0079734	0.00144998	1.5e-08	-0.36711	0.00945344	2.6E-333	0.070795	0.00446628	2.1e-57	0.0172	0.0079	0.0286	rs486551	0.885562	NO	LINC00922	16	65318401	65610203		NA	NA
rs117903946	16	67449639	A	G	0.032645	0.0319405	0.00390929	2.7e-17	-0.0392996	0.00967311	3.1e-05	0.00845756	0.00457001	0.077	0.0747	0.0235	0.00149	NA	NA	NO	ZDHHC1	16	67428054	67450380		NA	NA
rs4985555	16	70690166	A	G	0.502168	0.0082998	0.00139025	1.5e-09	-0.062566	0.0260592	0.012	0.00122924	0.0123382	0.96	0.0042	0.0082	0.606	NA	NA	NO	IL34	16	70613797	70694585		NA	NA
rs11642090	16	81730582	C	T	0.375059	0.01146	0.00144614	3.6e-15	-0.0387331	0.00927379	7.3e-06	0.00474056	0.00438469	0.23	0.0222	0.0079	0.00494	NA	NA	NO	CMIP	16	81478774	81745367		rs3751859	0.110531
rs11641362	16	85335951	G	T	0.673283	0.0086711	0.00148568	2.9e-09	-0.0576813	0.00964689	1.2e-09	-0.007529	0.00455569	0.11	-0.0048	0.0081	0.5538	NA	NA	NO	MIR5093	16	85339831	85339931		rs2930225	0.164771
rs5818851	17	2170655	A	AT	0.659	0.0118449	0.00148088	3.4e-16	0.026218	0.00991157	0.0074	-0.0026513	0.00468125	0.45	0.0229	0.008	0.00424	rs17761864	0.944351	NO	SMG6	17	1963136	2207079		rs28611065	0.403267
17:7495378_GTC_G	17	7495378	G	GTC	0.273727	0.0096713	0.00157485	2.1e-10	-0.0551925	0.00988795	1.2e-08	0.0132942	0.00466321	0.0042	0.0179	0.0086	0.0374	rs1641546	0.721283	NO	FXR2	17	7494547	7518215	yes	NA	NA
rs2953016	17	29494693	C	G	0.21243	0.0092005	0.00170733	1.5e-08	0.000133	0.0105159	0.99	0.0161916	0.00495053	0.00075	0.0044	0.0095	0.6411	NA	NA	NO	NF1	17	29421944	29704695		NA	NA
rs559263305	17	34936642	C	CT	0.611443	0.0086422	0.00145618	2.1e-09	0.0492886	0.0114011	3.5e-05	-0.0068913	0.00537504	0.26	0.0181	0.0077	0.0187	rs34758451	0.892309	NO	GGNBP2	17	34900767	34946278		rs796760921	0.95178
rs8064802	17	44262496	T	C	0.671141	0.0084662	0.00150164	6.2e-09	0.0835768	0.00972373	4.6e-18	-0.014977	0.00457856	0.0016	-0.0037	0.0094	0.6896	NA	NA	NO	KANSL1	17	44107281	44302740		rs11653367	0.990456
rs9299	17	46669430	T	C	0.657985	0.0090854	0.00146472	1.2e-10	-0.066903	0.0100258	1.4e-11	-0.0105555	0.00472794	0.0096	0.0324	0.008	5.09e-05	NA	NA	NO	HOXB-AS3	17	46667781	46683776		NA	NA
rs9299	17	46669430	T	C	0.657985	0.0090854	0.00146472	1.2e-10	-0.066903	0.0100258	1.4e-11	-0.0105555	0.00472794	0.0096	0.0324	0.008	5.09e-05	NA	NA	NO	HOXB5	17	46668618	46671103		NA	NA
rs17637472	17	47461433	A	G	0.400721	0.0111797	0.00143279	1.7e-15	0.0524051	0.00977979	1.1e-07	-0.0116513	0.00460774	0.0071	0.0141	0.0076	0.0652	NA	NA	NO	LOC102724596	17	47438731	47457456		17:47382240_GTA_G	0.25205
rs7217460	17	65393344	G	A	0.771803	0.0094418	0.00167058	1e-08	-0.0402668	0.00956569	1.7e-05	0.0173458	0.00450458	0.0001	0.0149	0.0095	0.1182	NA	NA	NO	PITPNC1	17	65373396	65693372		NA	NA
rs3760215	17	65565305	T	G	0.449732	0.007752	0.0014215	3.6e-08	-0.0540265	0.011157	7.3e-07	0.0203125	0.00525302	0.00014	0.0019	0.0079	0.8068	NA	NA	NO	PITPNC1	17	65373396	65693372		NA	NA
rs12941038	17	66509143	T	C	0.23046	0.0097136	0.00165618	7e-09	0.0331597	0.00948964	0.00038	-0.0099246	0.00447274	0.028	0.0131	0.0089	0.1397	NA	NA	NO	PRKAR1A	17	66409763	66529572		NA	NA
rs2443166	17	74092050	A	G	0.552672	0.0089771	0.00139841	5.3e-11	-0.0380091	0.0110582	0.0013	0.00867508	0.00521485	0.082	0.0256	0.0083	0.00216	NA	NA	NO	EXOC7	17	74077096	74099868		NA	NA
rs11150745	17	78757626	A	G	0.681276	0.0122393	0.00149546	4.2e-16	0.0268599	0.00933907	0.0021	-0.0107381	0.00439791	0.011	0.0255	0.0082	0.00186	NA	NA	NO	RPTOR	17	78518637	78940168		rs11150745	1
rs1013737	18	937050	C	G	0.494241	0.0102956	0.00139272	4e-14	-0.0997818	0.00998774	3.7e-24	0.0130576	0.00471252	0.0039	0.0179	0.0077	0.0209	NA	NA	NO	LINC01904	18	926083	927994		NA	NA
rs5822974	18	7548483	T	TA	0.811641	0.0098221	0.00179143	3e-08	-0.0336544	0.00930122	0.0002	0.00558895	0.004391	0.23	0.0122	0.01	0.2222	rs475107	0.967552	NO	PTPRM	18	7567313	8406859		rs5822974	1
18:21151617_CAA_C	18	21151617	CAA	C	0.386509	0.0099242	0.00144609	6.2e-12	0.0678473	0.0119633	1.1e-08	-0.0145687	0.00563929	0.015	0.0302	0.0079	0.000148	rs1788762	0.856465	NO	NPC1	18	21111405	21166470		rs1788808	0.627548
rs7237444	18	39468982	G	A	0.328544	0.0096614	0.00150892	2e-10	0.0910061	0.00965708	8.3e-22	-0.0075281	0.0045538	0.078	0.0277	0.0085	0.00118	NA	NA	NO	PIK3C3	18	39535198	39667794		rs559231	0.502645
rs148544378	18	40323567	T	C	0.020639	0.0333109	0.00489118	1.3e-11	-0.0527894	0.0100776	1.1e-07	0.0111795	0.00475526	0.029	0.0444	0.0394	0.26	NA	NA	NO	RIT2	18	40323182	40695657		NA	NA
rs7239114	18	45921214	A	G	0.542404	0.0137081	0.00140703	6e-23	0.0815733	0.0326488	0.0064	0.0168625	0.0154013	0.3	0.0099	0.0079	0.2078	NA	NA	NO	ZBTB7C	18	45553042	45938956		rs7239114	1
rs68015088	18	51484010	G	A	0.655581	0.0084414	0.00147101	8.6e-09	-0.0582623	0.0093958	4.8e-10	0.0209173	0.00443258	6.3e-06	0.0072	0.008	0.3709	NA	NA	NO	MBD2	18	51677975	51751039		NA	NA
rs3764516	18	52494374	A	C	0.235885	0.0129736	0.00164158	2.8e-15	0.0375755	0.0098246	0.00012	-0.0120158	0.00463417	0.0042	0.0378	0.0088	1.6e-05	NA	NA	NO	RAB27B	18	52495707	52562747		rs58243949	0.983519
18:57850927_GTCT_G	18	57850927	G	GTCT	0.23399	0.034264	0.00164365	1.1e-98	-0.0734332	0.0109652	5.3e-12	0.023608	0.00517106	2.5e-06	0.058	0.0095	9.33e-10	rs17782313	0.996493	NO	MC4R	18	58038294	58040008		rs6567160	0.992432
rs75105053	18	58024670	C	G	0.979986	0.0616301	0.00501969	2.6e-34	-0.262673	0.0109763	2.4e-126	-0.0063745	0.00517109	0.28	0.1441	0.0319	6.41e-06	NA	NA	NO	MC4R	18	58038294	58040008		rs79643838	0.986593
rs688787	18	66093816	T	C	0.698163	0.0085527	0.00152106	5.5e-09	-0.519259	0.0335156	1e-53	0.0501787	0.0158571	0.0014	0.0064	0.0082	0.4335	NA	NA	NO	TMX3	18	66340924	66382345		NA	NA
rs8096658	18	77156537	C	G	0.512634	0.009262	0.0014083	4e-11	-0.018165	0.0101577	0.074	0.00879509	0.00479145	0.045	0.0188	0.009	0.0378	NA	NA	YES	NFATC1	18	77155929	77289323		NA	NA
rs62621197	19	8670147	T	C	0.036583	0.0243507	0.00384955	2.3e-10	-0.0325442	0.00940628	0.00049	-0.0016463	0.00443731	0.68	0.0097	0.0273	0.722	NA	NA	NO	ADAMTS10	19	8645123	8675600		NA	NA
rs116399833	19	18502374	A	C	0.226889	0.0125157	0.00169234	2.8e-13	0.0567612	0.0257124	0.024	-0.0051602	0.0120704	0.84	0.0181	0.01	0.0696	NA	NA	NO	LRRC25	19	18501946	18508432		NA	NA
rs10422819	19	19643028	C	A	0.65515	0.0092599	0.00146562	5.3e-10	-0.0672205	0.0113029	2.5e-09	0.0178534	0.00532636	0.0012	0.0015	0.0082	0.8589	NA	NA	NO	YJEFN3	19	19639719	19648390		rs72999063	0.339491
rs149936968	19	30680691	A	G	0.979085	0.0298201	0.00512637	4.5e-09	0.0322446	0.00979114	0.0023	-0.0158663	0.00461582	0.00046	-0.0082	0.037	0.824	NA	NA	NO	URI1	19	30414563	30507519		NA	NA
19:30860449_GT_G	19	30860449	GT	G	0.229062	0.0096845	0.00166175	1e-08	0.0142395	0.0342709	0.76	-0.0337716	0.0161137	0.039	0.009	0.0093	0.3328	rs4805555	0.984925	NO	ZNF536	19	30863290	31204493		NA	NA
rs10403360	19	33896195	A	G	0.422756	0.007756	0.00140631	3.4e-08	-0.0118403	0.0111026	0.26	0.0235909	0.00523643	3.1e-06	0.0147	0.0077	0.057	NA	NA	NO	PEPD	19	33877855	34012697		rs60497719	0.0819172
rs184576069	19	34288997	C	G	0.156477	0.0107956	0.00191888	2.2e-08	-0.0032255	0.00939364	0.63	-0.0016194	0.00442504	0.68	0.043	0.0113	0.000132	NA	NA	NO	KCTD15	19	34287774	34306666		rs60235724	0.0871566
rs112590736	19	36711757	CT	C	0.588722	0.0081051	0.0014273	1.1e-08	-0.0591123	0.0128217	7.1e-06	0.00713231	0.00603253	0.22	0.0045	0.008	0.5694	rs2432039	0.903222	NO	ZNF146	19	36705503	36729676		NA	NA
rs112590736	19	36711757	CT	C	0.588722	0.0081051	0.0014273	1.1e-08	-0.0591123	0.0128217	7.1e-06	0.00713231	0.00603253	0.22	0.0045	0.008	0.5694	rs2432039	0.903222	NO	ZNF565	19	36673186	36736830		NA	NA
rs2238691	19	46179043	G	A	0.806503	0.0119816	0.00176061	8.8e-12	0.0012183	0.00953524	0.79	0.00826212	0.00449101	0.075	-0.0009	0.0095	0.9211	NA	NA	NO	GIPR	19	46171478	46186980		rs10423928	0.993728
rs3810291	19	47569003	A	G	0.675963	0.0148634	0.00148685	1.4e-24	-0.170716	0.0117609	7.6e-48	0.0155096	0.00554052	0.012	0.0212	0.0088	0.0163	NA	NA	NO	ZC3H4	19	47567443	47617033		rs3810291	1
rs140036621	19	47709169	T	C	0.018092	0.0387852	0.00538258	1e-12	0.131561	0.00993242	1.4e-39	-0.0400711	0.0046848	1.3e-17	0.0815	0.0427	0.0563	NA	NA	NO	SAE1	19	47634091	47713893		NA	NA
rs601338	19	49206674	G	A	0.490935	0.0093886	0.0013979	6.3e-11	-0.147776	0.0359732	6.6e-05	0.0956863	0.0169739	3.4e-08	0.0111	0.0077	0.1483	NA	NA	NO	FUT2	19	49199227	49209208		NA	NA
rs601338	19	49206674	G	A	0.490935	0.0093886	0.0013979	6.3e-11	-0.147776	0.0359732	6.6e-05	0.0956863	0.0169739	3.4e-08	0.0111	0.0077	0.1483	NA	NA	NO	LOC105447645	19	49205706	49207105		NA	NA
rs200876443	19	50363585	C	CAG	0.035717	0.0242972	0.00374648	8.6e-11	-0.010698	0.00933863	0.24	0.0232579	0.00439867	1.8e-07	NA	NA	NA	NA	NA	NA	PTOV1	19	50353961	50364001		rs200876443	1
rs4142039	20	6610854	G	A	0.440566	0.012502	0.00140745	2.5e-18	0.181131	0.0250341	9.1e-13	-0.0812221	0.0118128	1e-12	0.0333	0.0077	1.52e-05	NA	NA	NO	LINC01713	20	6711387	6716783		rs1884897	0.475717
rs1884871	20	9002572	A	G	0.598334	0.0083331	0.0014179	7.3e-09	-0.0691562	0.00940598	8.8e-14	0.0032436	0.00443066	0.57	0.0066	0.0079	0.4015	NA	NA	NO	PLCB4	20	9049700	9461463		NA	NA
rs73619849	20	15809756	GA	G	0.128021	0.0197017	0.00212957	2.6e-20	-0.0213311	0.00947574	0.023	0.0105511	0.00446681	0.016	0.0331	0.0109	0.00245	rs16996657	0.900077	NO	MACROD2	20	13976161	16033842	yes	rs73619849	1
rs947088	20	17171373	T	G	0.716957	0.011303	0.00155029	4.5e-14	0.0851293	0.0142355	2.2e-09	-0.0332925	0.00670363	2.8e-07	0.0173	0.0082	0.0343	NA	NA	NO	PCSK2	20	17206751	17465223		rs1578408	0.936179
rs6514786	20	17236052	T	G	0.676089	0.0090499	0.00148905	1.2e-09	-0.0585923	0.0103622	3.4e-08	0.0341177	0.00488956	7.6e-12	0.0189	0.0081	0.0199	NA	NA	NO	PCSK2	20	17206751	17465223		NA	NA
rs6059911	20	33142197	G	T	0.816866	0.0104288	0.0018128	4.8e-09	-0.0362315	0.009953	0.00047	0.00989499	0.00469284	0.021	0.0177	0.0105	0.0929	rs6059915	0.977241	NO	MAP1LC3A	20	33134647	33148149		NA	NA
rs2281148	20	36433288	C	T	0.251445	0.0099425	0.0016074	8.2e-10	0.0376311	0.012116	0.0021	-0.0359646	0.00570048	2.7e-11	0.0064	0.0088	0.4688	NA	NA	NO	CTNNBL1	20	36322356	36500531		NA	NA
rs2244669	20	54153869	C	T	0.322886	0.0091562	0.00149021	1.4e-09	0.0377153	0.0107432	0.00082	-0.0237124	0.00506261	3.5e-06	0.0152	0.008	0.0577	NA	NA	NO	LINC01441	20	54036873	54043735		rs11472251	0.926356
rs2207894	20	54387343	C	T	0.810164	0.0138171	0.0017748	3.5e-15	-0.0586133	0.00995838	8.4e-09	-0.0015945	0.00468896	0.7	0.0333	0.0095	0.000478	NA	NA	NO	CBLN4	20	54572412	54580575		rs79294542	0.688556
rs117455294	20	57427951	C	A	0.947933	0.0191268	0.00313035	1.2e-09	0.0648362	0.0118594	3.9e-08	-0.0093557	0.00558807	0.073	0.014	0.0206	0.4983	NA	NA	NO	GNAS	20	57414802	57486244		NA	NA
rs8130408	21	39237138	C	A	0.742546	0.0085392	0.00160073	2.9e-08	-0.0388632	0.0209231	0.083	0.0417604	0.00981236	3.5e-06	0.017	0.0086	0.0474	NA	NA	YES	KCNJ6	21	38979674	39288760		NA	NA
rs13047416	21	40309436	C	G	0.623016	0.0125576	0.00144243	1.4e-18	-0.0393935	0.010707	0.00012	0.00700116	0.00504532	0.079	0.0243	0.0079	0.00213	NA	NA	NO	LOC400867	21	40249214	40310353		rs8132491	0.484677
rs78907487	22	22151939	C	A	0.147268	0.0130385	0.00196697	4.4e-12	-0.0646606	0.00964884	1.1e-11	0.00687164	0.00453989	0.12	0.0216	0.011	0.0486	NA	NA	NO	MAPK1	22	22113945	22221970	yes	NA	NA
rs9607306	22	36474631	C	T	0.914823	0.0131613	0.00249685	4.8e-08	-0.0517168	0.013155	5.2e-05	0.0297583	0.0061921	1.3e-07	0.0152	0.0137	0.2676	NA	NA	NO	RBFOX2	22	36134782	36424872		NA	NA
rs2072858	22	40708679	T	C	0.650246	0.0130399	0.00146466	3.3e-19	0.0503049	0.0167061	0.0027	-0.0180352	0.00787809	0.028	0.0192	0.0077	0.0129	NA	NA	NO	TNRC6B	22	40440820	40731812		rs543124501	0.913701
rs11090045	22	41753603	G	A	0.693246	0.0088306	0.00153045	5.3e-09	0.0870802	0.00979569	6.8e-18	-0.0170961	0.00461684	0.00012	0.0071	0.0088	0.42	NA	NA	NO	ZC3H7B	22	41697528	41756151		rs28489620	0.0624619
rs1379871	23	31854782	C	G	0.343835	0.0133733	0.00122712	5.7e-28	0.0119429	0.0102373	0.3	-0.0072761	0.0048239	0.15	NA	NA	NA	NA	NA	NA	DMD	23	31137338	33357505		rs1379871	1
rs6608829	23	48695864	T	C	0.552188	0.007833	0.0011835	2.6e-11	0.086471	0.008205	5e-27	-0.026752	0.00466933	4.4e-08	NA	NA	NA	NA	NA	NA	PCSK1N	23	48689505	48694012		NA	NA
23:53478449_CT_C	23	53478449	C	CT	0.548254	0.0083671	0.00119797	7.9e-13	0.0198603	0.00791268	0.014	-0.0031108	0.00450318	0.42	NA	NA	NA	NA	NA	NA	HSD17B10	23	53458205	53461323		rs35473057	0.675345
rs11539157	23	68381264	C	A	0.761425	0.0206788	0.00135748	2.5e-52	0.0568785	0.00907845	6e-10	-0.0397856	0.00512456	1.1e-14	NA	NA	NA	NA	NA	NA	PJA1	23	68380588	68385296		rs11539157	1
rs5938982	23	72136254	G	A	0.747844	0.0102403	0.00153438	8.2e-12	0.0313537	0.0102574	0.0013	0.00370284	0.00585224	0.67	NA	NA	NA	NA	NA	NA	FAM236C	23	72132452	72133238		NA	NA
rs5942931	23	109699539	A	G	0.398825	0.0093392	0.00117995	1.1e-15	0.0556877	0.00788832	9.1e-13	-0.0228612	0.00448344	4.4e-07	NA	NA	NA	NA	NA	NA	RTL9	23	109662284	109699562		rs372038686	0.807342
23:117915316_CT_C	23	117915316	C	CT	0.16577	0.0127329	0.00155753	2.3e-16	0.171472	0.0589273	0.0032	-0.009387	0.0333518	0.68	NA	NA	NA	NA	NA	NA	IL13RA1	23	117861568	117928496		rs2248999	0.986916
rs2495627	23	117915832	T	C	0.164874	0.0126197	0.00155777	4.8e-16	0.114594	0.0104091	3.1e-28	-0.019706	0.00592367	0.00068	NA	NA	NA	NA	NA	NA	IL13RA1	23	117861568	117928496		rs2495627	1
rs5910994	23	119891834	A	G	0.389436	0.008506	0.00119687	2.4e-12	0.0423432	0.00800329	5.6e-08	-0.0163619	0.00455501	0.00028	NA	NA	NA	NA	NA	NA	CT47B1	23	120006450	120009779		rs5911003	0.897151
rs782156035	23	153752568	C	CAAAAAAAAAAAA	0.109784	0.0130982	0.00186865	2e-12	0.0486235	0.0124975	0.00011	-0.0139419	0.0071069	0.05	NA	NA	NA	NA	NA	NA	G6PD	23	153759605	153775784		NA	NA
