# Supplementary material for: Large-scale exome sequence analysis identifies sex- and age-specific determinants of obesity
Source: Cell Genom. 2023 Aug 2;3(8):100362. doi: 10.1016/j.xgen.2023.100362 (PMC10435378; doi:10.1016/j.xgen.2023.100362)
Supplement: Table S18. STRING pathway enrichment pathway analysis of “adult-specific,” “childhood-specific,” and “life-course-acting” genes, related to STAR Methods — STRING pathway enrichment pathway analysis of “adult-specific,” “childhood-specific,” and “life-course-acting” genes. No pathways passed the FDR correction for the “adult-specific” set of genes. Headers as follows: Term ID, term description; Term size, total number of proteins annotated with this term; Observed count, how many proteins in network that are annotated with this particular term; Strength, describes how large the enrichment effect is and is calculated as the ratio between (1) the number of proteins in your network that are annotated with a term and (2) the number of proteins that we expect to be annotated with this term in a random network of the same size; FDR, p value corrected for multiple testing using the Benjamini-Hochberg procedure; Matching proteins in network, symbols of all proteins present in your network for a given term. [file mmc19.xlsx]

## Sheet: Sheet1
Table S18: STRING pathway enrichment pathway analysis of ‘adult-specific’, ‘childhood-specific’ and ‘life-course-acting’ genes, related to STAR methods.
Term ID	Term description	Term size	BMI and SAC10 combined life-course-acting				Adult-specific				Childhood-specific
			Observed count	Strength	FDR	Matching proteins in network	Observed count	Strength	FDR	Matching proteins in network	Observed count	Strength	FDR	Matching proteins in network
GO:1901214	Regulation of neuron death	317	24	0.42	0.0023	TOX3,ISL1,HDAC4,ERBB3,NTRK2,GRID2,FAIM2,ATP13A2,CASP9,GFRAL,ATG7,NF1,MTOR,STXBP1,TLR4,DAXX,TFAP2A,TFAP2B,BAD,EPHB1,BCL2,FOXO3,DCC,BDNF	NA	NA	NA	NA	NA	NA	NA	NA
WP710	DNA damage response (only ATM dependent)	110	11	0.54	0.0109	MAPK1,CCND1,PIK3C3,AXIN1,AKT3,RAC1,TCF7L2,NRAS,BAD,BCL2,FOXO3	NA	NA	NA	NA	NA	NA	NA	NA
GO:0006915	Apoptotic process	918	45	0.24	0.0218	MAPK1,TOX3,GADD45G,RNF144B,AXIN1,ERBB3,LMBR1L,TAOK2,FAIM2,CADM1,CASP9,SLIT3,PRKD1,RTN4,ERBB4,NF1,ADARB1,MTOR,SGMS1,CTNNBL1,MLLT11,TLR4,DAXX,SCN2A,BAG6,BRSK2,TFAP2B,BAD,CCK,ETV6,BCL2,FOXO3,DCC,CHMP3,UNC5C,XKR6,ROBO2,FHIT,SLIT2,KMT2A,CDK5RAP3,RABEP1,TRAF3,BCL2L13,GNB1	NA	NA	NA	NA	NA	NA	NA	NA
hsa04218	Cellular senescence	150	11	0.41	0.0262	MAPK1,CCND1,GADD45G,CCNE1,E2F3,AKT3,MRAS,MTOR,NRAS,PPP1CB,FOXO3	NA	NA	NA	NA	NA	NA	NA	NA
GO:0043523	Regulation of neuron apoptotic process	212	16	0.42	0.0289	TOX3,ISL1,HDAC4,ERBB3,NTRK2,GRID2,FAIM2,CASP9,GFRAL,NF1,STXBP1,TFAP2A,TFAP2B,BCL2,FOXO3,BDNF	NA	NA	NA	NA	NA	NA	NA	NA
HSA-2559585	Oncogene Induced Senescence	33	6	0.8	0.0315	MAPK1,E2F3,TNRC6A,MOV10,TNRC6B,DP2	NA	NA	NA	NA	NA	NA	NA	NA
GO:1901216	Positive regulation of neuron death	98	10	0.55	0.0355	HDAC4,CASP9,NF1,MTOR,TLR4,DAXX,TFAP2A,TFAP2B,BAD,FOXO3	NA	NA	NA	NA	NA	NA	NA	NA
GO:0097192	Extrinsic apoptotic signaling pathway in absence of ligand	35	6	0.78	0.0365	ERBB3,CASP9,BAD,BCL2,FOXO3,DCC	NA	NA	NA	NA	NA	NA	NA	NA
GO:0007399	Nervous system development	2371	149	0.34	4.78e-16	CBLN4,STX1B,MAPK1,MACROD2,CBLN1,ASIC2,C11orf63,ISL1,SALL1,ZSWIM6,SMARCC1,ELP3,TTLL7,SLC6A4,PCSK2,GPC1,HDAC4,ERBB3,TRIP11,CDH11,SH3GL1,NTRK2,TENM4,CRIM1,GRID2,PPARG,KIT,NBL1,TAL1,NYAP1,GPRC5B,ULK4,CEP120,ALCAM,LDB2,ETV5,TAOK2,UNCX,RIT2,FAIM2,LPHN2,PHACTR1,LEPR,RTN4RL1,OPCML,SLIT3,RARB,NDN,BACE2,PRKD1,RTN4,WNK1,ERBB4,GFRAL,AUTS2,CRTC1,MAGI2,LINGO1,KIAA1598,LMX1B,ZNF536,RAC1,BCL11B,NEGR1,NF1,ANKS1A,…	NA	NA	NA	NA	NA	NA	NA	NA
GO:0022008	Neurogenesis	1657	117	0.39	2.21e-15	STX1B,MAPK1,CBLN1,ISL1,SALL1,ZSWIM6,ELP3,SLC6A4,GPC1,ERBB3,TRIP11,CDH11,NTRK2,TENM4,GRID2,PPARG,KIT,NBL1,TAL1,NYAP1,GPRC5B,ULK4,CEP120,ALCAM,ETV5,TAOK2,UNCX,RIT2,FAIM2,PHACTR1,LEPR,RTN4RL1,OPCML,SLIT3,RARB,NDN,BACE2,PRKD1,RTN4,WNK1,ERBB4,AUTS2,CRTC1,MAGI2,LINGO1,KIAA1598,LMX1B,ZNF536,RAC1,BCL11B,NEGR1,NF1,ANKS1A,ADARB1,MTOR,ARHGEF2,BRINP3,HEY2,PRDM13,AMIGO1,BARHL2,BAI3,DAB1,AGBL4,STXBP1,TLR4,PRKG…	NA	NA	NA	NA	NA	NA	NA	NA
GO:0048699	Generation of neurons	1551	109	0.39	4.53e-14	STX1B,MAPK1,CBLN1,ISL1,SALL1,ZSWIM6,ELP3,SLC6A4,GPC1,TRIP11,CDH11,NTRK2,TENM4,GRID2,PPARG,KIT,NBL1,TAL1,NYAP1,GPRC5B,ULK4,ALCAM,ETV5,TAOK2,UNCX,RIT2,FAIM2,PHACTR1,RTN4RL1,OPCML,SLIT3,RARB,NDN,PRKD1,RTN4,WNK1,ERBB4,AUTS2,CRTC1,MAGI2,LINGO1,KIAA1598,LMX1B,ZNF536,RAC1,BCL11B,NEGR1,NF1,ANKS1A,ADARB1,MTOR,ARHGEF2,BRINP3,HEY2,AMIGO1,BARHL2,BAI3,DAB1,AGBL4,STXBP1,PRKG1,CASZ1,EXT1,NFIB,PTPRD,KDM4C,BRSK2,…	NA	NA	NA	NA	NA	NA	NA	NA
GO:0007275	Multicellular organism development	5023	234	0.21	4.65e-13	RB1CC1,CBLN4,MAP2K5,STX1B,MAPK1,MACROD2,CBLN1,ASIC2,C11orf63,CCND1,ISL1,HBEGF,HOXB5,HOXB7,FLT3,DNAJB9,SALL1,GADD45G,ZSWIM6,EXOC4,SMARCC1,AP3B1,ELP3,MBD2,TTLL7,KLF3,SLC6A4,AXIN1,PCSK2,GPC1,HDAC4,KLF1,SNX19,ERBB3,LMBR1L,TRIP11,IGF1R,CDH11,CDH13,ASXL3,SH3GL1,NTRK2,SCGB1A1,TENM4,CRIM1,GRID2,MMP16,PPARG,KIT,MRAS,CDH15,NBL1,ADCY9,TAL1,LHCGR,PTPRN,MST1R,SPATA19,LEO1,NYAP1,GPRC5B,ULK4,ONECUT1,CEP120,FSTL…	NA	NA	NA	NA	NA	NA	NA	NA
GO:0048731	System development	4426	210	0.22	7.06e-12	RB1CC1,CBLN4,MAP2K5,STX1B,MAPK1,MACROD2,CBLN1,ASIC2,C11orf63,CCND1,ISL1,HBEGF,HOXB5,HOXB7,FLT3,DNAJB9,SALL1,ZSWIM6,EXOC4,SMARCC1,AP3B1,ELP3,MBD2,TTLL7,SLC6A4,PCSK2,GPC1,HDAC4,KLF1,SNX19,ERBB3,LMBR1L,TRIP11,CDH11,CDH13,ASXL3,SH3GL1,NTRK2,TENM4,CRIM1,GRID2,MMP16,PPARG,KIT,MRAS,NBL1,TAL1,LHCGR,PTPRN,NYAP1,GPRC5B,ULK4,ONECUT1,CEP120,ALCAM,LDB2,ETV5,GPD2,TAOK2,PDS5B,UNCX,RBBP6,BBX,VGLL2,RIT2,FAIM2,LPH…	NA	NA	NA	NA	NA	NA	NA	NA
GO:0048856	Anatomical structure development	5402	241	0.19	1.29e-11	RB1CC1,CBLN4,MAP2K5,STX1B,MAPK1,MACROD2,CBLN1,ASIC2,C11orf63,CCND1,ISL1,HBEGF,HOXB5,HOXB7,FLT3,DNAJB9,SALL1,PVRL2,GADD45G,ZSWIM6,EXOC4,SMARCC1,AP3B1,ELP3,MBD2,TTLL7,KLF3,SLC6A4,AXIN1,PCSK2,GPC1,HDAC4,KLF1,SNX19,ERBB3,LMBR1L,TRIP11,IGF1R,CDH11,CDH13,ASXL3,SH3GL1,NTRK2,SCGB1A1,TENM4,CRIM1,GRID2,MMP16,PPARG,KIT,MRAS,CDH15,NBL1,ADCY9,TAL1,LHCGR,PTPRN,MST1R,SPATA19,LEO1,NYAP1,GPRC5B,ULK4,ONECUT1,CEP12…	NA	NA	NA	NA	NA	NA	NA	NA
GO:0032502	Developmental process	5841	253	0.18	4.15e-11	RB1CC1,CBLN4,MAP2K5,STX1B,MAPK1,MACROD2,CBLN1,ASIC2,C11orf63,CCND1,ISL1,HBEGF,PMFBP1,HOXB5,HOXB7,FLT3,BBS9,DNAJB9,SALL1,PVRL2,GADD45G,ZSWIM6,EXOC4,SMARCC1,AP3B1,UNC79,ELP3,MBD2,TTLL7,KLF3,SLC6A4,AXIN1,PCSK2,GPC1,HDAC4,KLF1,SNX19,ERBB3,LMBR1L,TRIP11,IGF1R,CDH11,CDH13,ASXL3,SH3GL1,NTRK2,SCGB1A1,TENM4,DUSP6,CRIM1,GRID2,MMP16,PPARG,KIT,MRAS,CDH15,NBL1,MED27,ADCY9,TAL1,LHCGR,PTPRN,MST1R,SPATA19,LEO1,N…	NA	NA	NA	NA	NA	NA	NA	NA
GO:0030182	Neuron differentiation	1019	77	0.42	7e-11	MAPK1,CBLN1,ISL1,SALL1,ZSWIM6,GPC1,TRIP11,CDH11,NTRK2,TENM4,GRID2,NBL1,TAL1,NYAP1,ALCAM,TAOK2,UNCX,FAIM2,PHACTR1,RTN4RL1,OPCML,SLIT3,NDN,RTN4,WNK1,ERBB4,AUTS2,KIAA1598,LMX1B,RAC1,BCL11B,ANKS1A,ADARB1,AMIGO1,BARHL2,BAI3,DAB1,AGBL4,STXBP1,PRKG1,EXT1,NFIB,PTPRD,BRSK2,SPOCK1,CCK,EPHB1,BCL2,MDGA2,DLG4,KDM1A,SLITRK6,DMRTA2,NPY,NRG1,DCC,RELN,NLGN1,SLC4A10,FGFR1,NTM,TNIK,MYO16,RASGRF1,UNC5C,RBFOX2,BDNF,R…	NA	NA	NA	NA	NA	NA	NA	NA
GO:0032501	Multicellular organismal process	6933	282	0.15	6.48e-10	RB1CC1,CBLN4,MAP2K5,STX1B,MAPK1,MACROD2,CBLN1,ASIC2,RCVRN,C11orf63,CCND1,SYT10,ISL1,HBEGF,PMFBP1,ABCG2,PRLHR,HOXB5,HOXB7,NCAPH,FLT3,BBS9,DNAJB9,SALL1,PVRL2,GADD45G,ZSWIM6,EXOC4,SMARCC1,AP3B1,UNC79,ELP3,MBD2,TTLL7,ADCY3,KLF3,SLC6A4,KCNH2,AXIN1,PCSK2,GPC1,HDAC4,KLF1,OPRK1,SNX19,ERBB3,LMBR1L,TRIP11,IGF1R,CDH11,CDH13,ASXL3,SH3GL1,NTRK2,SCGB1A1,TENM4,CRIM1,GRID2,GNAQ,MMP16,KCNMA1,PPARG,KIT,DGKI,MRAS,C…	NA	NA	NA	NA	NA	NA	NA	NA
GO:0050794	Regulation of cellular process	10932	394	0.1	1.55e-09	SKAP2,RB1CC1,MAP2K5,STX1B,MAPK1,CBLN1,TOX3,ASIC2,RCVRN,CCND1,SYT10,GPR63,ISL1,HBEGF,PRLHR,HOXB5,HOXB7,FLT3,SRSF6,DNAJB9,FXR2,KLF16,SALL1,PVRL2,GADD45G,ZSWIM6,ZC3H4,EXOC4,SMARCC1,AP3B1,ELP3,MBD2,GRP,CCNH,ABHD17C,SRSF1,RNF144B,ADCY3,KLF3,VPS13C,SLC6A4,VAC14,PIK3C3,RAB27B,KCNH2,AXIN1,CCNE1,MAST3,E2F3,ENSP00000263634,AKT3,GPC1,PRKG2,HDAC4,KLF1,OPRK1,DOCK3,TEF,ERBB3,LMBR1L,TRIP11,ZNF280D,IGF1R,CDH11,C…	NA	NA	NA	NA	NA	NA	NA	NA
GO:0007417	Central nervous system development	988	72	0.41	1.93e-09	MAPK1,MACROD2,CBLN1,ASIC2,C11orf63,ISL1,SALL1,ZSWIM6,ELP3,SLC6A4,CDH11,SH3GL1,NTRK2,TENM4,GRID2,TAL1,CEP120,UNCX,FAIM2,LPHN2,PHACTR1,RTN4RL1,RARB,NDN,BACE2,RTN4,ERBB4,BCL11B,NF1,ADARB1,MTOR,AMIGO1,DAB1,SSBP3,AGBL4,TLR4,PRKG1,TMEM57,BAG6,EXT1,TFAP2A,NFIB,POU6F1,BAD,SPOCK1,GRIN2A,EPHB1,BCL2,MDGA2,KDM1A,DMRTA2,NPY,NRG1,IMMP2L,FOXO3,ACAN,DCC,RELN,SLC4A10,FGFR1,MYO16,CCDC39,UNC5C,RBFOX2,ROBO2,SLIT2,WW…	NA	NA	NA	NA	NA	NA	NA	NA
GO:0048522	Positive regulation of cellular process	5579	236	0.17	5.7e-09	RB1CC1,MAP2K5,STX1B,MAPK1,CBLN1,TOX3,ASIC2,RCVRN,CCND1,SYT10,ISL1,HBEGF,HOXB5,HOXB7,FLT3,SRSF6,FXR2,KLF16,SALL1,PVRL2,GADD45G,SMARCC1,AP3B1,ELP3,MBD2,GRP,ABHD17C,RNF144B,ADCY3,KLF3,SLC6A4,VAC14,RAB27B,KCNH2,AXIN1,CCNE1,E2F3,AKT3,GPC1,HDAC4,KLF1,DOCK3,TEF,ERBB3,TRIP11,IGF1R,CDH13,ASXL3,SH3GL1,SAE1,ETAA1,ANKRD31,NTRK2,ZNF462,TENM4,DUSP6,AKAP6,GRID2,KCNMA1,PPARG,KIT,DGKI,CDH15,NBL1,MED27,ADCY9,TAL1,…	NA	NA	NA	NA	NA	NA	NA	NA
GO:0048666	Neuron development	827	63	0.43	8.02e-09	MAPK1,ISL1,ZSWIM6,GPC1,TRIP11,CDH11,NTRK2,TENM4,NBL1,NYAP1,ALCAM,TAOK2,PHACTR1,RTN4RL1,OPCML,SLIT3,NDN,RTN4,WNK1,AUTS2,KIAA1598,RAC1,BCL11B,ANKS1A,ADARB1,AMIGO1,BAI3,DAB1,AGBL4,STXBP1,PRKG1,EXT1,NFIB,BRSK2,CCK,EPHB1,BCL2,DLG4,KDM1A,SLITRK6,NPY,DCC,RELN,NLGN1,SLC4A10,FGFR1,NTM,TNIK,MYO16,RASGRF1,UNC5C,RBFOX2,BDNF,ROBO2,SLIT2,TENM2,TSKU,KIRREL3,NRXN3,PTPRM,VEGFA,RPS6KA5,IQSEC1	NA	NA	NA	NA	NA	NA	NA	NA
GO:0050767	Regulation of neurogenesis	828	63	0.43	8.02e-09	STX1B,ISL1,ZSWIM6,SLC6A4,NTRK2,TENM4,GRID2,PPARG,KIT,NBL1,GPRC5B,ULK4,ETV5,RIT2,PHACTR1,RTN4RL1,RARB,PRKD1,RTN4,ERBB4,CRTC1,MAGI2,LINGO1,KIAA1598,ZNF536,BCL11B,NEGR1,NF1,MTOR,ARHGEF2,BRINP3,HEY2,AMIGO1,BARHL2,BAI3,DAB1,CASZ1,PTPRD,KDM4C,BRSK2,PRTG,SPOCK1,BCL2,TCF4,DLG4,KDM1A,DMRTA2,ARNTL,NRG1,FOXO3,DCC,RELN,NLGN1,FGFR1,OPRM1,IL34,TNIK,MOV10,BDNF,ROBO2,SLIT2,CDK5RAP3,VEGFA	NA	NA	NA	NA	NA	NA	NA	NA
GO:0048518	Positive regulation of biological process	6112	252	0.16	8.02e-09	RB1CC1,MAP2K5,STX1B,MAPK1,CBLN1,TOX3,ASIC2,RCVRN,CCND1,SYT10,ISL1,HBEGF,HOXB5,HOXB7,FLT3,SRSF6,FXR2,KLF16,SALL1,PVRL2,GADD45G,SMARCC1,AP3B1,ELP3,MBD2,GRP,ABHD17C,RNF144B,ADCY3,KLF3,SLC6A4,VAC14,RAB27B,KCNH2,AXIN1,CCNE1,E2F3,TAF1B,AKT3,GPC1,HDAC4,KLF1,DOCK3,TEF,ERBB3,TRIP11,IGF1R,CDH13,NCOR1,ASXL3,SH3GL1,SAE1,ETAA1,ANKRD31,NTRK2,ZNF462,TENM4,DUSP6,AKAP6,GRID2,KCNMA1,PPARG,KIT,DGKI,CDH15,NBL1,MED27…	NA	NA	NA	NA	NA	NA	NA	NA
GO:0051960	Regulation of nervous system development	942	68	0.4	8.79e-09	STX1B,CBLN1,ASIC2,ISL1,ZSWIM6,SLC6A4,NTRK2,TENM4,GRID2,PPARG,KIT,NBL1,GPRC5B,ULK4,ETV5,RIT2,PHACTR1,RTN4RL1,RARB,PRKD1,RTN4,ERBB4,CRTC1,MAGI2,LINGO1,KIAA1598,ZNF536,BCL11B,NEGR1,NF1,MTOR,ARHGEF2,BRINP3,HEY2,AMIGO1,BARHL2,BAI3,DAB1,CASZ1,LINGO2,PTPRD,KDM4C,BRSK2,PRTG,SPOCK1,EPHB1,BCL2,TCF4,DLG4,KDM1A,SLITRK6,DMRTA2,ARNTL,NRG1,FOXO3,DCC,RELN,NLGN1,FGFR1,OPRM1,IL34,TNIK,MOV10,BDNF,ROBO2,SLIT2,CDK5RA…	NA	NA	NA	NA	NA	NA	NA	NA
GO:0051173	Positive regulation of nitrogen compound metabolic process	3239	157	0.23	8.79e-09	RB1CC1,MAP2K5,MAPK1,TOX3,RCVRN,CCND1,ISL1,HBEGF,HOXB5,HOXB7,FLT3,FXR2,KLF16,SALL1,GADD45G,SMARCC1,RNF144B,ADCY3,KLF3,AXIN1,CCNE1,E2F3,HDAC4,KLF1,DOCK3,TEF,ERBB3,TRIP11,IGF1R,CDH13,ASXL3,SAE1,ETAA1,ANKRD31,NTRK2,ZNF462,DUSP6,PPARG,KIT,MED27,ADCY9,TAL1,PTPRN,MST1R,NFIL3,LEO1,GPRC5B,GCN1L1,MGMT,ONECUT1,UBTF,SOCS5,LDB2,ETV5,RPTOR,TAOK2,ZMIZ2,SLCO3A1,VGLL2,RIT2,EBF1,CASP9,LEPR,RARB,NDN,PRKD1,NR1I2,WNK…	NA	NA	NA	NA	NA	NA	NA	NA
GO:0010604	Positive regulation of macromolecule metabolic process	3600	169	0.22	1.18e-08	RB1CC1,MAP2K5,MAPK1,TOX3,CCND1,ISL1,HBEGF,HOXB5,HOXB7,FLT3,FXR2,KLF16,SALL1,GADD45G,SMARCC1,RNF144B,ADCY3,KLF3,SLC6A4,AXIN1,CCNE1,E2F3,TAF1B,HDAC4,KLF1,DOCK3,TEF,ERBB3,TRIP11,IGF1R,CDH13,NCOR1,ASXL3,SAE1,ETAA1,ANKRD31,NTRK2,ZNF462,DUSP6,PPARG,KIT,MED27,ADCY9,TAL1,PTPRN,MST1R,NFIL3,LEO1,GPRC5B,GCN1L1,MGMT,ONECUT1,UBTF,SOCS5,LDB2,ETV5,RPTOR,SEC16B,TAOK2,ZMIZ2,SLCO3A1,VGLL2,RIT2,EBF1,ATP13A2,CADM1,C…	NA	NA	NA	NA	NA	NA	NA	NA
GO:0060284	Regulation of cell development	956	68	0.4	1.37e-08	STX1B,ISL1,ZSWIM6,SLC6A4,HDAC4,NTRK2,TENM4,AKAP6,GRID2,PPARG,KIT,NBL1,GPRC5B,ULK4,ETV5,RIT2,PHACTR1,RTN4RL1,RARB,PRKD1,RTN4,ERBB4,CRTC1,MAGI2,LINGO1,KIAA1598,ZNF536,RAC1,BCL11B,NEGR1,NF1,MTOR,ARHGEF2,BRINP3,HEY2,AMIGO1,BARHL2,BAI3,DAB1,CASZ1,PTPRD,KDM4C,BRSK2,PRTG,FAM101A,BAD,SPOCK1,BCL2,TCF4,DLG4,KDM1A,DMRTA2,ARNTL,NRG1,FOXO3,DCC,RELN,NLGN1,FGFR1,OPRM1,IL34,TNIK,MOV10,BDNF,ROBO2,SLIT2,CDK5RAP3,V…	NA	NA	NA	NA	NA	NA	NA	NA
GO:0051239	Regulation of multicellular organismal process	3227	155	0.23	2.12e-08	MAP2K5,STX1B,MAPK1,CBLN1,ASIC2,CCND1,ISL1,HBEGF,HOXB7,SRSF6,GADD45G,ZSWIM6,AP3B1,SLC6A4,KCNH2,ENSP00000263634,AKT3,GPC1,HDAC4,OPRK1,ERBB3,IGF1R,SH3GL1,NTRK2,SCGB1A1,TENM4,DUSP6,AKAP6,GRID2,KCNMA1,PPARG,KIT,NBL1,TAL1,LEO1,MC4R,CACNG2,GPRC5B,ULK4,SOCS5,ETV5,ASB3,CACNB2,RIT2,TNNI3K,CADM1,PHACTR1,LEPR,RTN4RL1,PDE4B,RARB,PRKD1,HOMER1,RTN4,WNK1,ERBB4,CRTC1,PDE4D,KCNJ11,MAGI2,LINGO1,KIAA1598,ZNF536,RAC1…	NA	NA	NA	NA	NA	NA	NA	NA
GO:0031325	Positive regulation of cellular metabolic process	3413	161	0.22	2.74e-08	RB1CC1,MAP2K5,MAPK1,TOX3,RCVRN,CCND1,ISL1,HBEGF,HOXB5,HOXB7,FLT3,FXR2,KLF16,SALL1,GADD45G,SMARCC1,RNF144B,ADCY3,KLF3,VAC14,AXIN1,CCNE1,E2F3,HDAC4,KLF1,DOCK3,TEF,ERBB3,TRIP11,IGF1R,CDH13,ASXL3,SAE1,ETAA1,ANKRD31,NTRK2,ZNF462,DUSP6,PPARG,KIT,MED27,ADCY9,TAL1,LHCGR,PTPRN,MST1R,NFIL3,LEO1,GPRC5B,GCN1L1,MGMT,ONECUT1,UBTF,SOCS5,LDB2,ETV5,RPTOR,TAOK2,ZMIZ2,SLCO3A1,VGLL2,RIT2,EBF1,CASP9,LEPR,RARB,NDN,PRK…	NA	NA	NA	NA	NA	NA	NA	NA
GO:0048812	Neuron projection morphogenesis	495	45	0.5	3.17e-08	MAPK1,ISL1,ZSWIM6,GPC1,CDH11,NBL1,NYAP1,ALCAM,TAOK2,PHACTR1,SLIT3,NDN,AUTS2,KIAA1598,RAC1,BCL11B,ADARB1,AMIGO1,DAB1,STXBP1,EXT1,NFIB,BRSK2,CCK,EPHB1,BCL2,DLG4,SLITRK6,DCC,RELN,NLGN1,TNIK,MYO16,UNC5C,RBFOX2,BDNF,ROBO2,SLIT2,TENM2,TSKU,KIRREL3,NRXN3,PTPRM,VEGFA,RPS6KA5	NA	NA	NA	NA	NA	NA	NA	NA
GO:0009893	Positive regulation of metabolic process	3893	177	0.2	3.22e-08	RB1CC1,MAP2K5,MAPK1,TOX3,RCVRN,CCND1,ISL1,HBEGF,HOXB5,HOXB7,FLT3,FXR2,KLF16,SALL1,GADD45G,SMARCC1,RNF144B,ADCY3,KLF3,SLC6A4,VAC14,AXIN1,CCNE1,E2F3,TAF1B,HDAC4,KLF1,DOCK3,TEF,ERBB3,TRIP11,IGF1R,CDH13,NCOR1,ASXL3,SAE1,ETAA1,ANKRD31,NTRK2,ZNF462,DUSP6,PPARG,KIT,MED27,ADCY9,TAL1,LHCGR,PTPRN,MST1R,NFIL3,LEO1,GPRC5B,GCN1L1,MGMT,ONECUT1,UBTF,SOCS5,LDB2,ETV5,RPTOR,SEC16B,TAOK2,ZMIZ2,SLCO3A1,VGLL2,RIT2,EB…	NA	NA	NA	NA	NA	NA	NA	NA
GO:0032990	Cell part morphogenesis	525	46	0.49	5.04e-08	MAPK1,ISL1,PVRL2,ZSWIM6,GPC1,CDH11,NBL1,NYAP1,ALCAM,TAOK2,PHACTR1,SLIT3,NDN,AUTS2,KIAA1598,RAC1,BCL11B,ADARB1,AMIGO1,DAB1,STXBP1,EXT1,NFIB,BRSK2,CCK,EPHB1,BCL2,DLG4,SLITRK6,DCC,RELN,NLGN1,TNIK,MYO16,UNC5C,RBFOX2,BDNF,ROBO2,SLIT2,TENM2,TSKU,KIRREL3,NRXN3,PTPRM,VEGFA,RPS6KA5	NA	NA	NA	NA	NA	NA	NA	NA
GO:0065007	Biological regulation	12171	419	0.08	5.74e-08	SKAP2,RB1CC1,CA12,MAP2K5,STX1B,MAPK1,CBLN1,TOX3,ASIC2,RCVRN,C11orf63,CCND1,SYT10,GPR63,ISL1,HBEGF,ABCG2,PRLHR,HOXB5,HOXB7,NCAPH,FLT3,SRSF6,DNAJB9,FXR2,KLF16,SALL1,RABGAP1L,PVRL2,GADD45G,ZSWIM6,ZC3H4,EXOC4,SMARCC1,AP3B1,ELP3,MBD2,GRP,CCNH,ABHD17C,SRSF1,RNF144B,ADCY3,KLF3,VPS13C,SLC6A4,VAC14,PIK3C3,RAB27B,KCNH2,AXIN1,PCSK2,CCNE1,MAST3,E2F3,ENSP00000263634,TAF1B,AKT3,GPC1,PRKG2,HDAC4,KLF1,OPRK1,SNX1…	NA	NA	NA	NA	NA	NA	NA	NA
GO:0048468	Cell development	1629	94	0.31	6.04e-08	MAPK1,ISL1,PVRL2,ZSWIM6,GPC1,HDAC4,TRIP11,CDH11,NTRK2,TENM4,PPARG,KIT,NBL1,TAL1,NYAP1,ONECUT1,PDILT,ALCAM,ETV5,TAOK2,PHACTR1,CASP9,RTN4RL1,OPCML,SLIT3,RARB,NDN,BACE2,HOMER1,RTN4,WNK1,ERBB4,AUTS2,PDE4D,MAGI2,KIAA1598,RAC1,ARHGEF26,BCL11B,NF1,ANKS1A,ADARB1,MTOR,HEY2,AMIGO1,BAI3,DAB1,AGBL4,PABPC4,STXBP1,SRPK1,TLR4,PRKG1,EXT1,NFIB,SGCZ,BRSK2,PRKAR1A,CCK,EPHB1,BCL2,DLG4,KDM1A,SLITRK6,NPY,NRG1,NOLC1,FO…	NA	NA	NA	NA	NA	NA	NA	NA
GO:0050789	Regulation of biological process	11475	400	0.09	8.47e-08	SKAP2,RB1CC1,MAP2K5,STX1B,MAPK1,CBLN1,TOX3,ASIC2,RCVRN,CCND1,SYT10,GPR63,ISL1,HBEGF,PRLHR,HOXB5,HOXB7,FLT3,SRSF6,DNAJB9,FXR2,KLF16,SALL1,RABGAP1L,PVRL2,GADD45G,ZSWIM6,ZC3H4,EXOC4,SMARCC1,AP3B1,ELP3,MBD2,GRP,CCNH,ABHD17C,SRSF1,RNF144B,ADCY3,KLF3,VPS13C,SLC6A4,VAC14,PIK3C3,RAB27B,KCNH2,AXIN1,CCNE1,MAST3,E2F3,ENSP00000263634,TAF1B,AKT3,GPC1,PRKG2,HDAC4,KLF1,OPRK1,DOCK3,TEF,ERBB3,LMBR1L,TRIP11,ZNF280…	NA	NA	NA	NA	NA	NA	NA	NA
GO:0006357	Regulation of transcription by rna polymerase ii	2172	114	0.26	1.04e-07	MAP2K5,CCND1,ISL1,HOXB5,HOXB7,KLF16,SALL1,ZC3H4,SMARCC1,ELP3,MBD2,CCNH,KLF3,CCNE1,E2F3,HDAC4,KLF1,TEF,CDH13,NCOR1,ASXL3,ZNF462,SCGB1A1,MED13L,JAZF1,PPARG,KIT,MED27,TAL1,PTPRN,CCNL1,NFIL3,LEO1,GCN1L1,CXXC5,ONECUT1,UBTF,LDB2,ETV5,ZMIZ2,UNCX,BBX,VGLL2,RIT2,EBF1,BRWD1,RARB,NDN,PRKD1,NR1I2,TRIM29,AUTS2,CRTC1,NKX2-4,LMX1B,ZNF536,BCL11B,SMARCAL1,ARHGEF2,MED23,C1orf61,HEY2,PRDM13,TCF7L2,BARHL2,SSBP3,TLR4…	NA	NA	NA	NA	NA	NA	NA	NA
GO:0030154	Cell differentiation	3702	168	0.2	1.12e-07	STX1B,MAPK1,CBLN1,CCND1,ISL1,HOXB5,HOXB7,FLT3,BBS9,DNAJB9,SALL1,PVRL2,GADD45G,ZSWIM6,ELP3,TTLL7,SLC6A4,GPC1,HDAC4,KLF1,SNX19,ERBB3,LMBR1L,TRIP11,CDH11,NTRK2,TENM4,DUSP6,GRID2,PPARG,KIT,NBL1,TAL1,SPATA19,LEO1,NYAP1,GPRC5B,ULK4,ONECUT1,CEP120,FSTL5,PDILT,ALCAM,ETV5,TAOK2,UNCX,RIT2,FAIM2,CADM1,PHACTR1,CASP9,LEPR,RTN4RL1,OPCML,SLIT3,RARB,NDN,BACE2,PRKD1,HOMER1,NR1I2,RTN4,DLK1,WNK1,ERBB4,PRRC2C,AUTS2,…	NA	NA	NA	NA	NA	NA	NA	NA
GO:0031175	Neuron projection development	680	52	0.43	2.22e-07	MAPK1,ISL1,ZSWIM6,GPC1,TRIP11,CDH11,NBL1,NYAP1,ALCAM,TAOK2,PHACTR1,RTN4RL1,SLIT3,NDN,RTN4,AUTS2,KIAA1598,RAC1,BCL11B,ADARB1,AMIGO1,DAB1,STXBP1,PRKG1,EXT1,NFIB,BRSK2,CCK,EPHB1,BCL2,DLG4,SLITRK6,NPY,DCC,RELN,NLGN1,TNIK,MYO16,RASGRF1,UNC5C,RBFOX2,BDNF,ROBO2,SLIT2,TENM2,TSKU,KIRREL3,NRXN3,PTPRM,VEGFA,RPS6KA5,IQSEC1	NA	NA	NA	NA	NA	NA	NA	NA
GO:2000026	Regulation of multicellular organismal development	2096	110	0.26	2.22e-07	MAP2K5,STX1B,MAPK1,CBLN1,ASIC2,CCND1,ISL1,HOXB7,SRSF6,ZSWIM6,AP3B1,SLC6A4,AKT3,GPC1,HDAC4,ERBB3,NTRK2,TENM4,DUSP6,AKAP6,GRID2,PPARG,KIT,NBL1,TAL1,LEO1,GPRC5B,ULK4,SOCS5,ETV5,RIT2,PHACTR1,RTN4RL1,RARB,PRKD1,RTN4,WNK1,ERBB4,CRTC1,MAGI2,LINGO1,KIAA1598,ZNF536,RAC1,SPRED2,BCL11B,NEGR1,NF1,LDLRAD4,MTOR,ARHGEF2,BRINP3,HEY2,TCF7L2,AMIGO1,BARHL2,BAI3,GNAS,DAB1,TLR4,BAG6,NPPB,ANGPTL7,CASZ1,TFAP2A,LINGO2,N…	NA	NA	NA	NA	NA	NA	NA	NA
GO:0000902	Cell morphogenesis	726	54	0.42	2.43e-07	MAPK1,ISL1,ZSWIM6,AP3B1,GPC1,CDH11,CDH13,CDH15,NBL1,TAL1,NYAP1,ALCAM,TAOK2,PHACTR1,CASP9,SLIT3,NDN,AUTS2,KIAA1598,RAC1,ARHGEF26,BCL11B,ADARB1,ARHGEF2,AMIGO1,DAB1,STXBP1,EXT1,NFIB,BRSK2,CCK,EPHB1,BCL2,DLG4,SLITRK6,NRG1,DCC,RELN,NLGN1,TNIK,MYO16,UNC5C,RBFOX2,BDNF,ROBO2,SLIT2,TENM2,TSKU,KIRREL3,ARHGEF28,NRXN3,PTPRM,VEGFA,RPS6KA5	NA	NA	NA	NA	NA	NA	NA	NA
GO:0045664	Regulation of neuron differentiation	665	51	0.43	2.7e-07	STX1B,ISL1,ZSWIM6,SLC6A4,NTRK2,GRID2,NBL1,GPRC5B,ULK4,ETV5,RIT2,RTN4RL1,RARB,PRKD1,RTN4,CRTC1,MAGI2,LINGO1,KIAA1598,ZNF536,BCL11B,NEGR1,MTOR,ARHGEF2,BRINP3,HEY2,AMIGO1,BARHL2,BAI3,DAB1,CASZ1,PTPRD,KDM4C,BRSK2,SPOCK1,BCL2,TCF4,DLG4,KDM1A,FOXO3,DCC,RELN,NLGN1,FGFR1,TNIK,MOV10,BDNF,ROBO2,SLIT2,CDK5RAP3,VEGFA	NA	NA	NA	NA	NA	NA	NA	NA
GO:0035556	Intracellular signal transduction	1712	95	0.29	2.7e-07	MAP2K5,MAPK1,HBEGF,FLT3,ADCY3,PIK3C3,RAB27B,MAST3,ENSP00000263634,AKT3,HDAC4,DOCK3,ERBB3,IGF1R,CDH13,DUSP6,AKAP6,GPR26,RASA2,GNAQ,KIT,DGKI,MRAS,ADCY9,LHCGR,MC4R,NYAP1,SOCS5,RPTOR,TAOK2,ASB3,CA8,SH2B1,RIT2,LPHN2,RUFY1,CASP9,PRKD1,DGKH,WNK1,ERBB4,GFRAL,PDE4D,NET1,KIAA1598,RAC1,NF1,CALCR,MTOR,ARHGEF2,MOK,MLLT11,NRAS,BAI3,GNAS,DAB1,FRS3,SRPK1,TLR4,PRKG1,DAXX,SCN2A,BAG6,DLG2,NPPB,PLCB4,BRSK2,PRKAR1A,B…	NA	NA	NA	NA	NA	NA	NA	NA
GO:0032879	Regulation of localization	2740	133	0.23	2.7e-07	MAP2K5,STX1B,MAPK1,ASIC2,RCVRN,SYT10,ISL1,HBEGF,RABGAP1L,ZSWIM6,ELP3,GRP,ABHD17C,SLC6A4,PIK3C3,RAB27B,KCNH2,CCNE1,AKT3,GPC1,PRKG2,HDAC4,OPRK1,ERBB3,IGF1R,CDH13,SH3GL1,SAE1,AKAP6,KCNMA1,PPARG,KIT,DGKI,NBL1,CACNG2,ULK4,ONECUT1,CEP120,LDB2,SEC16B,CACNB2,RIT2,SLC2A2,STXBP6,RUFY1,ATP13A2,CADM1,PHACTR1,LEPR,PDE4B,PRKD1,HOMER1,RTN4,ZDHHC1,WNK1,ERBB4,TRIM29,KCNQ5,PDE4D,KCNJ11,MAGI2,KIAA1598,RAC1,ARG1,NF1…	NA	NA	NA	NA	NA	NA	NA	NA
GO:0032989	Cellular component morphogenesis	614	48	0.44	4.42e-07	MAPK1,ISL1,PVRL2,ZSWIM6,GPC1,CDH11,TENM4,NBL1,NYAP1,ALCAM,TAOK2,PHACTR1,SLIT3,NDN,AUTS2,KIAA1598,RAC1,BCL11B,ADARB1,AMIGO1,DAB1,STXBP1,EXT1,NFIB,BRSK2,PRKAR1A,CCK,EPHB1,BCL2,DLG4,SLITRK6,DCC,RELN,NLGN1,TNIK,MYO16,UNC5C,RBFOX2,BDNF,ROBO2,SLIT2,TENM2,TSKU,KIRREL3,NRXN3,PTPRM,VEGFA,RPS6KA5	NA	NA	NA	NA	NA	NA	NA	NA
GO:0051254	Positive regulation of rna metabolic process	1759	96	0.28	4.42e-07	MAP2K5,MAPK1,TOX3,ISL1,HOXB5,HOXB7,KLF16,SALL1,SMARCC1,KLF3,AXIN1,CCNE1,E2F3,HDAC4,KLF1,TEF,TRIP11,CDH13,ASXL3,ZNF462,PPARG,MED27,TAL1,PTPRN,NFIL3,LEO1,GCN1L1,ONECUT1,UBTF,LDB2,ETV5,RPTOR,ZMIZ2,VGLL2,RIT2,EBF1,RARB,NDN,PRKD1,NR1I2,ERBB4,AUTS2,CRTC1,NKX2-4,LMX1B,BCL11B,PHF2,MTOR,ARHGEF2,MED23,C1orf61,HEY2,MLLT11,TCF7L2,BARHL2,SSBP3,TLR4,DAXX,CASZ1,HIVEP1,TFAP2A,NFIB,POU6F1,TFAP2B,TNRC6A,ETV6,TCF4,…	NA	NA	NA	NA	NA	NA	NA	NA
GO:1903508	Positive regulation of nucleic acid-templated transcription	1670	92	0.29	6.4e-07	MAP2K5,MAPK1,TOX3,ISL1,HOXB5,HOXB7,KLF16,SALL1,SMARCC1,KLF3,AXIN1,CCNE1,E2F3,HDAC4,KLF1,TEF,TRIP11,CDH13,ASXL3,ZNF462,PPARG,MED27,TAL1,PTPRN,NFIL3,LEO1,GCN1L1,ONECUT1,UBTF,LDB2,ETV5,RPTOR,ZMIZ2,VGLL2,RIT2,EBF1,RARB,NDN,PRKD1,NR1I2,ERBB4,AUTS2,CRTC1,NKX2-4,LMX1B,BCL11B,PHF2,MTOR,ARHGEF2,MED23,C1orf61,HEY2,MLLT11,TCF7L2,BARHL2,SSBP3,TLR4,DAXX,CASZ1,HIVEP1,TFAP2A,NFIB,POU6F1,TFAP2B,ETV6,TCF4,KDM1A,A…	NA	NA	NA	NA	NA	NA	NA	NA
GO:0021953	Central nervous system neuron differentiation	183	24	0.66	1.07e-06	CBLN1,ISL1,SALL1,ZSWIM6,CDH11,NTRK2,GRID2,TAL1,UNCX,FAIM2,ERBB4,BCL11B,ADARB1,AGBL4,NFIB,SPOCK1,EPHB1,MDGA2,NPY,DCC,SLC4A10,ROBO2,SLIT2,TSKU	NA	NA	NA	NA	NA	NA	NA	NA
GO:0045893	Positive regulation of transcription, dna-templated	1587	88	0.29	1.07e-06	MAP2K5,MAPK1,TOX3,ISL1,HOXB5,HOXB7,KLF16,SALL1,SMARCC1,KLF3,AXIN1,CCNE1,E2F3,HDAC4,KLF1,TEF,CDH13,ASXL3,ZNF462,PPARG,TAL1,PTPRN,NFIL3,LEO1,GCN1L1,ONECUT1,UBTF,LDB2,ETV5,RPTOR,ZMIZ2,VGLL2,RIT2,EBF1,RARB,NDN,PRKD1,NR1I2,ERBB4,AUTS2,CRTC1,NKX2-4,LMX1B,BCL11B,PHF2,MTOR,ARHGEF2,C1orf61,HEY2,MLLT11,TCF7L2,BARHL2,SSBP3,TLR4,CASZ1,HIVEP1,TFAP2A,NFIB,POU6F1,TFAP2B,ETV6,TCF4,KDM1A,ARNTL,NOLC1,FOXO3,FHL2,NS…	NA	NA	NA	NA	NA	NA	NA	NA
GO:0007610	Behavior	572	45	0.44	1.09e-06	MAPK1,PRLHR,UNC79,MBD2,GRP,ADCY3,SLC6A4,OPRK1,NCOR1,NTRK2,KIT,DGKI,TAL1,MC4R,ETV5,GRID1,HOMER1,GFRAL,CRTC1,NEGR1,NF1,ADARB1,COMT,MTOR,BAI3,DAB1,SCN2A,CCK,GRIN2A,BCL2,DLG4,SLITRK6,NPY,NRG1,PRKAR1B,RELN,SLC4A10,FAM19A2,OPRM1,RASGRF1,BDNF,ADCY5,GRIA1,KIRREL3,NRXN3	NA	NA	NA	NA	NA	NA	NA	NA
GO:0007420	Brain development	745	53	0.4	1.09e-06	MACROD2,CBLN1,C11orf63,ISL1,SALL1,ZSWIM6,SLC6A4,NTRK2,GRID2,CEP120,UNCX,FAIM2,LPHN2,PHACTR1,RTN4RL1,RARB,RTN4,ERBB4,BCL11B,NF1,MTOR,AMIGO1,DAB1,SSBP3,PRKG1,TMEM57,BAG6,EXT1,NFIB,POU6F1,BAD,GRIN2A,BCL2,KDM1A,DMRTA2,NPY,NRG1,IMMP2L,FOXO3,RELN,SLC4A10,FGFR1,MYO16,CCDC39,UNC5C,RBFOX2,ROBO2,SLIT2,TSKU,PAFAH1B2,KIRREL3,CDH22,CDK5RAP3	NA	NA	NA	NA	NA	NA	NA	NA
GO:0010628	Positive regulation of gene expression	2337	116	0.24	1.09e-06	MAP2K5,MAPK1,TOX3,ISL1,HOXB5,HOXB7,FXR2,KLF16,SALL1,SMARCC1,KLF3,SLC6A4,AXIN1,CCNE1,E2F3,TAF1B,HDAC4,KLF1,TEF,ERBB3,CDH13,NCOR1,ASXL3,NTRK2,ZNF462,PPARG,KIT,TAL1,PTPRN,NFIL3,LEO1,GPRC5B,GCN1L1,ONECUT1,UBTF,LDB2,ETV5,RPTOR,SEC16B,ZMIZ2,VGLL2,RIT2,EBF1,ATP13A2,CADM1,PDE4B,RARB,NDN,PRKD1,NR1I2,RTN4,ERBB4,AUTS2,CRTC1,NKX2-4,PDE4D,LMX1B,BCL11B,PHF2,CALCR,MTOR,SGMS1,ARHGEF2,MED23,C1orf61,HEY2,MLLT11,TC…	NA	NA	NA	NA	NA	NA	NA	NA
GO:0061564	Axon development	421	37	0.49	1.83e-06	MAPK1,ISL1,GPC1,CDH11,ALCAM,TAOK2,RTN4RL1,SLIT3,NDN,RTN4,AUTS2,KIAA1598,RAC1,BCL11B,ADARB1,AMIGO1,DAB1,STXBP1,EXT1,NFIB,BRSK2,CCK,EPHB1,BCL2,SLITRK6,DCC,RELN,UNC5C,BDNF,ROBO2,SLIT2,TENM2,TSKU,NRXN3,PTPRM,VEGFA,RPS6KA5	NA	NA	NA	NA	NA	NA	NA	NA
GO:0045935	Positive regulation of nucleobase-containing compound metabolic process	1927	100	0.26	1.86e-06	MAP2K5,MAPK1,TOX3,RCVRN,ISL1,HOXB5,HOXB7,KLF16,SALL1,SMARCC1,KLF3,AXIN1,CCNE1,E2F3,HDAC4,KLF1,TEF,TRIP11,CDH13,ASXL3,ANKRD31,ZNF462,PPARG,MED27,TAL1,PTPRN,NFIL3,LEO1,GCN1L1,MGMT,ONECUT1,UBTF,LDB2,ETV5,RPTOR,ZMIZ2,VGLL2,RIT2,EBF1,RARB,NDN,PRKD1,NR1I2,ERBB4,AUTS2,CRTC1,NKX2-4,LMX1B,BCL11B,PHF2,MTOR,ARHGEF2,MED23,C1orf61,HEY2,MLLT11,TCF7L2,BARHL2,SSBP3,TLR4,DAXX,CASZ1,HIVEP1,TFAP2A,NFIB,POU6F1,TFAP2…	NA	NA	NA	NA	NA	NA	NA	NA
GO:0007409	Axonogenesis	384	35	0.5	1.93e-06	MAPK1,ISL1,GPC1,CDH11,ALCAM,TAOK2,SLIT3,NDN,AUTS2,KIAA1598,RAC1,BCL11B,ADARB1,AMIGO1,DAB1,STXBP1,EXT1,NFIB,BRSK2,CCK,EPHB1,BCL2,SLITRK6,DCC,RELN,UNC5C,BDNF,ROBO2,SLIT2,TENM2,TSKU,NRXN3,PTPRM,VEGFA,RPS6KA5	NA	NA	NA	NA	NA	NA	NA	NA
GO:0048667	Cell morphogenesis involved in neuron differentiation	445	38	0.48	2.2e-06	MAPK1,ISL1,GPC1,CDH11,ALCAM,TAOK2,PHACTR1,SLIT3,NDN,AUTS2,KIAA1598,RAC1,BCL11B,ADARB1,AMIGO1,DAB1,STXBP1,EXT1,NFIB,BRSK2,CCK,EPHB1,BCL2,DLG4,SLITRK6,DCC,RELN,UNC5C,RBFOX2,BDNF,ROBO2,SLIT2,TENM2,TSKU,NRXN3,PTPRM,VEGFA,RPS6KA5	NA	NA	NA	NA	NA	NA	NA	NA
GO:0060322	Head development	788	54	0.38	2.32e-06	MAPK1,MACROD2,CBLN1,C11orf63,ISL1,SALL1,ZSWIM6,SLC6A4,NTRK2,GRID2,CEP120,UNCX,FAIM2,LPHN2,PHACTR1,RTN4RL1,RARB,RTN4,ERBB4,BCL11B,NF1,MTOR,AMIGO1,DAB1,SSBP3,PRKG1,TMEM57,BAG6,EXT1,NFIB,POU6F1,BAD,GRIN2A,BCL2,KDM1A,DMRTA2,NPY,NRG1,IMMP2L,FOXO3,RELN,SLC4A10,FGFR1,MYO16,CCDC39,UNC5C,RBFOX2,ROBO2,SLIT2,TSKU,PAFAH1B2,KIRREL3,CDH22,CDK5RAP3	NA	NA	NA	NA	NA	NA	NA	NA
GO:0120036	Plasma membrane bounded cell projection organization	1122	68	0.33	2.71e-06	TTC17,MAPK1,C11orf63,ISL1,BBS9,PVRL2,ZSWIM6,GPC1,TRIP11,IGF1R,CDH11,CDH13,KIT,NBL1,NYAP1,ONECUT1,ALCAM,TAOK2,SH2B1,PHACTR1,RTN4RL1,SLIT3,NDN,RTN4,AUTS2,KIAA1598,RAC1,ARHGEF26,BCL11B,ADARB1,MTOR,AMIGO1,PKHD1,DAB1,STXBP1,PRKG1,EXT1,NFIB,BRSK2,CCK,EPHB1,BCL2,DLG4,SLITRK6,NPY,DCC,RELN,NLGN1,TNIK,MYO16,CCDC39,RASGRF1,UNC5C,RBFOX2,BDNF,ROBO2,TTC26,SLIT2,TENM2,TSKU,KIRREL3,NEDD1,NRXN3,CLUAP1,PTPRM,VEGFA…	NA	NA	NA	NA	NA	NA	NA	NA
GO:0065009	Regulation of molecular function	4913	201	0.16	2.76e-06	MAP2K5,MAPK1,RCVRN,CCND1,ISL1,HBEGF,HOXB5,HOXB7,NCAPH,FLT3,KLF16,SALL1,RABGAP1L,GADD45G,ZC3H4,SMARCC1,ELP3,MBD2,GRP,CCNH,ADCY3,KLF3,VAC14,AXIN1,CCNE1,E2F3,HDAC4,KLF1,DOCK3,TEF,ERBB3,TRIP11,ZNF280D,IGF1R,NCOR1,SAE1,ETAA1,NTRK2,ZNF462,SCGB1A1,DUSP6,CRIM1,AKAP6,MED13L,JAZF1,RASA2,GNAQ,MMP16,PPARG,KIT,DGKI,NBL1,MED27,ADCY9,TAL1,LHCGR,ARHGAP15,CCNL1,MST1R,NFIL3,CACNG2,GPRC5B,GCN1L1,ONECUT1,UBTF,SOCS5,…	NA	NA	NA	NA	NA	NA	NA	NA
GO:0010557	Positive regulation of macromolecule biosynthetic process	1906	98	0.26	3.78e-06	MAP2K5,MAPK1,TOX3,ISL1,HOXB5,HOXB7,FXR2,KLF16,SALL1,SMARCC1,KLF3,AXIN1,CCNE1,E2F3,HDAC4,KLF1,TEF,TRIP11,CDH13,ASXL3,ZNF462,PPARG,MED27,TAL1,PTPRN,NFIL3,LEO1,GCN1L1,ONECUT1,UBTF,LDB2,ETV5,RPTOR,ZMIZ2,VGLL2,RIT2,EBF1,RARB,NDN,PRKD1,NR1I2,ERBB4,AUTS2,CRTC1,NKX2-4,LMX1B,RAC1,BCL11B,PHF2,MTOR,ARHGEF2,MED23,C1orf61,HEY2,MLLT11,TCF7L2,BARHL2,SSBP3,TLR4,DAXX,CASZ1,HIVEP1,TFAP2A,NFIB,POU6F1,TFAP2B,ETV6,TC…	NA	NA	NA	NA	NA	NA	NA	NA
GO:0051171	Regulation of nitrogen compound metabolic process	5836	229	0.14	4.39e-06	RB1CC1,MAP2K5,MAPK1,TOX3,RCVRN,CCND1,ISL1,HBEGF,HOXB5,HOXB7,FLT3,SRSF6,FXR2,KLF16,SALL1,GADD45G,ZC3H4,SMARCC1,ELP3,MBD2,CCNH,SRSF1,RNF144B,ADCY3,KLF3,AXIN1,CCNE1,E2F3,HDAC4,KLF1,DOCK3,TEF,ERBB3,TRIP11,ZNF280D,IGF1R,CDH13,NCOR1,ASXL3,SAE1,ETAA1,ANKRD31,NTRK2,ZNF462,SCGB1A1,DUSP6,CRIM1,MED13L,JAZF1,GNAQ,PPARG,KIT,MED27,ADCY9,TAL1,PTPRN,CCNL1,MST1R,NFIL3,LEO1,GPRC5B,GCN1L1,ULK4,MGMT,CXXC5,ONECUT1,UB…	NA	NA	NA	NA	NA	NA	NA	NA
GO:0051962	Positive regulation of nervous system development	547	42	0.43	5.55e-06	CBLN1,ASIC2,NTRK2,TENM4,GRID2,PPARG,KIT,NBL1,GPRC5B,ETV5,RIT2,RARB,PRKD1,CRTC1,MAGI2,KIAA1598,NEGR1,MTOR,ARHGEF2,BRINP3,AMIGO1,BAI3,DAB1,LINGO2,PTPRD,KDM4C,EPHB1,BCL2,TCF4,DLG4,KDM1A,SLITRK6,DMRTA2,RELN,NLGN1,FGFR1,OPRM1,IL34,BDNF,ROBO2,SLIT2,VEGFA	NA	NA	NA	NA	NA	NA	NA	NA
GO:0031328	Positive regulation of cellular biosynthetic process	2005	101	0.25	5.55e-06	MAP2K5,MAPK1,TOX3,RCVRN,ISL1,HOXB5,HOXB7,FXR2,KLF16,SALL1,SMARCC1,KLF3,AXIN1,CCNE1,E2F3,HDAC4,KLF1,TEF,TRIP11,CDH13,ASXL3,ZNF462,PPARG,MED27,TAL1,LHCGR,PTPRN,NFIL3,LEO1,GCN1L1,ONECUT1,UBTF,LDB2,ETV5,RPTOR,ZMIZ2,VGLL2,RIT2,EBF1,RARB,NDN,PRKD1,NR1I2,ERBB4,AUTS2,CRTC1,NKX2-4,LMX1B,RAC1,BCL11B,PHF2,MTOR,ARHGEF2,MED23,C1orf61,HEY2,MLLT11,TCF7L2,BARHL2,SSBP3,TLR4,DAXX,CASZ1,HIVEP1,TFAP2A,NFIB,POU6F1,TF…	NA	NA	NA	NA	NA	NA	NA	NA
GO:0060255	Regulation of macromolecule metabolic process	6407	246	0.13	5.55e-06	RB1CC1,MAP2K5,STX1B,MAPK1,TOX3,CCND1,ISL1,HBEGF,HOXB5,HOXB7,FLT3,SRSF6,FXR2,KLF16,SALL1,GADD45G,ZC3H4,SMARCC1,ELP3,MBD2,CCNH,SRSF1,RNF144B,ADCY3,KLF3,SLC6A4,AXIN1,CCNE1,E2F3,TAF1B,HDAC4,KLF1,DOCK3,TEF,ERBB3,TRIP11,ZNF280D,IGF1R,CDH13,NCOR1,ASXL3,SAE1,ETAA1,ANKRD31,NTRK2,ZNF462,SCGB1A1,DUSP6,CRIM1,MED13L,JAZF1,GNAQ,PPARG,KIT,MED27,ADCY9,TAL1,PTPRN,CCNL1,MST1R,NFIL3,LEO1,GPRC5B,GCN1L1,ULK4,MGMT,CXX…	NA	NA	NA	NA	NA	NA	NA	NA
GO:0045595	Regulation of cell differentiation	1874	96	0.25	5.96e-06	STX1B,MAPK1,CCND1,ISL1,SRSF6,ZSWIM6,AP3B1,SLC6A4,GPC1,HDAC4,NTRK2,TENM4,AKAP6,GRID2,PPARG,KIT,CDH15,NBL1,TAL1,LEO1,GPRC5B,ULK4,SOCS5,ETV5,UNCX,RIT2,PHACTR1,RTN4RL1,RARB,PRKD1,RTN4,ERBB4,CRTC1,MAGI2,LINGO1,KIAA1598,ZNF536,RAC1,SPRED2,BCL11B,NEGR1,NF1,LDLRAD4,MTOR,ARHGEF2,BRINP3,HEY2,TCF7L2,AMIGO1,BARHL2,BAI3,GNAS,DAB1,TLR4,CASZ1,TFAP2A,PTPRD,KDM4C,BRSK2,PRTG,FAM101A,TFAP2B,BAD,SPOCK1,TRPS1,TNRC6A,…	NA	NA	NA	NA	NA	NA	NA	NA
GO:0009891	Positive regulation of biosynthetic process	2040	102	0.24	6.36e-06	MAP2K5,MAPK1,TOX3,RCVRN,ISL1,HOXB5,HOXB7,FXR2,KLF16,SALL1,SMARCC1,KLF3,AXIN1,CCNE1,E2F3,HDAC4,KLF1,TEF,TRIP11,CDH13,ASXL3,ZNF462,PPARG,MED27,TAL1,LHCGR,PTPRN,NFIL3,LEO1,GCN1L1,ONECUT1,UBTF,LDB2,ETV5,RPTOR,ZMIZ2,VGLL2,RIT2,EBF1,RARB,NDN,PRKD1,NR1I2,ERBB4,AUTS2,CRTC1,NKX2-4,LMX1B,RAC1,BCL11B,PHF2,MTOR,ARHGEF2,MED23,C1orf61,HEY2,MLLT11,TCF7L2,BARHL2,SSBP3,TLR4,DAXX,CASZ1,HIVEP1,TFAP2A,NFIB,POU6F1,TF…	NA	NA	NA	NA	NA	NA	NA	NA
GO:0031323	Regulation of cellular metabolic process	6239	240	0.13	7.78e-06	RB1CC1,MAP2K5,MAPK1,TOX3,RCVRN,CCND1,ISL1,HBEGF,HOXB5,HOXB7,FLT3,SRSF6,FXR2,KLF16,SALL1,GADD45G,ZC3H4,EXOC4,SMARCC1,ELP3,MBD2,CCNH,SRSF1,RNF144B,ADCY3,KLF3,VPS13C,VAC14,AXIN1,CCNE1,E2F3,HDAC4,KLF1,DOCK3,TEF,ERBB3,TRIP11,ZNF280D,IGF1R,CDH13,NCOR1,ASXL3,C18orf8,SAE1,ETAA1,ANKRD31,NTRK2,ZNF462,SCGB1A1,DUSP6,CRIM1,MED13L,JAZF1,GNAQ,PPARG,KIT,MED27,ADCY9,TAL1,LHCGR,PTPRN,CCNL1,MST1R,NFIL3,LEO1,GPRC5B,…	NA	NA	NA	NA	NA	NA	NA	NA
GO:0033674	Positive regulation of kinase activity	624	45	0.4	8.88e-06	MAP2K5,MAPK1,CCND1,HBEGF,FLT3,GADD45G,ADCY3,VAC14,AXIN1,DOCK3,ERBB3,IGF1R,ETAA1,NTRK2,DUSP6,KIT,ADCY9,TAL1,MST1R,GPRC5B,GCN1L1,RPTOR,TAOK2,PRKD1,WNK1,ERBB4,GFRAL,MTOR,DAB1,TLR4,DAXX,PRKAR1A,BAD,EPHB1,DLG4,NRG1,PRKAR1B,RELN,FGFR1,IL34,TNIK,BDNF,ADCY5,HMGA2,VEGFA	NA	NA	NA	NA	NA	NA	NA	NA
GO:0023051	Regulation of signaling	3553	154	0.18	9.18e-06	RB1CC1,MAP2K5,STX1B,MAPK1,CBLN1,SYT10,ISL1,HBEGF,FLT3,DNAJB9,SALL1,PVRL2,GADD45G,MBD2,GRP,SLC6A4,AXIN1,GPC1,ERBB3,LMBR1L,IGF1R,CDH11,CDH13,NCOR1,SH3GL1,NTRK2,DUSP6,AKAP6,GRID2,RASA2,GNAQ,PPARG,KIT,DGKI,NBL1,TAL1,ARHGAP15,MST1R,CACNG2,GPRC5B,ULK4,CXXC5,ONECUT1,SOCS5,OTUD7A,RPTOR,TAOK2,CACNB2,SH2B1,RIT2,FAIM2,TNNI3K,SLC2A2,CADM1,GRID1,SLIT3,PRKD1,HOMER1,PPFIA3,RTN4,DLK1,WNK1,ERBB4,GFRAL,AUTS2,CRTC1…	NA	NA	NA	NA	NA	NA	NA	NA
WP4540	Hippo signaling regulation pathways	98	17	0.78	1.27e-05	FLT3,IGF1R,CDH11,CDH13,NTRK2,GNAQ,KIT,CDH15,RAC1,MTOR,TCF7L2,GNAS,PLCB4,PRKAR1A,PRKAR1B,FGFR1,CDH22	NA	NA	NA	NA	NA	NA	NA	NA
GO:0045944	Positive regulation of transcription by rna polymerase ii	1253	71	0.3	1.28e-05	MAP2K5,ISL1,HOXB5,HOXB7,KLF16,SALL1,SMARCC1,KLF3,E2F3,HDAC4,KLF1,TEF,CDH13,ASXL3,ZNF462,PPARG,TAL1,PTPRN,LEO1,GCN1L1,ONECUT1,LDB2,ETV5,ZMIZ2,VGLL2,RIT2,EBF1,RARB,NDN,PRKD1,NR1I2,AUTS2,CRTC1,NKX2-4,LMX1B,BCL11B,ARHGEF2,C1orf61,HEY2,TCF7L2,BARHL2,SSBP3,TLR4,HIVEP1,TFAP2A,NFIB,POU6F1,TFAP2B,ETV6,TCF4,KDM1A,ARNTL,FOXO3,SOX5,DP2,MAML3,ZNF131,MLIP,WWC1,EBF2,KMT2A,HMGA2,CDK5RAP3,PCGF5,NFAT5,KLF14,ZBTB7C…	NA	NA	NA	NA	NA	NA	NA	NA
GO:0010646	Regulation of cell communication	3514	152	0.18	1.28e-05	RB1CC1,MAP2K5,STX1B,MAPK1,CBLN1,SYT10,ISL1,HBEGF,FLT3,DNAJB9,SALL1,PVRL2,GADD45G,MBD2,GRP,SLC6A4,AXIN1,GPC1,ERBB3,LMBR1L,IGF1R,CDH11,CDH13,NCOR1,SH3GL1,NTRK2,DUSP6,AKAP6,GRID2,RASA2,GNAQ,PPARG,KIT,DGKI,NBL1,TAL1,ARHGAP15,MST1R,CACNG2,GPRC5B,ULK4,CXXC5,ONECUT1,SOCS5,OTUD7A,RPTOR,TAOK2,CACNB2,SH2B1,RIT2,FAIM2,SLC2A2,CADM1,GRID1,SLIT3,PRKD1,HOMER1,PPFIA3,RTN4,DLK1,WNK1,ERBB4,GFRAL,AUTS2,CRTC1,PDE4D,…	NA	NA	NA	NA	NA	NA	NA	NA
GO:0007154	Cell communication	5320	210	0.14	1.49e-05	SKAP2,MAP2K5,STX1B,MAPK1,CBLN1,ASIC2,RCVRN,CCND1,SYT10,GPR63,HBEGF,PRLHR,FLT3,DNAJB9,KLF16,EXOC4,SMARCC1,GRP,ADCY3,VAC14,PIK3C3,RAB27B,AXIN1,CCNE1,MAST3,ENSP00000263634,AKT3,PRKG2,HDAC4,OPRK1,SNX19,DOCK3,ERBB3,LMBR1L,IGF1R,CDH13,SH3GL1,NTRK2,NPFFR1,SCGB1A1,TENM4,DUSP6,CRIM1,AKAP6,GRID2,GPR26,RASA2,GNAQ,PPARG,KIT,DGKI,MRAS,NBL1,ADCY9,LHCGR,ARHGAP15,PTPRN,MST1R,LEO1,MC4R,CACNG2,NYAP1,GPRC5B,GCN1L1,…	NA	NA	NA	NA	NA	NA	NA	NA
GO:0051716	Cellular response to stimulus	6489	246	0.12	1.49e-05	SKAP2,MAP2K5,MAPK1,MACROD2,NTHL1,ASIC2,RCVRN,CCND1,SYT10,GPR63,ISL1,HBEGF,ABCG2,PRLHR,FLT3,DNAJB9,KLF16,SMARCC1,MBD2,GRP,CCNH,ADCY3,KLF3,SLC6A4,VAC14,PIK3C3,RAB27B,KCNH2,AXIN1,CCNE1,MAST3,ENSP00000263634,AKT3,PRKG2,HDAC4,KLF1,OPRK1,DOCK3,ERBB3,LMBR1L,IGF1R,CDH13,SH3GL1,ETAA1,NTRK2,NPFFR1,SCGB1A1,TENM4,DUSP6,CRIM1,AKAP6,GRID2,GPR26,RASA2,GNAQ,PPARG,KIT,DGKI,MRAS,NBL1,ADCY9,LHCGR,ARHGAP15,PTPRN,MST…	NA	NA	NA	NA	NA	NA	NA	NA
GO:0080090	Regulation of primary metabolic process	6032	232	0.13	1.5e-05	RB1CC1,MAP2K5,MAPK1,TOX3,RCVRN,CCND1,ISL1,HBEGF,HOXB5,HOXB7,FLT3,SRSF6,FXR2,KLF16,SALL1,GADD45G,ZC3H4,SMARCC1,ELP3,MBD2,CCNH,SRSF1,RNF144B,ADCY3,KLF3,AXIN1,CCNE1,E2F3,HDAC4,KLF1,DOCK3,TEF,ERBB3,TRIP11,ZNF280D,IGF1R,CDH13,NCOR1,ASXL3,SAE1,ETAA1,ANKRD31,NTRK2,ZNF462,SCGB1A1,DUSP6,CRIM1,MED13L,JAZF1,GNAQ,PPARG,KIT,MED27,ADCY9,TAL1,LHCGR,PTPRN,CCNL1,MST1R,NFIL3,LEO1,GPRC5B,GCN1L1,ULK4,MGMT,CXXC5,ONEC…	NA	NA	NA	NA	NA	NA	NA	NA
GO:0050793	Regulation of developmental process	2648	122	0.21	1.54e-05	MAP2K5,STX1B,MAPK1,CBLN1,ASIC2,CCND1,ISL1,HOXB7,SRSF6,ZSWIM6,AP3B1,SLC6A4,AKT3,GPC1,HDAC4,ERBB3,NTRK2,TENM4,DUSP6,AKAP6,GRID2,PPARG,KIT,CDH15,NBL1,TAL1,ARHGAP15,LEO1,GPRC5B,ULK4,SOCS5,ETV5,TAOK2,UNCX,RIT2,PHACTR1,RTN4RL1,BRWD1,RARB,PRKD1,RTN4,WNK1,ERBB4,CRTC1,MAGI2,LINGO1,KIAA1598,ZNF536,RAC1,SPRED2,BCL11B,NEGR1,NF1,LDLRAD4,ZRANB1,MTOR,ARHGEF2,BRINP3,HEY2,TCF7L2,AMIGO1,BARHL2,BAI3,GNAS,DAB1,SSBP3…	NA	NA	NA	NA	NA	NA	NA	NA
GO:0042325	Regulation of phosphorylation	1626	85	0.26	1.57e-05	RB1CC1,MAP2K5,MAPK1,CCND1,ISL1,HBEGF,FLT3,FXR2,GADD45G,ELP3,CCNH,ADCY3,VAC14,AXIN1,CCNE1,HDAC4,DOCK3,ERBB3,IGF1R,NCOR1,ETAA1,NTRK2,DUSP6,GNAQ,KIT,ADCY9,TAL1,CCNL1,MST1R,GPRC5B,GCN1L1,ULK4,SOCS5,LDB2,RPTOR,TAOK2,SLCO3A1,RIT2,LEPR,PRKD1,WNK1,ERBB4,GFRAL,PDE4D,RAC1,SPRED2,NF1,LDLRAD4,CALCR,ADARB1,MTOR,ARHGEF2,PKHD1,DAB1,TLR4,DAXX,PRKAR1A,BAD,CCK,EPHB1,BCL2,DLG4,NRG1,PRKAR1B,RELN,FGFR1,OPRM1,NSD1,IL3…	NA	NA	NA	NA	NA	NA	NA	NA
GO:0023052	Signaling	5239	207	0.14	1.73e-05	SKAP2,MAP2K5,STX1B,MAPK1,CBLN1,ASIC2,RCVRN,CCND1,SYT10,GPR63,HBEGF,PRLHR,FLT3,DNAJB9,KLF16,EXOC4,SMARCC1,GRP,ADCY3,VAC14,PIK3C3,RAB27B,KCNH2,AXIN1,CCNE1,MAST3,ENSP00000263634,AKT3,PRKG2,HDAC4,OPRK1,SNX19,DOCK3,ERBB3,LMBR1L,IGF1R,CDH13,SH3GL1,NTRK2,NPFFR1,SCGB1A1,TENM4,DUSP6,CRIM1,AKAP6,GRID2,GPR26,RASA2,GNAQ,PPARG,KIT,DGKI,MRAS,NBL1,ADCY9,LHCGR,ARHGAP15,PTPRN,MST1R,LEO1,MC4R,CACNG2,NYAP1,GPRC5B,O…	NA	NA	NA	NA	NA	NA	NA	NA
HSA-112316	Neuronal System	406	36	0.49	1.92e-05	MAPK1,SYT10,ADCY3,SLC6A4,KCNH2,KCNMA1,ADCY9,CACNG2,CACNB2,HOMER1,PPFIA3,SLC6A13,ERBB4,KCNQ5,KCNJ11,LRFN2,RAC1,COMT,NRAS,STXBP1,DLG2,PTPRD,PRKAR1A,GRIN2A,DLG4,SLITRK6,NRG1,PRKAR1B,NLGN1,RASGRF1,ADCY5,GRIA1,KCNB2,NRXN3,KCNJ12,GNB1	NA	NA	NA	NA	NA	NA	NA	NA
GO:0019222	Regulation of metabolic process	6948	259	0.12	2.03e-05	RB1CC1,MAP2K5,STX1B,MAPK1,TOX3,RCVRN,CCND1,ISL1,HBEGF,HOXB5,HOXB7,FLT3,SRSF6,FXR2,KLF16,SALL1,GADD45G,ZC3H4,EXOC4,SMARCC1,ELP3,MBD2,CCNH,SRSF1,RNF144B,ADCY3,KLF3,VPS13C,SLC6A4,VAC14,AXIN1,CCNE1,E2F3,TAF1B,HDAC4,KLF1,DOCK3,TEF,ERBB3,TRIP11,ZNF280D,IGF1R,CDH13,NCOR1,ASXL3,C18orf8,SAE1,ETAA1,ANKRD31,NTRK2,ZNF462,SCGB1A1,DUSP6,CRIM1,MED13L,JAZF1,GNAQ,PPARG,KIT,MED27,ADCY9,TAL1,LHCGR,PTPRN,CCNL1,MST1R…	NA	NA	NA	NA	NA	NA	NA	NA
GO:0000904	Cell morphogenesis involved in differentiation	566	41	0.4	2.72e-05	MAPK1,ISL1,GPC1,CDH11,TAL1,ALCAM,TAOK2,PHACTR1,CASP9,SLIT3,NDN,AUTS2,KIAA1598,RAC1,ARHGEF26,BCL11B,ADARB1,AMIGO1,DAB1,STXBP1,EXT1,NFIB,BRSK2,CCK,EPHB1,BCL2,DLG4,SLITRK6,DCC,RELN,UNC5C,RBFOX2,BDNF,ROBO2,SLIT2,TENM2,TSKU,NRXN3,PTPRM,VEGFA,RPS6KA5	NA	NA	NA	NA	NA	NA	NA	NA
GO:0044093	Positive regulation of molecular function	1842	92	0.24	2.94e-05	MAP2K5,MAPK1,RCVRN,CCND1,ISL1,HBEGF,NCAPH,FLT3,RABGAP1L,GADD45G,MBD2,ADCY3,VAC14,AXIN1,HDAC4,DOCK3,ERBB3,IGF1R,SAE1,ETAA1,NTRK2,DUSP6,AKAP6,RASA2,GNAQ,MMP16,PPARG,KIT,ADCY9,TAL1,ARHGAP15,MST1R,CACNG2,GPRC5B,GCN1L1,RPTOR,AGAP1,TAOK2,CACNB2,SLCO3A1,CASP9,PRKD1,WNK1,ERBB4,GFRAL,CRTC1,KCNJ11,MAGI2,NET1,ARHGEF26,NF1,CALCR,MTOR,ARHGEF2,RGS17,TCF7L2,AMIGO1,EVI5,BAI3,DNAJB4,GNAS,DAB1,TLR4,DAXX,PRKAR1A,BA…	NA	NA	NA	NA	NA	NA	NA	NA
GO:0019220	Regulation of phosphate metabolic process	1816	91	0.24	2.99e-05	RB1CC1,MAP2K5,MAPK1,RCVRN,CCND1,ISL1,HBEGF,FLT3,FXR2,GADD45G,ELP3,CCNH,ADCY3,VAC14,AXIN1,CCNE1,HDAC4,DOCK3,ERBB3,IGF1R,NCOR1,ETAA1,NTRK2,DUSP6,GNAQ,KIT,ADCY9,TAL1,LHCGR,CCNL1,MST1R,GPRC5B,GCN1L1,ULK4,SOCS5,LDB2,RPTOR,TAOK2,SLCO3A1,RIT2,PHACTR1,LEPR,PRKD1,WNK1,ERBB4,GFRAL,PDE4D,MAGI2,RAC1,SPRED2,NF1,LDLRAD4,CALCR,ADARB1,MTOR,ARHGEF2,PKHD1,DAB1,TLR4,DAXX,DLG2,URI1,PRKAR1A,BAD,CCK,EPHB1,BCL2,DLG4,NR…	NA	NA	NA	NA	NA	NA	NA	NA
GO:0099536	Synaptic signaling	463	36	0.44	3.09e-05	STX1B,MAPK1,CBLN1,ASIC2,SYT10,EXOC4,OPRK1,NTRK2,GRID2,GNAQ,DGKI,ETV5,CACNB2,RIT2,GRID1,HOMER1,PPFIA3,CRTC1,NF1,ADARB1,GRM3,STXBP1,DLG2,PTPRD,CADPS,GRIN2A,DLG4,NPY,NRG1,NLGN1,OPRM1,CADPS2,BDNF,GRIA1,TENM2,GNB1	NA	NA	NA	NA	NA	NA	NA	NA
GO:0043549	Regulation of kinase activity	918	56	0.33	3.24e-05	MAP2K5,MAPK1,CCND1,HBEGF,FLT3,GADD45G,ELP3,CCNH,ADCY3,VAC14,AXIN1,CCNE1,DOCK3,ERBB3,IGF1R,ETAA1,NTRK2,DUSP6,GNAQ,KIT,ADCY9,TAL1,CCNL1,MST1R,GPRC5B,GCN1L1,SOCS5,LDB2,RPTOR,TAOK2,PRKD1,WNK1,ERBB4,GFRAL,SPRED2,NF1,ADARB1,MTOR,DAB1,TLR4,DAXX,PRKAR1A,BAD,EPHB1,DLG4,NRG1,PRKAR1B,RELN,FGFR1,IL34,TNIK,BDNF,ADCY5,HMGA2,CDK5RAP3,VEGFA	NA	NA	NA	NA	NA	NA	NA	NA
GO:0050804	Modulation of chemical synaptic transmission	446	35	0.44	3.64e-05	STX1B,MAPK1,CBLN1,SLC6A4,CDH11,SH3GL1,NTRK2,GRID2,KIT,DGKI,CACNB2,GRID1,HOMER1,PPFIA3,CRTC1,LRFN2,NF1,MTOR,GRM3,STXBP1,PLCB4,GRIN2A,EPHB1,DLG4,PRKAR1B,DGKB,DCC,RELN,NLGN1,SLC4A10,PLCL1,RASGRF1,BDNF,MCTP1,GRIA1	NA	NA	NA	NA	NA	NA	NA	NA
GO:0048513	Animal organ development	3197	139	0.18	3.64e-05	RB1CC1,MAP2K5,MAPK1,MACROD2,CBLN1,C11orf63,CCND1,ISL1,HBEGF,HOXB5,HOXB7,FLT3,DNAJB9,SALL1,ZSWIM6,EXOC4,SMARCC1,AP3B1,MBD2,SLC6A4,HDAC4,KLF1,SNX19,ERBB3,LMBR1L,TRIP11,ASXL3,NTRK2,TENM4,GRID2,MMP16,PPARG,KIT,MRAS,NBL1,TAL1,LHCGR,PTPRN,ONECUT1,CEP120,LDB2,GPD2,PDS5B,UNCX,RBBP6,BBX,VGLL2,FAIM2,LPHN2,PHACTR1,CASP9,LEPR,RTN4RL1,OTOL1,SLIT3,RARB,HOMER1,RTN4,ERBB4,PRRC2C,MAGI2,ARG1,BCL11B,NF1,PHF2,ADARB1…	NA	NA	NA	NA	NA	NA	NA	NA
GO:0001932	Regulation of protein phosphorylation	1459	77	0.27	4.17e-05	RB1CC1,MAP2K5,MAPK1,CCND1,ISL1,HBEGF,FLT3,FXR2,GADD45G,ELP3,CCNH,ADCY3,AXIN1,CCNE1,DOCK3,ERBB3,IGF1R,NCOR1,ETAA1,NTRK2,DUSP6,GNAQ,KIT,ADCY9,TAL1,CCNL1,MST1R,GPRC5B,GCN1L1,ULK4,SOCS5,RPTOR,TAOK2,SLCO3A1,RIT2,LEPR,PRKD1,WNK1,ERBB4,GFRAL,PDE4D,RAC1,SPRED2,NF1,LDLRAD4,CALCR,ADARB1,MTOR,ARHGEF2,PKHD1,DAB1,TLR4,DAXX,PRKAR1A,CCK,EPHB1,BCL2,DLG4,NRG1,PRKAR1B,RELN,FGFR1,OPRM1,NSD1,IL34,TNIK,PLCL1,BDNF,ADC…	NA	NA	NA	NA	NA	NA	NA	NA
GO:2000112	Regulation of cellular macromolecule biosynthetic process	3878	161	0.16	4.76e-05	MAP2K5,MAPK1,TOX3,CCND1,ISL1,HBEGF,HOXB5,HOXB7,FXR2,KLF16,SALL1,ZC3H4,SMARCC1,ELP3,MBD2,CCNH,KLF3,AXIN1,CCNE1,E2F3,HDAC4,KLF1,TEF,ZNF280D,CDH13,NCOR1,ASXL3,ZNF462,SCGB1A1,MED13L,JAZF1,PPARG,KIT,MED27,TAL1,PTPRN,CCNL1,NFIL3,LEO1,GCN1L1,CXXC5,ONECUT1,UBTF,LDB2,ZNF565,ETV5,RPTOR,ZMIZ2,UNCX,RBBP6,BBX,SLCO3A1,VGLL2,SH2B1,RIT2,EBF1,BRWD1,RARB,NDN,BACE2,PRKD1,NR1I2,ERBB4,TRIM29,AUTS2,CRTC1,NKX2-4,ATG7,L…	NA	NA	NA	NA	NA	NA	NA	NA
GO:0021537	Telencephalon development	257	25	0.53	5.28e-05	SALL1,ZSWIM6,NTRK2,CEP120,UNCX,PHACTR1,RTN4RL1,RARB,RTN4,ERBB4,BCL11B,NF1,DAB1,EXT1,NFIB,BAD,KDM1A,DMRTA2,NPY,NRG1,RELN,ROBO2,SLIT2,TSKU,KIRREL3	NA	NA	NA	NA	NA	NA	NA	NA
GO:0065008	Regulation of biological quality	4042	166	0.16	5.51e-05	RB1CC1,CA12,STX1B,MAPK1,CBLN1,ASIC2,C11orf63,CCND1,SYT10,ISL1,ABCG2,PRLHR,FLT3,FXR2,GADD45G,AP3B1,GRP,CCNH,ABHD17C,ADCY3,VPS13C,SLC6A4,KCNH2,PCSK2,CCNE1,KLF1,OPRK1,SNX19,IGF1R,SH3GL1,NTRK2,SCGB1A1,AKAP6,GRID2,GNAQ,KCNMA1,PPARG,KIT,DGKI,NBL1,ADCY9,TAL1,ARHGAP15,PTPRN,TMX3,MC4R,CACNG2,LDB2,ETV5,RPTOR,TAOK2,CACNB2,SH2B1,RIT2,TNNI3K,SLC2A2,ATP13A2,GRID1,LEPR,BRWD1,PDE4B,NDN,BACE2,PRKD1,HOMER1,PPFIA3,…	NA	NA	NA	NA	NA	NA	NA	NA
GO:0045937	Positive regulation of phosphate metabolic process	1164	65	0.29	6e-05	RB1CC1,MAP2K5,MAPK1,RCVRN,CCND1,ISL1,HBEGF,FLT3,FXR2,GADD45G,ADCY3,VAC14,AXIN1,DOCK3,ERBB3,IGF1R,ETAA1,NTRK2,DUSP6,KIT,ADCY9,TAL1,LHCGR,MST1R,GPRC5B,GCN1L1,RPTOR,TAOK2,SLCO3A1,RIT2,LEPR,PRKD1,WNK1,ERBB4,GFRAL,MAGI2,RAC1,CALCR,MTOR,ARHGEF2,DAB1,TLR4,DAXX,PRKAR1A,BAD,CCK,EPHB1,BCL2,DLG4,NRG1,PRKAR1B,RELN,FGFR1,OPRM1,IL34,TNIK,BDNF,ZBTB20,ADCY5,WWC1,ANKRD6,HMGA2,TRAF3,VEGFA,RPS6KA5	NA	NA	NA	NA	NA	NA	NA	NA
GO:0051347	Positive regulation of transferase activity	705	46	0.36	6.61e-05	MAP2K5,MAPK1,CCND1,HBEGF,FLT3,GADD45G,ADCY3,VAC14,AXIN1,DOCK3,ERBB3,IGF1R,ETAA1,NTRK2,DUSP6,KIT,ADCY9,TAL1,MST1R,GPRC5B,GCN1L1,RPTOR,TAOK2,PRKD1,WNK1,ERBB4,GFRAL,MTOR,DAB1,TLR4,DAXX,PRKAR1A,BAD,EPHB1,DLG4,NRG1,PRKAR1B,RELN,FGFR1,IL34,TNIK,BDNF,GOLGA2,ADCY5,HMGA2,VEGFA	NA	NA	NA	NA	NA	NA	NA	NA
GO:0042327	Positive regulation of phosphorylation	1093	62	0.3	6.67e-05	RB1CC1,MAP2K5,MAPK1,CCND1,ISL1,HBEGF,FLT3,FXR2,GADD45G,ADCY3,VAC14,AXIN1,DOCK3,ERBB3,IGF1R,ETAA1,NTRK2,DUSP6,KIT,ADCY9,TAL1,MST1R,GPRC5B,GCN1L1,RPTOR,TAOK2,SLCO3A1,RIT2,LEPR,PRKD1,WNK1,ERBB4,GFRAL,RAC1,CALCR,MTOR,ARHGEF2,DAB1,TLR4,DAXX,PRKAR1A,BAD,CCK,EPHB1,BCL2,DLG4,NRG1,PRKAR1B,RELN,FGFR1,OPRM1,IL34,TNIK,BDNF,ZBTB20,ADCY5,WWC1,ANKRD6,HMGA2,TRAF3,VEGFA,RPS6KA5	NA	NA	NA	NA	NA	NA	NA	NA
GO:0044057	Regulation of system process	592	41	0.39	6.69e-05	STX1B,CBLN1,ASIC2,HBEGF,KCNH2,ENSP00000263634,HDAC4,OPRK1,SH3GL1,TENM4,AKAP6,KCNMA1,KIT,CACNG2,ASB3,CACNB2,TNNI3K,PDE4B,HOMER1,PDE4D,KCNJ11,COMT,MTOR,HEY2,GNAS,PRKG1,ECE1,NPPB,CCK,DLG4,FOXO3,CALCRL,RELN,NLGN1,FGFR1,OPRM1,FTO,MLIP,KCNB2,CELF2,KCNJ12	NA	NA	NA	NA	NA	NA	NA	NA
GO:0009653	Anatomical structure morphogenesis	2165	102	0.22	6.69e-05	MAPK1,CBLN1,ISL1,HBEGF,HOXB5,HOXB7,SALL1,PVRL2,ZSWIM6,EXOC4,SMARCC1,AP3B1,SLC6A4,GPC1,TRIP11,CDH11,CDH13,ASXL3,NTRK2,TENM4,GRID2,MMP16,CDH15,NBL1,TAL1,LEO1,NYAP1,ONECUT1,ALCAM,TAOK2,UNCX,FAIM2,PHACTR1,CASP9,LEPR,SLIT3,RARB,NDN,PRKD1,RTN4,ERBB4,AUTS2,MAGI2,KIAA1598,RAC1,ARHGEF26,ARG1,BCL11B,NF1,ADARB1,MTOR,ARHGEF2,HEY2,AMIGO1,BAI3,GNAS,DAB1,SSBP3,STXBP1,ECE1,EXT1,TFAP2A,NFIB,KDM4C,BRSK2,FAM101A,PR…	NA	NA	NA	NA	NA	NA	NA	NA
GO:0051252	Regulation of rna metabolic process	3722	155	0.16	6.69e-05	MAP2K5,MAPK1,TOX3,CCND1,ISL1,HOXB5,HOXB7,SRSF6,FXR2,KLF16,SALL1,ZC3H4,SMARCC1,ELP3,MBD2,CCNH,SRSF1,KLF3,AXIN1,CCNE1,E2F3,HDAC4,KLF1,TEF,TRIP11,ZNF280D,CDH13,NCOR1,ASXL3,ZNF462,SCGB1A1,MED13L,JAZF1,PPARG,KIT,MED27,TAL1,PTPRN,CCNL1,NFIL3,LEO1,GCN1L1,CXXC5,ONECUT1,UBTF,LDB2,ZNF565,ETV5,RPTOR,ZMIZ2,UNCX,BBX,SLCO3A1,VGLL2,RIT2,EBF1,BRWD1,RARB,NDN,PRKD1,NR1I2,ERBB4,TRIM29,AUTS2,CRTC1,NKX2-4,LMX1B,ZNF53…	NA	NA	NA	NA	NA	NA	NA	NA
WP4685	Melanoma	66	13	0.84	8.35e-05	MAPK1,CCND1,GADD45G,E2F3,AKT3,KIT,ERBB4,RAC1,NF1,GRM3,NRAS,BAD,GRIN2A	NA	NA	NA	NA	NA	NA	NA	NA
GO:0048583	Regulation of response to stimulus	4114	167	0.15	9.56e-05	RB1CC1,MAP2K5,STX1B,MAPK1,CBLN1,ISL1,HBEGF,FLT3,SRSF6,DNAJB9,FXR2,SALL1,PVRL2,GADD45G,ZSWIM6,MBD2,GRP,VPS13C,AXIN1,AKT3,GPC1,HDAC4,ERBB3,LMBR1L,IGF1R,CDH13,NCOR1,SH3GL1,ETAA1,NTRK2,SCGB1A1,DUSP6,AKAP6,GRID2,RASA2,GNAQ,PPARG,KIT,DGKI,NBL1,TAL1,ARHGAP15,MST1R,CACNG2,GPRC5B,ULK4,MGMT,CXXC5,ONECUT1,SOCS5,OTUD7A,RPTOR,TAOK2,SH2B1,RIT2,FAIM2,CADM1,CASP9,RTN4RL1,PDE4B,SLIT3,PRKD1,HOMER1,RTN4,DLK1,ZDHHC1…	NA	NA	NA	NA	NA	NA	NA	NA
GO:0045859	Regulation of protein kinase activity	812	50	0.33	9.77e-05	MAP2K5,MAPK1,CCND1,HBEGF,FLT3,GADD45G,ELP3,CCNH,ADCY3,AXIN1,CCNE1,DOCK3,ERBB3,IGF1R,ETAA1,NTRK2,DUSP6,GNAQ,KIT,ADCY9,TAL1,CCNL1,MST1R,GPRC5B,GCN1L1,SOCS5,RPTOR,TAOK2,WNK1,GFRAL,SPRED2,NF1,ADARB1,MTOR,DAB1,TLR4,DAXX,PRKAR1A,DLG4,NRG1,PRKAR1B,RELN,FGFR1,IL34,TNIK,BDNF,ADCY5,HMGA2,CDK5RAP3,VEGFA	NA	NA	NA	NA	NA	NA	NA	NA
WP4806	EGFR tyrosine kinase inhibitor resistance	83	14	0.77	0.0001	MAPK1,CCND1,AKT3,ERBB3,IGF1R,MRAS,NF1,MTOR,NRAS,BAD,BCL2,NRG1,FOXO3,VEGFA	NA	NA	NA	NA	NA	NA	NA	NA
GO:0016043	Cellular component organization	5447	209	0.13	0.0001	SKAP2,RB1CC1,TTC17,CBLN4,MRPL28,STX1B,MAPK1,CBLN1,MPP6,C11orf63,ISL1,HBEGF,NCAPH,BBS9,SRSF6,SNRPC,PVRL2,ZSWIM6,EXOC4,SMARCC1,AP3B1,MBD2,CCNH,SRSF1,TTLL7,VPS13C,PIK3C3,AXIN1,KANSL1,CCNE1,MAST3,TAF1B,AKT3,GPC1,HDAC4,SNX19,TRIP11,IGF1R,CDH11,CDH13,NCOR1,SH3GL1,ANKRD31,ZNF462,TENM4,GRID2,MMP16,KCNMA1,KIT,MRAS,CDH15,NBL1,PTPRN,LEO1,CACNG2,NYAP1,ULK4,ONECUT1,UBTF,CEP120,ALCAM,ETV5,RPTOR,SEC16B,EFEMP2,T…	NA	NA	NA	NA	NA	NA	NA	NA
WP4539	Synaptic signaling pathways associated with autism spectrum disorder	49	11	0.9	0.00011	MAPK1,AKT3,NTRK2,RPTOR,HOMER1,NF1,MTOR,NRAS,GRIN2A,DLG4,BDNF	NA	NA	NA	NA	NA	NA	NA	NA
GO:0051049	Regulation of transport	1776	87	0.23	0.00011	STX1B,MAPK1,ASIC2,RCVRN,SYT10,ISL1,GRP,SLC6A4,PIK3C3,RAB27B,KCNH2,PRKG2,OPRK1,ERBB3,CDH13,SH3GL1,SAE1,AKAP6,KCNMA1,PPARG,DGKI,CACNG2,SEC16B,CACNB2,RIT2,SLC2A2,STXBP6,RUFY1,ATP13A2,CADM1,LEPR,PDE4B,PRKD1,HOMER1,WNK1,KCNQ5,PDE4D,KCNJ11,MAGI2,RAC1,ARG1,NF1,CALCR,COMT,MTOR,NKAIN2,TCF7L2,AMIGO1,GNAS,STXBP1,TLR4,SCN2A,DLG2,NPPB,BRSK2,CADPS,TFAP2B,BAD,CCK,GRIN2A,BCL2,PPAPDC1A,DIAPH1,DLG4,ARNTL,NRG1,NOLC…	NA	NA	NA	NA	NA	NA	NA	NA
GO:0010556	Regulation of macromolecule biosynthetic process	3976	162	0.15	0.00012	MAP2K5,MAPK1,TOX3,CCND1,ISL1,HBEGF,HOXB5,HOXB7,FXR2,KLF16,SALL1,ZC3H4,SMARCC1,ELP3,MBD2,CCNH,KLF3,AXIN1,CCNE1,E2F3,HDAC4,KLF1,TEF,TRIP11,ZNF280D,CDH13,NCOR1,ASXL3,ZNF462,SCGB1A1,MED13L,JAZF1,PPARG,KIT,MED27,TAL1,PTPRN,CCNL1,NFIL3,LEO1,GCN1L1,CXXC5,ONECUT1,UBTF,LDB2,ZNF565,ETV5,RPTOR,ZMIZ2,UNCX,RBBP6,BBX,SLCO3A1,VGLL2,SH2B1,RIT2,EBF1,BRWD1,RARB,NDN,BACE2,PRKD1,NR1I2,ERBB4,TRIM29,AUTS2,CRTC1,NKX2-4…	NA	NA	NA	NA	NA	NA	NA	NA
GO:0009987	Cellular process	15024	475	0.04	0.00012	SKAP2,RB1CC1,TTC17,CBLN4,CA12,MAP2K5,MRPL28,STX1B,MAPK1,MACROD2,NTHL1,CBLN1,TOX3,MPP6,ASIC2,RCVRN,C11orf63,CCND1,SYT10,GPR63,ISL1,HBEGF,ABCG2,PRLHR,HOXB5,HOXB7,NCAPH,FLT3,BBS9,SRSF6,PEPD,SNRPC,DNAJB9,KLF16,SALL1,RABGAP1L,PVRL2,GADD45G,ZSWIM6,EXOC4,SMARCC1,EFR3A,TRIM47,AP3B1,SLC14A2,UNC79,ELP3,MBD2,GRP,CCNH,ABHD17C,SRSF1,TINAG,RNF144B,TTLL7,ADCY3,KLF3,VPS13C,SLC6A4,VAC14,PIK3C3,RAB27B,KCNH2,AXIN1,…	NA	NA	NA	NA	NA	NA	NA	NA
hsa01522	Endocrine resistance	95	15	0.74	0.00013	MAPK1,CCND1,HBEGF,ADCY3,E2F3,AKT3,IGF1R,NCOR1,ADCY9,MTOR,NRAS,GNAS,BAD,BCL2,ADCY5	NA	NA	NA	NA	NA	NA	NA	NA
GO:0019219	Regulation of nucleobase-containing compound metabolic process	3982	162	0.15	0.00013	MAP2K5,MAPK1,TOX3,RCVRN,CCND1,ISL1,HOXB5,HOXB7,SRSF6,FXR2,KLF16,SALL1,ZC3H4,SMARCC1,ELP3,MBD2,CCNH,SRSF1,KLF3,AXIN1,CCNE1,E2F3,HDAC4,KLF1,TEF,TRIP11,ZNF280D,CDH13,NCOR1,ASXL3,ANKRD31,ZNF462,SCGB1A1,MED13L,JAZF1,PPARG,KIT,MED27,TAL1,PTPRN,CCNL1,NFIL3,LEO1,GCN1L1,MGMT,CXXC5,ONECUT1,UBTF,LDB2,ZNF565,ETV5,RPTOR,ZMIZ2,UNCX,BBX,SLCO3A1,VGLL2,SH2B1,RIT2,EBF1,BRWD1,RARB,NDN,PRKD1,NR1I2,ERBB4,TRIM29,AUTS2…	NA	NA	NA	NA	NA	NA	NA	NA
GO:0050769	Positive regulation of neurogenesis	479	35	0.41	0.00014	NTRK2,TENM4,PPARG,KIT,NBL1,GPRC5B,ETV5,RIT2,RARB,PRKD1,CRTC1,MAGI2,KIAA1598,NEGR1,MTOR,ARHGEF2,BRINP3,AMIGO1,DAB1,PTPRD,KDM4C,BCL2,TCF4,DLG4,KDM1A,DMRTA2,RELN,NLGN1,FGFR1,OPRM1,IL34,BDNF,ROBO2,SLIT2,VEGFA	NA	NA	NA	NA	NA	NA	NA	NA
GO:0031401	Positive regulation of protein modification process	1252	67	0.27	0.00014	RB1CC1,MAP2K5,MAPK1,CCND1,ISL1,HBEGF,FLT3,FXR2,GADD45G,ADCY3,AXIN1,HDAC4,DOCK3,ERBB3,IGF1R,SAE1,ETAA1,NTRK2,DUSP6,KIT,ADCY9,TAL1,MST1R,GPRC5B,RPTOR,TAOK2,SLCO3A1,RIT2,LEPR,PRKD1,WNK1,ERBB4,GFRAL,AUTS2,MAGI2,ATG7,RAC1,CALCR,MTOR,ARHGEF2,DAB1,TLR4,DAXX,PRKAR1A,CCK,BCL2,DLG4,KDM1A,ARNTL,NRG1,PRKAR1B,RELN,FGFR1,OPRM1,IL34,TNIK,BDNF,GOLGA2,ADCY5,WWC1,ANKRD6,KMT2A,HMGA2,CDK5RAP3,TRAF3,VEGFA,RPS6KA5	NA	NA	NA	NA	NA	NA	NA	NA
GO:0031399	Regulation of protein modification process	1870	90	0.23	0.00014	RB1CC1,MAP2K5,MAPK1,CCND1,ISL1,HBEGF,FLT3,FXR2,GADD45G,ELP3,CCNH,ADCY3,AXIN1,CCNE1,HDAC4,DOCK3,ERBB3,IGF1R,NCOR1,SAE1,ETAA1,NTRK2,DUSP6,GNAQ,KIT,ADCY9,TAL1,CCNL1,MST1R,GPRC5B,GCN1L1,ULK4,SOCS5,RPTOR,TAOK2,SLCO3A1,RIT2,PHACTR1,LEPR,PRKD1,WNK1,ERBB4,GFRAL,AUTS2,PDE4D,MAGI2,ATG7,RAC1,SPRED2,NF1,LDLRAD4,CALCR,ADARB1,MTOR,ARHGEF2,PKHD1,DAB1,TLR4,DAXX,KDM4C,TRIP12,URI1,PRKAR1A,CCK,EPHB1,BCL2,DLG4,KDM1A…	NA	NA	NA	NA	NA	NA	NA	NA
GO:0045860	Positive regulation of protein kinase activity	550	38	0.38	0.00016	MAP2K5,MAPK1,CCND1,HBEGF,FLT3,GADD45G,ADCY3,AXIN1,DOCK3,ERBB3,ETAA1,NTRK2,DUSP6,KIT,ADCY9,TAL1,MST1R,GPRC5B,RPTOR,TAOK2,WNK1,GFRAL,MTOR,DAB1,TLR4,DAXX,PRKAR1A,DLG4,NRG1,PRKAR1B,RELN,FGFR1,IL34,TNIK,BDNF,ADCY5,HMGA2,VEGFA	NA	NA	NA	NA	NA	NA	NA	NA
GO:0006355	Regulation of transcription, dna-templated	3388	142	0.17	0.00016	MAP2K5,MAPK1,TOX3,CCND1,ISL1,HOXB5,HOXB7,KLF16,SALL1,ZC3H4,SMARCC1,ELP3,MBD2,CCNH,KLF3,AXIN1,CCNE1,E2F3,HDAC4,KLF1,TEF,ZNF280D,CDH13,NCOR1,ASXL3,ZNF462,SCGB1A1,MED13L,JAZF1,PPARG,KIT,MED27,TAL1,PTPRN,CCNL1,NFIL3,LEO1,GCN1L1,CXXC5,ONECUT1,UBTF,LDB2,ZNF565,ETV5,RPTOR,ZMIZ2,UNCX,BBX,SLCO3A1,VGLL2,RIT2,EBF1,BRWD1,RARB,NDN,PRKD1,NR1I2,ERBB4,TRIM29,AUTS2,CRTC1,NKX2-4,LMX1B,ZNF536,BCL11B,SMARCAL1,PHF2,M…	NA	NA	NA	NA	NA	NA	NA	NA
GO:0031326	Regulation of cellular biosynthetic process	4125	166	0.15	0.00016	MAP2K5,MAPK1,TOX3,RCVRN,CCND1,ISL1,HBEGF,HOXB5,HOXB7,FXR2,KLF16,SALL1,ZC3H4,SMARCC1,ELP3,MBD2,CCNH,KLF3,AXIN1,CCNE1,E2F3,HDAC4,KLF1,TEF,TRIP11,ZNF280D,CDH13,NCOR1,ASXL3,ZNF462,SCGB1A1,MED13L,JAZF1,PPARG,KIT,MED27,TAL1,LHCGR,PTPRN,CCNL1,NFIL3,LEO1,GCN1L1,CXXC5,ONECUT1,UBTF,LDB2,ZNF565,ETV5,RPTOR,ZMIZ2,UNCX,RBBP6,BBX,SLCO3A1,VGLL2,SH2B1,RIT2,EBF1,LEPR,BRWD1,RARB,NDN,BACE2,PRKD1,NR1I2,ERBB4,TRIM29,A…	NA	NA	NA	NA	NA	NA	NA	NA
GO:0048519	Negative regulation of biological process	5389	206	0.13	0.00016	SKAP2,RB1CC1,MAP2K5,STX1B,MAPK1,CBLN1,TOX3,ASIC2,CCND1,ISL1,HBEGF,SRSF6,DNAJB9,FXR2,KLF16,SALL1,ZC3H4,SMARCC1,MBD2,ABHD17C,RNF144B,KLF3,VPS13C,SLC6A4,KCNH2,AXIN1,CCNE1,E2F3,AKT3,GPC1,PRKG2,HDAC4,ERBB3,LMBR1L,IGF1R,CDH13,NCOR1,ASXL3,NTRK2,SCGB1A1,DUSP6,CRIM1,GRID2,JAZF1,RASA2,GNAQ,KCNMA1,PPARG,KIT,DGKI,NBL1,TAL1,NFIL3,LEO1,MC4R,MGMT,CXXC5,ONECUT1,SOCS5,OTUD7A,LDB2,RPTOR,TAOK2,PDS5B,RIT2,FAIM2,STXB…	NA	NA	NA	NA	NA	NA	NA	NA
WP35	G protein signaling pathways	91	14	0.73	0.00017	ADCY3,AKAP6,GNAQ,ADCY9,PDE4B,PRKD1,PDE4D,NRAS,GNAS,PRKAR1A,PDE1C,PRKAR1B,ADCY5,GNB1	NA	NA	NA	NA	NA	NA	NA	NA
GO:0051240	Positive regulation of multicellular organismal process	1770	86	0.23	0.00017	STX1B,MAPK1,CBLN1,ASIC2,CCND1,ISL1,HBEGF,HOXB7,SRSF6,GADD45G,AP3B1,AKT3,GPC1,HDAC4,ERBB3,IGF1R,NTRK2,TENM4,AKAP6,GRID2,PPARG,KIT,NBL1,TAL1,MC4R,GPRC5B,SOCS5,ETV5,RIT2,CADM1,LEPR,PDE4B,RARB,PRKD1,RTN4,ERBB4,CRTC1,PDE4D,MAGI2,KIAA1598,NEGR1,MTOR,ARHGEF2,BRINP3,HEY2,TCF7L2,AMIGO1,BAI3,GNAS,DAB1,TLR4,EPB41L4B,NPPB,TFAP2A,LINGO2,PTPRD,KDM4C,BAD,CCK,CARD11,EPHB1,BCL2,TCF4,DLG4,KDM1A,SLITRK6,DMRTA2,ARNT…	NA	NA	NA	NA	NA	NA	NA	NA
GO:0051965	Positive regulation of synapse assembly	66	12	0.8	0.00018	CBLN1,ASIC2,NTRK2,GRID2,AMIGO1,BAI3,LINGO2,PTPRD,EPHB1,SLITRK6,NLGN1,BDNF	NA	NA	NA	NA	NA	NA	NA	NA
WP4746	Thyroid hormones production and peripheral downstream signaling effects	94	14	0.72	0.00019	MAPK1,ADCY3,AKT3,PRKG2,PPARG,MC4R,RPTOR,CASP9,MTOR,NPPB,BAD,KDM1A,NPY,FGFR1	NA	NA	NA	NA	NA	NA	NA	NA
GO:0010720	Positive regulation of cell development	556	38	0.38	0.00019	NTRK2,TENM4,AKAP6,PPARG,KIT,NBL1,GPRC5B,ETV5,RIT2,RARB,PRKD1,CRTC1,MAGI2,KIAA1598,RAC1,NEGR1,MTOR,ARHGEF2,BRINP3,AMIGO1,DAB1,PTPRD,KDM4C,BAD,BCL2,TCF4,DLG4,KDM1A,DMRTA2,RELN,NLGN1,FGFR1,OPRM1,IL34,BDNF,ROBO2,SLIT2,VEGFA	NA	NA	NA	NA	NA	NA	NA	NA
GO:0051338	Regulation of transferase activity	1036	58	0.29	0.00019	MAP2K5,MAPK1,CCND1,HBEGF,FLT3,GADD45G,ELP3,CCNH,ADCY3,VAC14,AXIN1,CCNE1,DOCK3,ERBB3,IGF1R,ETAA1,NTRK2,DUSP6,GNAQ,PPARG,KIT,ADCY9,TAL1,CCNL1,MST1R,GPRC5B,GCN1L1,SOCS5,LDB2,RPTOR,TAOK2,PRKD1,WNK1,ERBB4,GFRAL,SPRED2,NF1,ADARB1,MTOR,DAB1,TLR4,DAXX,PRKAR1A,BAD,EPHB1,DLG4,NRG1,PRKAR1B,RELN,FGFR1,IL34,TNIK,BDNF,GOLGA2,ADCY5,HMGA2,CDK5RAP3,VEGFA	NA	NA	NA	NA	NA	NA	NA	NA
GO:0042127	Regulation of cell population proliferation	1642	81	0.24	0.00019	SKAP2,MAP2K5,MAPK1,CCND1,ISL1,HBEGF,FLT3,SRSF6,MBD2,SLC6A4,CCNE1,E2F3,AKT3,HDAC4,ERBB3,IGF1R,CDH13,NTRK2,SCGB1A1,PPARG,KIT,TAL1,PTPRN,MST1R,ETV5,RPTOR,PDS5B,VIPR1,SLIT3,RARB,NDN,PRKD1,RTN4,ERBB4,MAGI2,ARG1,BCL11B,NF1,ADARB1,COMT,MTOR,ARHGEF2,HEY2,TCF7L2,NRAS,PKHD1,SSBP3,AGBL4,TLR4,PRKG1,BAG6,TFAP2A,NFIB,KDM4C,PRKAR1A,TFAP2B,BAD,CCK,CARD11,EPHB1,BCL2,KDM1A,DMRTA2,NRG1,MAD1L1,NOLC1,FOXO3,MCC,CALCRL…	NA	NA	NA	NA	NA	NA	NA	NA
GO:0071840	Cellular component organization or biogenesis	5633	213	0.12	0.00019	SKAP2,RB1CC1,TTC17,CBLN4,MRPL28,STX1B,MAPK1,CBLN1,MPP6,C11orf63,ISL1,HBEGF,NCAPH,BBS9,SRSF6,SNRPC,PVRL2,ZSWIM6,EXOC4,SMARCC1,AP3B1,MBD2,CCNH,SRSF1,TTLL7,VPS13C,PIK3C3,AXIN1,KANSL1,CCNE1,MAST3,TAF1B,AKT3,GPC1,HDAC4,SNX19,TRIP11,IGF1R,CDH11,CDH13,NCOR1,SH3GL1,ANKRD31,ZNF462,TENM4,GRID2,MMP16,KCNMA1,KIT,MRAS,CDH15,NBL1,PTPRN,LEO1,CACNG2,NYAP1,ULK4,ONECUT1,UBTF,CEP120,ALCAM,ETV5,RPTOR,SEC16B,EFEMP2,T…	NA	NA	NA	NA	NA	NA	NA	NA
GO:0050890	Cognition	302	26	0.48	0.0002	MAPK1,ADCY3,SLC6A4,NTRK2,KIT,DGKI,LHCGR,CRTC1,NF1,COMT,MTOR,BAI3,GNAS,SCN2A,HLA-DRA,CCK,GRIN2A,DLG4,PRKAR1B,RELN,FAM19A2,RASGRF1,BDNF,TUSC3,GRIA1,NRXN3	NA	NA	NA	NA	NA	NA	NA	NA
GO:0010243	Response to organonitrogen compound	987	56	0.3	0.0002	MAPK1,CCND1,FLT3,SRSF6,DNAJB9,KLF16,SMARCC1,ADCY3,KLF3,VPS13C,SLC6A4,PIK3C3,KLF1,IGF1R,CDH13,NTRK2,AKAP6,GNAQ,PPARG,ADCY9,LHCGR,PTPRN,MC4R,SOCS5,RPTOR,EDEM3,PDE4B,HOMER1,PDE4D,KCNJ11,ATG7,ARG1,CALCR,MTOR,ARHGEF2,RGS17,AMIGO1,GNAS,UBR2,TLR4,MAP1LC3A,BAG6,BRSK2,PRKAR1A,BAD,GRIN2A,DIAPH1,KDM1A,PRKAR1B,FOXO3,OPRM1,CPS1,DDC,ADCY5,SLIT2,GNB1	NA	NA	NA	NA	NA	NA	NA	NA
GO:0032268	Regulation of cellular protein metabolic process	2693	118	0.19	0.0002	RB1CC1,MAP2K5,MAPK1,CCND1,ISL1,HBEGF,FLT3,FXR2,GADD45G,SMARCC1,ELP3,CCNH,RNF144B,ADCY3,AXIN1,CCNE1,HDAC4,DOCK3,ERBB3,IGF1R,NCOR1,SAE1,ETAA1,NTRK2,DUSP6,CRIM1,GNAQ,PPARG,KIT,ADCY9,TAL1,CCNL1,MST1R,GPRC5B,GCN1L1,ULK4,SOCS5,RPTOR,TAOK2,SLCO3A1,RIT2,ATP13A2,PHACTR1,CASP9,LEPR,PRKD1,WNK1,ERBB4,GFRAL,AUTS2,PDE4D,MAGI2,ATG7,RAC1,SPRED2,NF1,LDLRAD4,CALCR,ADARB1,MTOR,ARHGEF2,BARHL2,PKHD1,DAB1,AGBL4,TLR4,D…	NA	NA	NA	NA	NA	NA	NA	NA
GO:1903506	Regulation of nucleic acid-templated transcription	3447	143	0.16	0.00022	MAP2K5,MAPK1,TOX3,CCND1,ISL1,HOXB5,HOXB7,KLF16,SALL1,ZC3H4,SMARCC1,ELP3,MBD2,CCNH,KLF3,AXIN1,CCNE1,E2F3,HDAC4,KLF1,TEF,TRIP11,ZNF280D,CDH13,NCOR1,ASXL3,ZNF462,SCGB1A1,MED13L,JAZF1,PPARG,KIT,MED27,TAL1,PTPRN,CCNL1,NFIL3,LEO1,GCN1L1,CXXC5,ONECUT1,UBTF,LDB2,ZNF565,ETV5,RPTOR,ZMIZ2,UNCX,BBX,SLCO3A1,VGLL2,RIT2,EBF1,BRWD1,RARB,NDN,PRKD1,NR1I2,ERBB4,TRIM29,AUTS2,CRTC1,NKX2-4,LMX1B,ZNF536,BCL11B,SMARCAL1…	NA	NA	NA	NA	NA	NA	NA	NA
GO:0007165	Signal transduction	4876	189	0.13	0.00022	SKAP2,MAP2K5,MAPK1,ASIC2,RCVRN,CCND1,GPR63,HBEGF,PRLHR,FLT3,DNAJB9,KLF16,SMARCC1,GRP,ADCY3,VAC14,PIK3C3,RAB27B,AXIN1,CCNE1,MAST3,ENSP00000263634,AKT3,PRKG2,HDAC4,OPRK1,DOCK3,ERBB3,LMBR1L,IGF1R,CDH13,SH3GL1,NTRK2,NPFFR1,SCGB1A1,TENM4,DUSP6,CRIM1,AKAP6,GRID2,GPR26,RASA2,GNAQ,PPARG,KIT,DGKI,MRAS,NBL1,ADCY9,LHCGR,ARHGAP15,PTPRN,MST1R,LEO1,MC4R,NYAP1,GPRC5B,ONECUT1,SOCS5,ALCAM,RPTOR,TAOK2,ASB3,CA8,SH2…	NA	NA	NA	NA	NA	NA	NA	NA
GO:0001934	Positive regulation of protein phosphorylation	1019	57	0.29	0.00023	RB1CC1,MAP2K5,MAPK1,CCND1,ISL1,HBEGF,FLT3,FXR2,GADD45G,ADCY3,AXIN1,DOCK3,ERBB3,IGF1R,ETAA1,NTRK2,DUSP6,KIT,ADCY9,TAL1,MST1R,GPRC5B,RPTOR,TAOK2,SLCO3A1,RIT2,LEPR,PRKD1,WNK1,ERBB4,GFRAL,RAC1,CALCR,MTOR,ARHGEF2,DAB1,TLR4,DAXX,PRKAR1A,CCK,BCL2,DLG4,NRG1,PRKAR1B,RELN,FGFR1,OPRM1,IL34,TNIK,BDNF,ADCY5,WWC1,ANKRD6,HMGA2,TRAF3,VEGFA,RPS6KA5	NA	NA	NA	NA	NA	NA	NA	NA
GO:0019935	Cyclic-nucleotide-mediated signaling	176	19	0.58	0.00024	ADCY3,AKAP6,GPR26,GNAQ,ADCY9,LHCGR,MC4R,RIT2,LPHN2,PDE4D,CALCR,BAI3,GNAS,PRKG1,NPPB,CALCRL,OPRM1,ADCY5,GNB1	NA	NA	NA	NA	NA	NA	NA	NA
GO:0051246	Regulation of protein metabolic process	2828	122	0.18	0.00025	RB1CC1,MAP2K5,MAPK1,CCND1,ISL1,HBEGF,FLT3,FXR2,GADD45G,SMARCC1,ELP3,CCNH,RNF144B,ADCY3,AXIN1,CCNE1,HDAC4,DOCK3,ERBB3,IGF1R,NCOR1,SAE1,ETAA1,NTRK2,DUSP6,CRIM1,GNAQ,PPARG,KIT,ADCY9,TAL1,CCNL1,MST1R,GPRC5B,GCN1L1,ULK4,SOCS5,RPTOR,TAOK2,SLCO3A1,RIT2,ATP13A2,PHACTR1,CASP9,LEPR,BACE2,PRKD1,WNK1,ERBB4,GFRAL,AUTS2,PDE4D,MAGI2,ATG7,RAC1,SPRED2,NF1,LDLRAD4,CALCR,ADARB1,MTOR,ARHGEF2,TCF7L2,BARHL2,PKHD1,DAB1…	NA	NA	NA	NA	NA	NA	NA	NA
GO:0051094	Positive regulation of developmental process	1389	71	0.25	0.00026	MAPK1,CBLN1,ASIC2,CCND1,ISL1,HOXB7,SRSF6,AP3B1,AKT3,GPC1,ERBB3,NTRK2,TENM4,AKAP6,GRID2,PPARG,KIT,CDH15,NBL1,TAL1,GPRC5B,SOCS5,ETV5,RIT2,RARB,PRKD1,RTN4,ERBB4,CRTC1,MAGI2,KIAA1598,RAC1,NEGR1,MTOR,ARHGEF2,BRINP3,HEY2,TCF7L2,AMIGO1,BAI3,GNAS,DAB1,SSBP3,TFAP2A,LINGO2,PTPRD,KDM4C,BAD,EPHB1,BCL2,TCF4,DLG4,KDM1A,SLITRK6,DMRTA2,ARNTL,NRG1,FOXO3,RELN,NLGN1,FGFR1,OPRM1,IL34,SOX5,BDNF,ROBO2,SLIT2,HMGA2,RBM1…	NA	NA	NA	NA	NA	NA	NA	NA
GO:2000113	Negative regulation of cellular macromolecule biosynthetic process	1470	74	0.25	0.00026	MAP2K5,CCND1,ISL1,HBEGF,FXR2,KLF16,SALL1,ZC3H4,MBD2,KLF3,CCNE1,E2F3,HDAC4,NCOR1,SCGB1A1,JAZF1,PPARG,TAL1,NFIL3,CXXC5,LDB2,RARB,BACE2,NR1I2,TRIM29,ATG7,ZNF536,SMARCAL1,HEY2,PRDM13,TCF7L2,UBR2,DAXX,ITM2B,HIVEP1,TFAP2A,USP3,NFIB,POU6F1,URI1,TFAP2B,TRPS1,TNRC6A,ETV6,CGGBP1,KDM1A,ARNTL,NRG1,TRIM66,FOXO3,FHL2,FGFR1,NSD1,SOX5,MOV10,TNRC6B,RBFOX2,PURG,FTO,ZBTB20,DP2,ZNF131,MLIP,WWC1,WWP1,TENM2,CELF1,HMGA…	NA	NA	NA	NA	NA	NA	NA	NA
GO:0032270	Positive regulation of cellular protein metabolic process	1635	80	0.23	0.00027	RB1CC1,MAP2K5,MAPK1,CCND1,ISL1,HBEGF,FLT3,FXR2,GADD45G,RNF144B,ADCY3,AXIN1,HDAC4,DOCK3,ERBB3,IGF1R,SAE1,ETAA1,NTRK2,DUSP6,PPARG,KIT,ADCY9,TAL1,MST1R,GPRC5B,SOCS5,RPTOR,TAOK2,SLCO3A1,RIT2,CASP9,LEPR,PRKD1,WNK1,ERBB4,GFRAL,AUTS2,MAGI2,ATG7,RAC1,CALCR,MTOR,ARHGEF2,BARHL2,DAB1,AGBL4,TLR4,DAXX,BAG6,PRKAR1A,BAD,CCK,GRIN2A,BCL2,DLG4,KDM1A,ARNTL,NRG1,PRR16,PRKAR1B,RELN,FGFR1,OPRM1,IL34,TNIK,BDNF,GOLGA2,A…	NA	NA	NA	NA	NA	NA	NA	NA
GO:0099537	Trans-synaptic signaling	436	32	0.41	0.00029	STX1B,MAPK1,CBLN1,ASIC2,SYT10,EXOC4,OPRK1,NTRK2,GRID2,DGKI,ETV5,CACNB2,RIT2,GRID1,HOMER1,PPFIA3,NF1,ADARB1,GRM3,STXBP1,DLG2,PTPRD,CADPS,GRIN2A,DLG4,NPY,NLGN1,OPRM1,CADPS2,BDNF,GRIA1,TENM2	NA	NA	NA	NA	NA	NA	NA	NA
GO:0010468	Regulation of gene expression	4813	186	0.13	0.00031	MAP2K5,STX1B,MAPK1,TOX3,CCND1,ISL1,HOXB5,HOXB7,SRSF6,FXR2,KLF16,SALL1,ZC3H4,SMARCC1,ELP3,MBD2,CCNH,SRSF1,KLF3,SLC6A4,AXIN1,CCNE1,E2F3,TAF1B,HDAC4,KLF1,TEF,ERBB3,ZNF280D,CDH13,NCOR1,ASXL3,NTRK2,ZNF462,SCGB1A1,MED13L,JAZF1,PPARG,KIT,MED27,TAL1,PTPRN,CCNL1,NFIL3,LEO1,GPRC5B,GCN1L1,CXXC5,ONECUT1,UBTF,SOCS5,LDB2,ZNF565,ETV5,RPTOR,SEC16B,ZMIZ2,UNCX,BBX,SLCO3A1,VGLL2,RIT2,EBF1,ATP13A2,CADM1,BRWD1,PDE4B,…	NA	NA	NA	NA	NA	NA	NA	NA
GO:0045666	Positive regulation of neuron differentiation	377	29	0.43	0.00036	NTRK2,NBL1,GPRC5B,ETV5,RIT2,RARB,PRKD1,CRTC1,MAGI2,KIAA1598,NEGR1,MTOR,ARHGEF2,BRINP3,AMIGO1,DAB1,PTPRD,KDM4C,BCL2,TCF4,DLG4,KDM1A,RELN,NLGN1,FGFR1,BDNF,ROBO2,SLIT2,VEGFA	NA	NA	NA	NA	NA	NA	NA	NA
GO:0043085	Positive regulation of catalytic activity	1489	74	0.24	0.00039	MAP2K5,MAPK1,RCVRN,CCND1,HBEGF,NCAPH,FLT3,RABGAP1L,GADD45G,ADCY3,VAC14,AXIN1,DOCK3,ERBB3,IGF1R,SAE1,ETAA1,NTRK2,DUSP6,RASA2,GNAQ,MMP16,PPARG,KIT,ADCY9,TAL1,ARHGAP15,MST1R,GPRC5B,GCN1L1,RPTOR,AGAP1,TAOK2,CASP9,PRKD1,WNK1,ERBB4,GFRAL,MAGI2,NET1,ARHGEF26,NF1,CALCR,MTOR,RGS17,EVI5,BAI3,DNAJB4,GNAS,DAB1,TLR4,DAXX,PRKAR1A,BAD,CCK,GRIN2A,EPHB1,BCL2,DLG4,NRG1,PRKAR1B,RELN,FGFR1,IL34,TNIK,RASGRF1,BDNF,GOL…	NA	NA	NA	NA	NA	NA	NA	NA
GO:0071377	Cellular response to glucagon stimulus	27	8	1.02	0.0004	ADCY3,ADCY9,ARG1,GNAS,PRKAR1A,PRKAR1B,CPS1,ADCY5	NA	NA	NA	NA	NA	NA	NA	NA
GO:1901890	Positive regulation of cell junction assembly	102	14	0.68	0.0004	CBLN1,ASIC2,NTRK2,GRID2,RAC1,AMIGO1,BAI3,LINGO2,PTPRD,EPHB1,SLITRK6,NLGN1,BDNF,VEGFA	NA	NA	NA	NA	NA	NA	NA	NA
GO:0051247	Positive regulation of protein metabolic process	1715	82	0.22	0.00044	RB1CC1,MAP2K5,MAPK1,CCND1,ISL1,HBEGF,FLT3,FXR2,GADD45G,RNF144B,ADCY3,AXIN1,HDAC4,DOCK3,ERBB3,IGF1R,SAE1,ETAA1,NTRK2,DUSP6,PPARG,KIT,ADCY9,TAL1,MST1R,GPRC5B,SOCS5,RPTOR,TAOK2,SLCO3A1,RIT2,CASP9,LEPR,PRKD1,WNK1,ERBB4,GFRAL,AUTS2,MAGI2,ATG7,RAC1,CALCR,MTOR,ARHGEF2,TCF7L2,BARHL2,DAB1,AGBL4,TLR4,DAXX,BAG6,PRKAR1A,BAD,CCK,GRIN2A,BCL2,DLG4,KDM1A,ARNTL,NRG1,PRR16,PRKAR1B,RELN,FGFR1,OPRM1,IL34,TNIK,BDNF,G…	NA	NA	NA	NA	NA	NA	NA	NA
GO:0009966	Regulation of signal transduction	3107	130	0.17	0.00044	RB1CC1,MAP2K5,STX1B,MAPK1,CBLN1,ISL1,HBEGF,FLT3,DNAJB9,SALL1,PVRL2,GADD45G,MBD2,GRP,AXIN1,GPC1,ERBB3,LMBR1L,IGF1R,CDH13,NCOR1,SH3GL1,NTRK2,DUSP6,AKAP6,RASA2,GNAQ,PPARG,KIT,DGKI,NBL1,TAL1,ARHGAP15,MST1R,CACNG2,GPRC5B,ULK4,CXXC5,ONECUT1,SOCS5,OTUD7A,RPTOR,TAOK2,SH2B1,RIT2,FAIM2,SLIT3,PRKD1,HOMER1,RTN4,DLK1,WNK1,ERBB4,GFRAL,AUTS2,PDE4D,MAGI2,NET1,ZNF536,RAC1,SPRED2,ARHGEF26,ARG1,NF1,LDLRAD4,CALCR,ZR…	NA	NA	NA	NA	NA	NA	NA	NA
GO:0048523	Negative regulation of cellular process	4874	187	0.13	0.00044	SKAP2,RB1CC1,MAP2K5,STX1B,MAPK1,CBLN1,TOX3,ASIC2,CCND1,ISL1,HBEGF,SRSF6,DNAJB9,FXR2,KLF16,SALL1,ZC3H4,SMARCC1,MBD2,ABHD17C,RNF144B,KLF3,VPS13C,SLC6A4,KCNH2,AXIN1,CCNE1,E2F3,AKT3,GPC1,HDAC4,ERBB3,LMBR1L,IGF1R,CDH13,NCOR1,NTRK2,SCGB1A1,DUSP6,CRIM1,JAZF1,RASA2,GNAQ,PPARG,KIT,NBL1,TAL1,NFIL3,LEO1,MGMT,CXXC5,ONECUT1,SOCS5,OTUD7A,LDB2,RPTOR,TAOK2,PDS5B,RIT2,FAIM2,STXBP6,ATP13A2,PHACTR1,LEPR,RTN4RL1,SLI…	NA	NA	NA	NA	NA	NA	NA	NA
WP4541	Hippo-Merlin signaling dysregulation	119	15	0.65	0.00046	CCND1,FLT3,IGF1R,CDH11,CDH13,NTRK2,KIT,CDH15,NRAS,PLCB4,PRKAR1A,PPP1CB,PRKAR1B,FGFR1,CDH22	NA	NA	NA	NA	NA	NA	NA	NA
GO:0051241	Negative regulation of multicellular organismal process	1231	64	0.26	0.00046	MAP2K5,STX1B,CBLN1,ISL1,SRSF6,SLC6A4,HDAC4,SCGB1A1,KCNMA1,PPARG,TAL1,LEO1,SOCS5,RIT2,RTN4RL1,PDE4B,RARB,RTN4,ERBB4,PDE4D,LINGO1,ZNF536,RAC1,SPRED2,ARG1,NF1,LDLRAD4,COMT,MTOR,ARHGEF2,HEY2,BAI3,GNAS,DAB1,TLR4,PRKG1,NPPB,ANGPTL7,NFIB,PRTG,FAM101A,SPOCK1,CCK,EPHB1,BCL2,ARNTL,NRG1,FOXO3,MCC,CALCRL,DCC,NLGN1,MAPKBP1,FGFR1,CHID1,PLCL1,BDNF,ROBO2,SLIT2,MLIP,WWC1,OTUD7B,PTPRM,RPS6KA5	NA	NA	NA	NA	NA	NA	NA	NA
WP4155	Endometrial cancer	63	11	0.79	0.00049	MAPK1,CCND1,GADD45G,AXIN1,AKT3,CASP9,TCF7L2,NRAS,BAD,FOXO3,FGFR1	NA	NA	NA	NA	NA	NA	NA	NA
GO:0009719	Response to endogenous stimulus	1447	72	0.24	0.00049	MAPK1,CCND1,ISL1,FLT3,SRSF6,KLF16,SMARCC1,ADCY3,KLF3,VPS13C,SLC6A4,CCNE1,HDAC4,KLF1,IGF1R,CDH13,NTRK2,NPFFR1,SCGB1A1,AKAP6,GNAQ,PPARG,KIT,ADCY9,LHCGR,PTPRN,MC4R,SOCS5,RPTOR,CASP9,LEPR,PDE4B,SLIT3,RARB,NR1I2,ERBB4,PDE4D,MAGI2,ATG7,SPRED2,ARG1,CALCR,COMT,MTOR,ARHGEF2,AMIGO1,GNAS,UBR2,FRS3,TLR4,DAXX,HIVEP1,URI1,PRKAR1A,BAD,BCL2,DIAPH1,KDM1A,PRKAR1B,FOXO3,FHL2,FGFR1,OPRM1,SOX5,CPS1,DDC,RBFOX2,BDNF,RO…	NA	NA	NA	NA	NA	NA	NA	NA
GO:0007189	Adenylate cyclase-activating g protein-coupled receptor signaling pathway	137	16	0.61	0.00052	ADCY3,GPR26,GNAQ,ADCY9,LHCGR,MC4R,RIT2,LPHN2,PDE4D,CALCR,BAI3,GNAS,CALCRL,OPRM1,ADCY5,GNB1	NA	NA	NA	NA	NA	NA	NA	NA
GO:0030900	Forebrain development	387	29	0.42	0.00053	ISL1,SALL1,ZSWIM6,NTRK2,CEP120,UNCX,PHACTR1,RTN4RL1,RARB,RTN4,ERBB4,BCL11B,NF1,DAB1,PRKG1,EXT1,NFIB,BAD,KDM1A,DMRTA2,NPY,NRG1,RELN,SLC4A10,FGFR1,ROBO2,SLIT2,TSKU,KIRREL3	NA	NA	NA	NA	NA	NA	NA	NA
WP4321	Thermogenesis	108	14	0.66	0.00056	SMARCC1,ADCY3,PRKG2,PPARG,ADCY9,RPTOR,MTOR,NRAS,GNAS,PRKG1,KDM1A,FGFR1,ADCY5,DPF3	NA	NA	NA	NA	NA	NA	NA	NA
GO:0019933	cAMP-mediated signaling	156	17	0.58	0.00061	ADCY3,AKAP6,GPR26,GNAQ,ADCY9,LHCGR,MC4R,RIT2,LPHN2,PDE4D,CALCR,BAI3,GNAS,CALCRL,OPRM1,ADCY5,GNB1	NA	NA	NA	NA	NA	NA	NA	NA
GO:0048167	Regulation of synaptic plasticity	191	19	0.54	0.00061	MAPK1,CBLN1,NTRK2,GRID2,KIT,DGKI,PPFIA3,CRTC1,NF1,STXBP1,GRIN2A,DLG4,RELN,NLGN1,SLC4A10,RASGRF1,BDNF,MCTP1,GRIA1	NA	NA	NA	NA	NA	NA	NA	NA
GO:0001764	Neuron migration	123	15	0.63	0.00062	ELP3,NTRK2,NDN,AUTS2,RAC1,BARHL2,DAB1,PRKG1,SPOCK1,CCK,DCC,RELN,FGFR1,KIRREL3,VEGFA	NA	NA	NA	NA	NA	NA	NA	NA
GO:0120035	Regulation of plasma membrane bounded cell projection organization	687	42	0.33	0.00062	STX1B,FXR2,ZSWIM6,HDAC4,NTRK2,GRID2,KIT,ULK4,CEP120,RIT2,RTN4RL1,PRKD1,HOMER1,RTN4,AUTS2,CRTC1,MAGI2,LINGO1,KIAA1598,RAC1,NEGR1,MTOR,AMIGO1,BARHL2,BAI3,DAB1,PTPRD,BRSK2,SPOCK1,DLG4,KDM1A,DCC,RELN,NLGN1,FGFR1,TNIK,MOV10,BDNF,ROBO2,SLIT2,TENM2,VEGFA	NA	NA	NA	NA	NA	NA	NA	NA
WP2380	Brain-derived neurotrophic factor (BDNF) signaling pathway	143	16	0.59	0.00063	MAP2K5,MAPK1,DOCK3,NTRK2,SH2B1,CRTC1,LINGO1,RAC1,MTOR,FRS3,BAD,FOXO3,RASGRF1,BDNF,GRIA1,RPS6KA5	NA	NA	NA	NA	NA	NA	NA	NA
GO:0061098	Positive regulation of protein tyrosine kinase activity	66	11	0.77	0.00076	HBEGF,DOCK3,ERBB3,NTRK2,TAL1,GPRC5B,DLG4,NRG1,RELN,IL34,BDNF	NA	NA	NA	NA	NA	NA	NA	NA
GO:1901698	Response to nitrogen compound	1070	57	0.27	0.00076	MAPK1,CCND1,FLT3,SRSF6,DNAJB9,KLF16,SMARCC1,ADCY3,KLF3,VPS13C,SLC6A4,PIK3C3,KLF1,IGF1R,CDH13,NTRK2,AKAP6,GNAQ,PPARG,ADCY9,LHCGR,PTPRN,MC4R,SOCS5,RPTOR,EDEM3,PDE4B,HOMER1,PDE4D,KCNJ11,ATG7,ARG1,CALCR,MTOR,ARHGEF2,RGS17,AMIGO1,GNAS,UBR2,TLR4,DAXX,MAP1LC3A,BAG6,BRSK2,PRKAR1A,BAD,GRIN2A,DIAPH1,KDM1A,PRKAR1B,FOXO3,OPRM1,CPS1,DDC,ADCY5,SLIT2,GNB1	NA	NA	NA	NA	NA	NA	NA	NA
GO:0050731	Positive regulation of peptidyl-tyrosine phosphorylation	196	19	0.53	0.00081	ISL1,HBEGF,FLT3,DOCK3,ERBB3,NTRK2,KIT,TAL1,GPRC5B,ERBB4,MTOR,ARHGEF2,CCK,DLG4,NRG1,RELN,IL34,BDNF,VEGFA	NA	NA	NA	NA	NA	NA	NA	NA
GO:0000122	Negative regulation of transcription by rna polymerase ii	895	50	0.29	0.00083	MAP2K5,CCND1,ISL1,KLF16,SALL1,MBD2,KLF3,CCNE1,E2F3,HDAC4,NCOR1,SCGB1A1,JAZF1,PPARG,TAL1,NFIL3,CXXC5,LDB2,RARB,NR1I2,TRIM29,ZNF536,HEY2,PRDM13,TCF7L2,HIVEP1,TFAP2A,USP3,NFIB,POU6F1,URI1,TFAP2B,TRPS1,ETV6,CGGBP1,KDM1A,FOXO3,FHL2,FGFR1,NSD1,PURG,ZBTB20,ZNF131,MLIP,WWC1,TENM2,HMGA2,ATF7IP,OTUD7B,VEGFA	NA	NA	NA	NA	NA	NA	NA	NA
GO:0021954	Central nervous system neuron development	81	12	0.72	0.00085	CDH11,NTRK2,ADARB1,AGBL4,NFIB,EPHB1,NPY,DCC,SLC4A10,ROBO2,SLIT2,TSKU	NA	NA	NA	NA	NA	NA	NA	NA
GO:0010975	Regulation of neuron projection development	510	34	0.37	0.00085	STX1B,ZSWIM6,NTRK2,GRID2,ULK4,RIT2,RTN4RL1,PRKD1,RTN4,CRTC1,MAGI2,LINGO1,KIAA1598,NEGR1,MTOR,AMIGO1,BARHL2,BAI3,DAB1,PTPRD,BRSK2,SPOCK1,DLG4,KDM1A,DCC,RELN,NLGN1,FGFR1,TNIK,MOV10,BDNF,ROBO2,SLIT2,VEGFA	NA	NA	NA	NA	NA	NA	NA	NA
GO:0045844	Positive regulation of striated muscle tissue development	68	11	0.75	0.00093	MAPK1,GPC1,ERBB3,AKAP6,ERBB4,MTOR,HEY2,BCL2,ARNTL,NRG1,FGFR1	NA	NA	NA	NA	NA	NA	NA	NA
GO:0031327	Negative regulation of cellular biosynthetic process	1592	76	0.22	0.00095	MAP2K5,CCND1,ISL1,HBEGF,FXR2,KLF16,SALL1,ZC3H4,MBD2,KLF3,CCNE1,E2F3,HDAC4,NCOR1,SCGB1A1,JAZF1,PPARG,TAL1,NFIL3,CXXC5,LDB2,LEPR,RARB,BACE2,NR1I2,TRIM29,ATG7,ZNF536,SMARCAL1,HEY2,PRDM13,TCF7L2,UBR2,DAXX,ITM2B,HIVEP1,TFAP2A,USP3,NFIB,POU6F1,URI1,TFAP2B,TRPS1,TNRC6A,ETV6,CGGBP1,KDM1A,ARNTL,NRG1,TRIM66,FOXO3,FHL2,FGFR1,OPRM1,NSD1,SOX5,MOV10,TNRC6B,RBFOX2,PURG,FTO,ZBTB20,DP2,ZNF131,MLIP,WWC1,WWP1,TENM2…	NA	NA	NA	NA	NA	NA	NA	NA
GO:0009890	Negative regulation of biosynthetic process	1624	77	0.22	0.001	MAP2K5,CCND1,ISL1,HBEGF,FXR2,KLF16,SALL1,ZC3H4,MBD2,KLF3,CCNE1,E2F3,HDAC4,NCOR1,ASXL3,SCGB1A1,JAZF1,PPARG,TAL1,NFIL3,CXXC5,LDB2,LEPR,RARB,BACE2,NR1I2,TRIM29,ATG7,ZNF536,SMARCAL1,HEY2,PRDM13,TCF7L2,UBR2,DAXX,ITM2B,HIVEP1,TFAP2A,USP3,NFIB,POU6F1,URI1,TFAP2B,TRPS1,TNRC6A,ETV6,CGGBP1,KDM1A,ARNTL,NRG1,TRIM66,FOXO3,FHL2,FGFR1,OPRM1,NSD1,SOX5,MOV10,TNRC6B,RBFOX2,PURG,FTO,ZBTB20,DP2,ZNF131,MLIP,WWC1,WWP1…	NA	NA	NA	NA	NA	NA	NA	NA
hsa04730	Long-term depression	59	10	0.77	0.0011	MAPK1,PRKG2,IGF1R,GRID2,GNAQ,NRAS,GNAS,PRKG1,PLCB4,GRIA1	NA	NA	NA	NA	NA	NA	NA	NA
hsa05223	Non-small cell lung cancer	68	11	0.75	0.0011	MAPK1,CCND1,GADD45G,E2F3,AKT3,CASP9,RARB,NRAS,BAD,FOXO3,FHIT	NA	NA	NA	NA	NA	NA	NA	NA
WP4216	Chromosomal and microsatellite instability in colorectal cancer	73	11	0.72	0.0011	MAPK1,CCND1,GADD45G,AXIN1,AKT3,CASP9,RAC1,TCF7L2,BAD,BCL2,DCC	NA	NA	NA	NA	NA	NA	NA	NA
WP4255	Non-small cell lung cancer	72	11	0.73	0.0011	MAPK1,CCND1,GADD45G,E2F3,AKT3,CASP9,RARB,NRAS,BAD,FOXO3,FHIT	NA	NA	NA	NA	NA	NA	NA	NA
hsa01521	EGFR tyrosine kinase inhibitor resistance	78	12	0.73	0.0011	MAPK1,AKT3,ERBB3,IGF1R,NF1,MTOR,NRAS,BAD,BCL2,NRG1,FOXO3,VEGFA	NA	NA	NA	NA	NA	NA	NA	NA
HSA-6794362	Protein-protein interactions at synapses	85	13	0.73	0.0011	SYT10,HOMER1,PPFIA3,LRFN2,STXBP1,DLG2,PTPRD,GRIN2A,DLG4,SLITRK6,NLGN1,GRIA1,NRXN3	NA	NA	NA	NA	NA	NA	NA	NA
hsa04713	Circadian entrainment	92	13	0.7	0.0011	MAPK1,ADCY3,PRKG2,GNAQ,ADCY9,GNAS,PRKG1,PLCB4,GRIN2A,ADCY5,GRIA1,RPS6KA5,GNB1	NA	NA	NA	NA	NA	NA	NA	NA
hsa04928	Parathyroid hormone synthesis, secretion and action	103	13	0.65	0.0011	MAPK1,HBEGF,ADCY3,GNAQ,MMP16,ADCY9,PDE4B,PDE4D,GNAS,PLCB4,BCL2,FGFR1,ADCY5	NA	NA	NA	NA	NA	NA	NA	NA
hsa05215	Prostate cancer	96	13	0.68	0.0011	MAPK1,CCND1,CCNE1,E2F3,AKT3,IGF1R,ETV5,CASP9,MTOR,NRAS,BAD,BCL2,FGFR1	NA	NA	NA	NA	NA	NA	NA	NA
GO:0007611	Learning or memory	259	22	0.47	0.0011	MAPK1,ADCY3,SLC6A4,NTRK2,KIT,DGKI,CRTC1,NF1,COMT,MTOR,BAI3,SCN2A,CCK,GRIN2A,DLG4,PRKAR1B,RELN,FAM19A2,RASGRF1,BDNF,GRIA1,NRXN3	NA	NA	NA	NA	NA	NA	NA	NA
HSA-112315	Transmission across Chemical Synapses	267	24	0.5	0.0011	MAPK1,ADCY3,SLC6A4,ADCY9,CACNG2,CACNB2,PPFIA3,SLC6A13,ERBB4,RAC1,COMT,NRAS,STXBP1,DLG2,PRKAR1A,GRIN2A,DLG4,NRG1,PRKAR1B,RASGRF1,ADCY5,GRIA1,KCNJ12,GNB1	NA	NA	NA	NA	NA	NA	NA	NA
hsa04010	MAPK signaling pathway	288	24	0.47	0.0011	MAP2K5,MAPK1,FLT3,GADD45G,AKT3,ERBB3,IGF1R,NTRK2,DUSP6,RASA2,KIT,MRAS,CACNG2,TAOK2,CACNB2,ERBB4,NF1,NRAS,DAXX,FGFR1,RASGRF1,BDNF,VEGFA,RPS6KA5	NA	NA	NA	NA	NA	NA	NA	NA
HSA-9006925	Intracellular signaling by second messengers	304	26	0.48	0.0011	MAPK1,HBEGF,FLT3,ADCY3,AKT3,ERBB3,PPARG,KIT,ADCY9,RPTOR,CASP9,ERBB4,RAC1,MTOR,PRKAR1A,BAD,TNRC6A,PDE1C,KDM1A,NRG1,PRKAR1B,FOXO3,FGFR1,MOV10,TNRC6B,ADCY5	NA	NA	NA	NA	NA	NA	NA	NA
HSA-5683057	MAPK family signaling cascades	319	27	0.47	0.0011	MAPK1,HBEGF,FLT3,ABHD17C,PRKG2,ERBB3,DUSP6,RASA2,KIT,MRAS,ERBB4,RAC1,SPRED2,NF1,NRAS,FRS3,DLG2,PPP1CB,TNRC6A,DLG4,NRG1,FOXO3,KSR2,FGFR1,MOV10,TNRC6B,RASGRF1	NA	NA	NA	NA	NA	NA	NA	NA
HSA-5663202	Diseases of signal transduction by growth factor receptors and second messengers	392	31	0.44	0.0011	MAPK1,HBEGF,FLT3,AP3B1,AXIN1,AKT3,HDAC4,ERBB3,TRIP11,NCOR1,DUSP6,KIT,MRAS,CASP9,ERBB4,ATG7,RAC1,SPRED2,NF1,MTOR,HEY2,TCF7L2,NRAS,BAD,PPP1CB,ETV6,NRG1,FOXO3,KSR2,FGFR1,MAML3	NA	NA	NA	NA	NA	NA	NA	NA
HSA-1643685	Disease	1548	77	0.24	0.0011	STX1B,MAPK1,NTHL1,CCND1,HBEGF,FLT3,AP3B1,CCNH,ADCY3,PIK3C3,AXIN1,CCNE1,E2F3,AKT3,GPC1,HDAC4,ZCRB1,ERBB3,TRIP11,ADAMTS17,NCOR1,SH3GL1,ADAMTS10,DUSP6,ADAMTSL3,KIT,MRAS,ADCY9,LHCGR,MC4R,ANTXR2,SLC2A2,VIPR1,CASP9,ERBB4,KCNJ11,ATG7,RAC1,SPRED2,NF1,CALCR,COMT,MTOR,HEY2,TCF7L2,NRAS,LMBRD1,GNAS,TLR4,DAXX,EXT1,ADAMTS6,PRKAR1A,BAD,PPP1CB,ETV6,KDM1A,NRG1,PRKAR1B,FOXO3,CALCRL,ACAN,KSR2,FGFR1,CHMP3,GOLGA2,ADC…	NA	NA	NA	NA	NA	NA	NA	NA
GO:0051172	Negative regulation of nitrogen compound metabolic process	2429	105	0.18	0.0011	MAP2K5,CCND1,ISL1,HBEGF,SRSF6,FXR2,KLF16,SALL1,ZC3H4,SMARCC1,MBD2,KLF3,CCNE1,E2F3,HDAC4,IGF1R,NCOR1,NTRK2,SCGB1A1,DUSP6,CRIM1,JAZF1,GNAQ,PPARG,TAL1,NFIL3,CXXC5,SOCS5,LDB2,RPTOR,ATP13A2,PHACTR1,RARB,BACE2,NR1I2,WNK1,TRIM29,PDE4D,ZNF536,SPRED2,NF1,LDLRAD4,ADARB1,COMT,MTOR,HEY2,PRDM13,TCF7L2,UBR2,TLR4,DAXX,BAG6,ITM2B,HIVEP1,TFAP2A,USP3,NFIB,KDM4C,TRIP12,POU6F1,URI1,PRKAR1A,TFAP2B,SPOCK1,TRPS1,TNRC6A…	NA	NA	NA	NA	NA	NA	NA	NA
GO:0007188	Adenylate cyclase-modulating g protein-coupled receptor signaling pathway	224	20	0.5	0.0013	ADCY3,OPRK1,GPR26,GNAQ,ADCY9,LHCGR,MC4R,RIT2,LPHN2,VIPR1,PDE4D,CALCR,GRM3,BAI3,GNAS,CALCRL,OPRM1,ADCY5,GIPR,GNB1	NA	NA	NA	NA	NA	NA	NA	NA
hsa04724	Glutamatergic synapse	111	13	0.61	0.0015	MAPK1,ADCY3,GNAQ,ADCY9,HOMER1,GRM3,GNAS,PLCB4,GRIN2A,DLG4,ADCY5,GRIA1,GNB1	NA	NA	NA	NA	NA	NA	NA	NA
GO:0098609	Cell-cell adhesion	505	33	0.36	0.0015	CBLN1,PVRL2,CDH11,CDH13,TENM4,GRID2,KIT,CDH15,ALCAM,STXBP6,CADM1,TRIM29,NEGR1,AMIGO1,GNAS,PKHD1,DAB1,STXBP1,DLG2,PTPRD,SLC39A8,BCL2,DLG4,NRG1,NLGN1,ROBO2,TENM2,KIRREL3,CDH22,PCDH7,NRXN3,PTPRM,LPP	NA	NA	NA	NA	NA	NA	NA	NA
GO:0071495	Cellular response to endogenous stimulus	1181	60	0.25	0.0015	MAPK1,ISL1,FLT3,KLF16,SMARCC1,ADCY3,KLF3,SLC6A4,CCNE1,HDAC4,KLF1,IGF1R,NTRK2,NPFFR1,AKAP6,GNAQ,PPARG,KIT,ADCY9,LHCGR,RPTOR,CASP9,LEPR,PDE4B,SLIT3,RARB,NR1I2,ERBB4,PDE4D,MAGI2,ATG7,SPRED2,ARG1,MTOR,ARHGEF2,AMIGO1,GNAS,UBR2,FRS3,TLR4,DAXX,HIVEP1,URI1,PRKAR1A,DIAPH1,KDM1A,PRKAR1B,FOXO3,FHL2,FGFR1,OPRM1,SOX5,CPS1,DDC,RBFOX2,BDNF,ROBO2,ADCY5,SLIT2,GNB1	NA	NA	NA	NA	NA	NA	NA	NA
GO:0050896	Response to stimulus	8046	279	0.08	0.0015	SKAP2,MAP2K5,MAPK1,MACROD2,NTHL1,ASIC2,RCVRN,CCND1,SYT10,GPR63,ISL1,HBEGF,ABCG2,PRLHR,FLT3,BBS9,SRSF6,DNAJB9,KLF16,SMARCC1,AP3B1,UNC79,MBD2,GRP,CCNH,ADCY3,KLF3,VPS13C,SLC6A4,VAC14,PIK3C3,RAB27B,KCNH2,AXIN1,CCNE1,MAST3,ENSP00000263634,AKT3,GPC1,PRKG2,HDAC4,KLF1,OPRK1,DOCK3,ERBB3,LMBR1L,IGF1R,CDH13,SH3GL1,ETAA1,NTRK2,NPFFR1,SCGB1A1,TENM4,DUSP6,CRIM1,AKAP6,GRID2,GPR26,RASA2,GNAQ,KCNMA1,PPARG,KIT,DGK…	NA	NA	NA	NA	NA	NA	NA	NA
hsa05210	Colorectal cancer	82	11	0.67	0.0016	MAPK1,CCND1,GADD45G,AXIN1,AKT3,CASP9,MTOR,NRAS,BAD,BCL2,DCC	NA	NA	NA	NA	NA	NA	NA	NA
hsa04371	Apelin signaling pathway	131	14	0.57	0.0016	MAPK1,CCND1,ADCY3,PIK3C3,AKT3,HDAC4,GNAQ,MRAS,ADCY9,MTOR,NRAS,PLCB4,ADCY5,GNB1	NA	NA	NA	NA	NA	NA	NA	NA
hsa04072	Phospholipase D signaling pathway	147	15	0.55	0.0016	MAPK1,ADCY3,AKT3,KIT,DGKI,MRAS,ADCY9,DGKH,MTOR,GRM3,NRAS,GNAS,PLCB4,DGKB,ADCY5	NA	NA	NA	NA	NA	NA	NA	NA
GO:0031324	Negative regulation of cellular metabolic process	2630	111	0.17	0.0016	MAP2K5,CCND1,ISL1,HBEGF,SRSF6,FXR2,KLF16,SALL1,ZC3H4,SMARCC1,MBD2,KLF3,CCNE1,E2F3,HDAC4,IGF1R,NCOR1,NTRK2,SCGB1A1,DUSP6,CRIM1,JAZF1,GNAQ,PPARG,TAL1,NFIL3,CXXC5,SOCS5,LDB2,RPTOR,ATP13A2,PHACTR1,LEPR,RARB,BACE2,NR1I2,WNK1,TRIM29,PDE4D,ATG7,ZNF536,SPRED2,SMARCAL1,NF1,LDLRAD4,ADARB1,COMT,MTOR,HEY2,PRDM13,TCF7L2,UBR2,TLR4,DAXX,BAG6,DLG2,ITM2B,HIVEP1,TFAP2A,USP3,NFIB,KDM4C,TRIP12,POU6F1,URI1,PRKAR1A,TF…	NA	NA	NA	NA	NA	NA	NA	NA
GO:0021952	Central nervous system projection neuron axonogenesis	25	7	0.99	0.0017	CDH11,ADARB1,NFIB,EPHB1,DCC,SLIT2,TSKU	NA	NA	NA	NA	NA	NA	NA	NA
GO:0007268	Chemical synaptic transmission	418	29	0.39	0.0017	STX1B,MAPK1,CBLN1,ASIC2,SYT10,EXOC4,OPRK1,GRID2,DGKI,ETV5,CACNB2,RIT2,GRID1,HOMER1,PPFIA3,NF1,ADARB1,GRM3,STXBP1,DLG2,CADPS,GRIN2A,DLG4,NPY,NLGN1,OPRM1,CADPS2,BDNF,GRIA1	NA	NA	NA	NA	NA	NA	NA	NA
GO:0006468	Protein phosphorylation	952	51	0.27	0.0017	MAP2K5,MAPK1,CCND1,HBEGF,FLT3,CCNH,PIK3C3,CCNE1,MAST3,AKT3,PRKG2,ERBB3,IGF1R,NTRK2,DUSP6,CRIM1,RASA2,KIT,MST1R,ULK4,TAOK2,TNNI3K,ATP13A2,PRKD1,WNK1,ERBB4,NF1,MTOR,MOK,NRAS,FRS3,SRPK1,TLR4,PRKG1,DAXX,DLG2,BRSK2,EPHB1,BCL2,DLG4,NRG1,MAST4,PRKAR1B,KSR2,RELN,FGFR1,TNIK,RASGRF1,HMGA2,RPS6KA5,RSRC1	NA	NA	NA	NA	NA	NA	NA	NA
GO:2000310	Regulation of nmda receptor activity	36	8	0.89	0.0018	DLG2,GRIN2A,DLG4,RELN,NLGN1,OPRM1,RASGRF1,GRIA1	NA	NA	NA	NA	NA	NA	NA	NA
WP4223	Ras signaling	179	17	0.52	0.0018	MAPK1,FLT3,AKT3,IGF1R,NTRK2,RASA2,KIT,MRAS,RAC1,NF1,NRAS,BAD,GRIN2A,KSR2,FGFR1,RASGRF1,GNB1	NA	NA	NA	NA	NA	NA	NA	NA
GO:0050679	Positive regulation of epithelial cell proliferation	192	18	0.52	0.0018	MAP2K5,CCND1,SRSF6,AKT3,CDH13,PTPRN,RPTOR,PRKD1,RTN4,ARG1,NF1,MTOR,TCF7L2,NRAS,TLR4,BAD,FGFR1,VEGFA	NA	NA	NA	NA	NA	NA	NA	NA
GO:0048511	Rhythmic process	271	22	0.45	0.0019	SLC6A4,TEF,NCOR1,NTRK2,PPARG,LHCGR,PTPRN,NFIL3,SLIT3,CRTC1,ATG7,MTOR,PPP1CB,ARNTL,FOXO3,NLGN1,OPRM1,DDC,BDNF,ROBO2,SLIT2,KMT2A	NA	NA	NA	NA	NA	NA	NA	NA
GO:0045892	Negative regulation of transcription, dna-templated	1273	63	0.24	0.0019	MAP2K5,CCND1,ISL1,KLF16,SALL1,ZC3H4,MBD2,KLF3,CCNE1,E2F3,HDAC4,NCOR1,SCGB1A1,JAZF1,PPARG,TAL1,NFIL3,CXXC5,LDB2,RARB,NR1I2,TRIM29,ZNF536,HEY2,PRDM13,TCF7L2,UBR2,DAXX,HIVEP1,TFAP2A,USP3,NFIB,POU6F1,URI1,TFAP2B,TRPS1,ETV6,CGGBP1,KDM1A,ARNTL,NRG1,TRIM66,FOXO3,FHL2,FGFR1,NSD1,SOX5,RBFOX2,PURG,ZBTB20,DP2,ZNF131,MLIP,WWC1,WWP1,TENM2,HMGA2,ATF7IP,BCL7A,OTUD7B,VEGFA,DPF3,RPS6KA5	NA	NA	NA	NA	NA	NA	NA	NA
GO:0051963	Regulation of synapse assembly	106	13	0.63	0.002	CBLN1,ASIC2,NTRK2,GRID2,AMIGO1,BAI3,LINGO2,PTPRD,EPHB1,SLITRK6,NLGN1,BDNF,ROBO2	NA	NA	NA	NA	NA	NA	NA	NA
GO:0007157	Heterophilic cell-cell adhesion via plasma membrane cell adhesion molecules	49	9	0.81	0.0021	CBLN1,TENM4,GRID2,ALCAM,CADM1,AMIGO1,PTPRD,NLGN1,TENM2	NA	NA	NA	NA	NA	NA	NA	NA
hsa05213	Endometrial cancer	57	9	0.74	0.0021	MAPK1,CCND1,GADD45G,AXIN1,AKT3,CASP9,NRAS,BAD,FOXO3	NA	NA	NA	NA	NA	NA	NA	NA
hsa04211	Longevity regulating pathway	87	11	0.65	0.0021	RB1CC1,ADCY3,AKT3,IGF1R,PPARG,ADCY9,RPTOR,MTOR,NRAS,FOXO3,ADCY5	NA	NA	NA	NA	NA	NA	NA	NA
hsa04540	Gap junction	87	11	0.65	0.0021	MAP2K5,MAPK1,ADCY3,PRKG2,GNAQ,ADCY9,NRAS,GNAS,PRKG1,PLCB4,ADCY5	NA	NA	NA	NA	NA	NA	NA	NA
HSA-438064	Post NMDA receptor activation events	79	12	0.73	0.0021	MAPK1,ERBB4,RAC1,NRAS,DLG2,PRKAR1A,GRIN2A,DLG4,NRG1,PRKAR1B,RASGRF1,GRIA1	NA	NA	NA	NA	NA	NA	NA	NA
GO:0007187	G protein-coupled receptor signaling pathway, coupled to cyclic nucleotide second messenger	254	21	0.46	0.0022	ADCY3,OPRK1,GPR26,GNAQ,ADCY9,LHCGR,MC4R,RIT2,LPHN2,VIPR1,PDE4D,CALCR,GRM3,BAI3,GNAS,NPY,CALCRL,OPRM1,ADCY5,GIPR,GNB1	NA	NA	NA	NA	NA	NA	NA	NA
GO:0007411	Axon guidance	275	22	0.45	0.0022	MAPK1,ISL1,GPC1,ALCAM,SLIT3,RAC1,BCL11B,DAB1,EXT1,NFIB,EPHB1,DCC,RELN,UNC5C,BDNF,ROBO2,SLIT2,TENM2,NRXN3,PTPRM,VEGFA,RPS6KA5	NA	NA	NA	NA	NA	NA	NA	NA
GO:1902533	Positive regulation of intracellular signal transduction	1041	54	0.26	0.0022	RB1CC1,MAP2K5,MAPK1,HBEGF,FLT3,GADD45G,AXIN1,ERBB3,IGF1R,CDH13,NTRK2,DUSP6,AKAP6,KIT,DGKI,MST1R,GPRC5B,CXXC5,RPTOR,TAOK2,RIT2,PRKD1,RTN4,ERBB4,GFRAL,AUTS2,NET1,RAC1,SPRED2,CALCR,MTOR,TCF7L2,GNAS,TLR4,DAXX,BAD,CARD11,BCL2,NRG1,RELN,NLGN1,FGFR1,OPRM1,IL34,TNIK,RASGRF1,WWC1,ANKRD6,GPR61,CDK5RAP3,TRAF3,NFAT5,GIPR,VEGFA	NA	NA	NA	NA	NA	NA	NA	NA
GO:0035418	Protein localization to synapse	63	10	0.75	0.0023	STX1B,ASIC2,RAB27B,CACNG2,DLG2,GRIN2A,DLG4,RELN,NLGN1,ANKS1B	NA	NA	NA	NA	NA	NA	NA	NA
GO:0050678	Regulation of epithelial cell proliferation	339	25	0.41	0.0023	MAP2K5,CCND1,ISL1,SRSF6,AKT3,CDH13,PPARG,PTPRN,RPTOR,PRKD1,RTN4,ARG1,BCL11B,NF1,MTOR,TCF7L2,NRAS,TLR4,NFIB,BAD,MCC,FUT2,FGFR1,PTPRM,VEGFA	NA	NA	NA	NA	NA	NA	NA	NA
GO:0071417	Cellular response to organonitrogen compound	590	36	0.33	0.0023	MAPK1,KLF16,SMARCC1,ADCY3,KLF3,SLC6A4,KLF1,IGF1R,NTRK2,AKAP6,GNAQ,PPARG,ADCY9,LHCGR,RPTOR,PDE4B,PDE4D,ATG7,ARG1,MTOR,ARHGEF2,AMIGO1,GNAS,UBR2,TLR4,PRKAR1A,DIAPH1,KDM1A,PRKAR1B,FOXO3,OPRM1,CPS1,DDC,ADCY5,SLIT2,GNB1	NA	NA	NA	NA	NA	NA	NA	NA
WP2261	Glioblastoma signaling pathways	82	11	0.67	0.0026	MAP2K5,MAPK1,CCND1,CCNE1,AKT3,ERBB3,IGF1R,NF1,NRAS,FOXO3,FGFR1	NA	NA	NA	NA	NA	NA	NA	NA
WP4659	Gastrin signaling pathway	114	13	0.6	0.0026	MAPK1,CCND1,GNAQ,PPARG,KIT,PRKD1,RAC1,MTOR,BAD,TCF4,FOXO3,ARHGEF28,VEGFA	NA	NA	NA	NA	NA	NA	NA	NA
GO:0031290	Retinal ganglion cell axon guidance	18	6	1.07	0.0027	ISL1,ALCAM,EPHB1,ROBO2,SLIT2,PTPRM	NA	NA	NA	NA	NA	NA	NA	NA
GO:0050803	Regulation of synapse structure or activity	239	20	0.47	0.0027	STX1B,CBLN1,ASIC2,ABHD17C,NTRK2,GRID2,ETV5,HOMER1,LRFN2,AMIGO1,BAI3,LINGO2,PTPRD,EPHB1,SLITRK6,DGKB,RELN,NLGN1,BDNF,ROBO2	NA	NA	NA	NA	NA	NA	NA	NA
hsa04213	Longevity regulating pathway - multiple species	61	9	0.71	0.0028	ADCY3,AKT3,IGF1R,ADCY9,RPTOR,MTOR,NRAS,FOXO3,ADCY5	NA	NA	NA	NA	NA	NA	NA	NA
hsa04725	Cholinergic synapse	110	12	0.58	0.0028	MAPK1,ADCY3,AKT3,GNAQ,ADCY9,KCNQ5,NRAS,PLCB4,BCL2,ADCY5,KCNJ12,GNB1	NA	NA	NA	NA	NA	NA	NA	NA
hsa04015	Rap1 signaling pathway	202	17	0.47	0.0028	MAPK1,ADCY3,AKT3,IGF1R,GNAQ,KIT,MRAS,ADCY9,PRKD1,MAGI2,NRAS,GNAS,PLCB4,GRIN2A,FGFR1,ADCY5,VEGFA	NA	NA	NA	NA	NA	NA	NA	NA
hsa04014	Ras signaling pathway	226	18	0.45	0.0028	MAPK1,FLT3,AKT3,IGF1R,NTRK2,RASA2,KIT,MRAS,NF1,NRAS,BAD,GRIN2A,KSR2,FGFR1,RASGRF1,BDNF,VEGFA,GNB1	NA	NA	NA	NA	NA	NA	NA	NA
hsa04151	PI3K-Akt signaling pathway	350	24	0.38	0.0028	MAPK1,CCND1,FLT3,CCNE1,AKT3,ERBB3,IGF1R,NTRK2,KIT,RPTOR,CASP9,ERBB4,MAGI2,MTOR,NRAS,TLR4,BAD,BCL2,FOXO3,RELN,FGFR1,BDNF,VEGFA,GNB1	NA	NA	NA	NA	NA	NA	NA	NA
hsa04921	Oxytocin signaling pathway	149	14	0.52	0.003	MAP2K5,MAPK1,CCND1,ADCY3,GNAQ,ADCY9,CACNG2,CACNB2,NRAS,GNAS,PLCB4,PPP1CB,ADCY5,KCNJ12	NA	NA	NA	NA	NA	NA	NA	NA
GO:0023056	Positive regulation of signaling	1831	82	0.2	0.0031	RB1CC1,MAP2K5,STX1B,MAPK1,ISL1,HBEGF,FLT3,SALL1,PVRL2,GADD45G,MBD2,GRP,SLC6A4,AXIN1,ERBB3,IGF1R,CDH13,NTRK2,DUSP6,AKAP6,KIT,DGKI,MST1R,CACNG2,GPRC5B,CXXC5,RPTOR,TAOK2,CACNB2,SH2B1,RIT2,CADM1,PRKD1,HOMER1,RTN4,WNK1,ERBB4,GFRAL,AUTS2,CRTC1,NET1,RAC1,SPRED2,NF1,CALCR,ZRANB1,MTOR,MLLT11,TCF7L2,GNAS,STXBP1,TLR4,DAXX,ECE1,BAD,TRPS1,GRIN2A,CARD11,BCL2,DLG4,ARNTL,NRG1,RELN,NLGN1,FGFR1,OPRM1,IL34,TNIK,RAS…	NA	NA	NA	NA	NA	NA	NA	NA
GO:0050790	Regulation of catalytic activity	2386	101	0.17	0.0032	MAP2K5,MAPK1,RCVRN,CCND1,HBEGF,NCAPH,FLT3,RABGAP1L,GADD45G,ELP3,CCNH,ADCY3,VAC14,AXIN1,CCNE1,DOCK3,ERBB3,IGF1R,SAE1,ETAA1,NTRK2,SCGB1A1,DUSP6,CRIM1,RASA2,GNAQ,MMP16,PPARG,KIT,DGKI,ADCY9,TAL1,LHCGR,ARHGAP15,CCNL1,MST1R,GPRC5B,GCN1L1,SOCS5,LDB2,RPTOR,AGAP1,TAOK2,ATP13A2,PHACTR1,CASP9,LEPR,PRKD1,DGKH,WNK1,ERBB4,GFRAL,MAGI2,NET1,SPRED2,ARHGEF26,NF1,CALCR,ADARB1,MTOR,GRM3,RGS17,EVI5,BAI3,DNAJB4,GNAS,D…	NA	NA	NA	NA	NA	NA	NA	NA
hsa05221	Acute myeloid leukemia	66	9	0.68	0.0034	MAPK1,CCND1,FLT3,AKT3,DUSP6,KIT,MTOR,NRAS,BAD	NA	NA	NA	NA	NA	NA	NA	NA
hsa04911	Insulin secretion	82	10	0.63	0.0034	ADCY3,GNAQ,KCNMA1,ADCY9,SLC2A2,KCNJ11,GNAS,PLCB4,CCK,ADCY5	NA	NA	NA	NA	NA	NA	NA	NA
WP4263	Pancreatic adenocarcinoma pathway	87	11	0.65	0.0036	MAPK1,CCND1,GADD45G,E2F3,AKT3,DUSP6,CASP9,RAC1,MTOR,BAD,VEGFA	NA	NA	NA	NA	NA	NA	NA	NA
GO:0061097	Regulation of protein tyrosine kinase activity	98	12	0.63	0.0037	HBEGF,DOCK3,ERBB3,NTRK2,TAL1,GPRC5B,SOCS5,DLG4,NRG1,RELN,IL34,BDNF	NA	NA	NA	NA	NA	NA	NA	NA
GO:0042391	Regulation of membrane potential	440	29	0.36	0.0037	STX1B,CBLN1,ASIC2,KCNH2,SH3GL1,NTRK2,AKAP6,GRID2,GNAQ,KCNMA1,DGKI,CACNG2,CACNB2,GRID1,CRTC1,KCNJ11,MLLT11,SCN2A,BAD,SLC39A8,CCK,GRIN2A,BCL2,DLG4,RELN,NLGN1,OPRM1,BDNF,GRIA1	NA	NA	NA	NA	NA	NA	NA	NA
WP3676	BDNF-TrkB signaling	33	7	0.87	0.0041	MAPK1,NTRK2,HOMER1,MTOR,NRAS,DLG4,BDNF	NA	NA	NA	NA	NA	NA	NA	NA
WP3981	miRNA regulation of prostate cancer signaling pathways	33	7	0.87	0.0041	MAPK1,CCND1,AKT3,CASP9,MTOR,BAD,BCL2	NA	NA	NA	NA	NA	NA	NA	NA
GO:0016202	Regulation of striated muscle tissue development	133	14	0.57	0.0041	MAPK1,GPC1,HDAC4,ERBB3,AKAP6,ERBB4,MTOR,HEY2,EPHB1,BCL2,ARNTL,NRG1,FGFR1,UQCC2	NA	NA	NA	NA	NA	NA	NA	NA
hsa04923	Regulation of lipolysis in adipocytes	54	8	0.72	0.0042	ADCY3,AKT3,PRKG2,ADCY9,GNAS,PRKG1,NPY,ADCY5	NA	NA	NA	NA	NA	NA	NA	NA
GO:0019932	Second-messenger-mediated signaling	354	25	0.39	0.0042	ADCY3,HDAC4,AKAP6,GPR26,GNAQ,ADCY9,LHCGR,MC4R,RIT2,LPHN2,PDE4D,CALCR,BAI3,GNAS,PRKG1,NPPB,GRIN2A,CALCRL,KSR2,OPRM1,ADCY5,MCTP1,TENM2,NFAT5,GNB1	NA	NA	NA	NA	NA	NA	NA	NA
GO:0050807	Regulation of synapse organization	228	19	0.47	0.0043	CBLN1,ASIC2,ABHD17C,NTRK2,GRID2,ETV5,HOMER1,LRFN2,AMIGO1,BAI3,LINGO2,PTPRD,EPHB1,SLITRK6,DGKB,RELN,NLGN1,BDNF,ROBO2	NA	NA	NA	NA	NA	NA	NA	NA
GO:0045597	Positive regulation of cell differentiation	993	51	0.26	0.0043	ISL1,AP3B1,GPC1,NTRK2,TENM4,AKAP6,PPARG,KIT,CDH15,NBL1,TAL1,GPRC5B,SOCS5,ETV5,RIT2,RARB,PRKD1,CRTC1,MAGI2,KIAA1598,RAC1,NEGR1,MTOR,ARHGEF2,BRINP3,TCF7L2,AMIGO1,GNAS,DAB1,PTPRD,KDM4C,BAD,BCL2,TCF4,DLG4,KDM1A,DMRTA2,ARNTL,NRG1,FOXO3,RELN,NLGN1,FGFR1,OPRM1,IL34,SOX5,BDNF,ROBO2,SLIT2,ZBTB7C,VEGFA	NA	NA	NA	NA	NA	NA	NA	NA
GO:0010647	Positive regulation of cell communication	1823	81	0.19	0.0043	RB1CC1,MAP2K5,STX1B,MAPK1,ISL1,HBEGF,FLT3,SALL1,PVRL2,GADD45G,MBD2,GRP,SLC6A4,AXIN1,ERBB3,IGF1R,CDH13,NTRK2,DUSP6,AKAP6,KIT,DGKI,MST1R,CACNG2,GPRC5B,CXXC5,RPTOR,TAOK2,CACNB2,SH2B1,RIT2,CADM1,PRKD1,HOMER1,RTN4,WNK1,ERBB4,GFRAL,AUTS2,CRTC1,NET1,RAC1,SPRED2,NF1,CALCR,ZRANB1,MTOR,MLLT11,TCF7L2,GNAS,STXBP1,TLR4,DAXX,BAD,TRPS1,GRIN2A,CARD11,BCL2,DLG4,ARNTL,NRG1,RELN,NLGN1,FGFR1,OPRM1,IL34,TNIK,RASGRF1,…	NA	NA	NA	NA	NA	NA	NA	NA
hsa05219	Bladder cancer	41	7	0.78	0.0044	MAPK1,CCND1,HBEGF,E2F3,NRAS,VEGFA,RPS6KA5	NA	NA	NA	NA	NA	NA	NA	NA
hsa05200	Pathways in cancer	517	30	0.31	0.0044	MAPK1,CCND1,FLT3,GADD45G,ADCY3,AXIN1,CCNE1,E2F3,AKT3,IGF1R,GNAQ,PPARG,KIT,ADCY9,CASP9,RARB,MTOR,HEY2,NRAS,GNAS,PLCB4,BAD,BCL2,DCC,FGFR1,ADCY5,TRAF3,VEGFA,RPS6KA5,GNB1	NA	NA	NA	NA	NA	NA	NA	NA
GO:0051046	Regulation of secretion	686	39	0.3	0.0044	STX1B,SYT10,ISL1,GRP,SLC6A4,PIK3C3,RAB27B,OPRK1,ERBB3,DGKI,CACNB2,SLC2A2,STXBP6,ATP13A2,CADM1,KCNJ11,RAC1,NF1,COMT,TCF7L2,GNAS,STXBP1,TLR4,NPPB,BRSK2,CADPS,TFAP2B,BAD,CCK,ARNTL,NRG1,NLGN1,FGFR1,OPRM1,CADPS2,ADCY5,MCTP1,GIPR,UQCC2	NA	NA	NA	NA	NA	NA	NA	NA
GO:0009967	Positive regulation of signal transduction	1654	75	0.2	0.0044	RB1CC1,MAP2K5,STX1B,MAPK1,ISL1,HBEGF,FLT3,SALL1,PVRL2,GADD45G,MBD2,GRP,AXIN1,ERBB3,IGF1R,CDH13,NTRK2,DUSP6,AKAP6,KIT,DGKI,MST1R,CACNG2,GPRC5B,CXXC5,RPTOR,TAOK2,SH2B1,RIT2,PRKD1,HOMER1,RTN4,WNK1,ERBB4,GFRAL,AUTS2,NET1,RAC1,SPRED2,NF1,CALCR,ZRANB1,MTOR,MLLT11,TCF7L2,GNAS,TLR4,DAXX,BAD,TRPS1,CARD11,BCL2,DLG4,ARNTL,NRG1,RELN,NLGN1,FGFR1,OPRM1,IL34,TNIK,RASGRF1,BDNF,ROBO2,DP2,MAML3,WWC1,ANKRD6,GPR61,C…	NA	NA	NA	NA	NA	NA	NA	NA
hsa05206	MicroRNAs in cancer	160	14	0.49	0.0045	MAPK1,CCND1,CCNE1,E2F3,HDAC4,ERBB3,MMP16,RPTOR,MTOR,NRAS,BCL2,HMGA2,VEGFA,RPS6KA5	NA	NA	NA	NA	NA	NA	NA	NA
GO:0018193	Peptidyl-amino acid modification	867	46	0.27	0.0047	MAP2K5,MAPK1,FLT3,TTLL7,KANSL1,MAST3,AKT3,PRKG2,HDAC4,ERBB3,IGF1R,SAE1,NTRK2,CRIM1,KIT,MST1R,TMX3,ZMIZ2,TTLL11,ATP13A2,PRKD1,GALNT16,ZDHHC1,WNK1,ERBB4,JADE2,MTOR,AGBL4,BAG6,CAMKMT,BRSK2,GALNT13,EPHB1,BCL2,MAST4,RELN,FGFR1,NSD1,GALNTL6,TUSC3,KMT2A,HMGA2,NUP88,DPF3,RPS6KA5,POM121C	NA	NA	NA	NA	NA	NA	NA	NA
GO:0008284	Positive regulation of cell population proliferation	919	48	0.26	0.0047	MAP2K5,MAPK1,CCND1,ISL1,HBEGF,FLT3,SRSF6,CCNE1,E2F3,AKT3,HDAC4,ERBB3,IGF1R,CDH13,NTRK2,KIT,PTPRN,MST1R,ETV5,RPTOR,VIPR1,PRKD1,RTN4,ERBB4,ARG1,NF1,MTOR,HEY2,TCF7L2,NRAS,PKHD1,SSBP3,TLR4,KDM4C,TFAP2B,BAD,CCK,CARD11,BCL2,KDM1A,DMRTA2,NRG1,NOLC1,CALCRL,FGFR1,IL34,HMGA2,VEGFA	NA	NA	NA	NA	NA	NA	NA	NA
hsa05218	Melanoma	72	9	0.64	0.0048	MAPK1,CCND1,GADD45G,E2F3,AKT3,IGF1R,NRAS,BAD,FGFR1	NA	NA	NA	NA	NA	NA	NA	NA
GO:0021889	Olfactory bulb interneuron differentiation	12	5	1.16	0.0049	SALL1,UNCX,ERBB4,ROBO2,SLIT2	NA	NA	NA	NA	NA	NA	NA	NA
hsa05212	Pancreatic cancer	73	9	0.64	0.0051	MAPK1,CCND1,GADD45G,E2F3,AKT3,CASP9,MTOR,BAD,VEGFA	NA	NA	NA	NA	NA	NA	NA	NA
GO:0055025	Positive regulation of cardiac muscle tissue development	44	8	0.8	0.0054	MAPK1,ERBB3,AKAP6,ERBB4,MTOR,HEY2,NRG1,FGFR1	NA	NA	NA	NA	NA	NA	NA	NA
GO:1901699	Cellular response to nitrogen compound	645	37	0.3	0.0054	MAPK1,KLF16,SMARCC1,ADCY3,KLF3,SLC6A4,KLF1,IGF1R,NTRK2,AKAP6,GNAQ,PPARG,ADCY9,LHCGR,RPTOR,PDE4B,PDE4D,ATG7,ARG1,MTOR,ARHGEF2,AMIGO1,GNAS,UBR2,TLR4,DAXX,PRKAR1A,DIAPH1,KDM1A,PRKAR1B,FOXO3,OPRM1,CPS1,DDC,ADCY5,SLIT2,GNB1	NA	NA	NA	NA	NA	NA	NA	NA
GO:0021872	Forebrain generation of neurons	58	9	0.74	0.0058	SALL1,ZSWIM6,UNCX,ERBB4,BCL11B,SLC4A10,FGFR1,ROBO2,SLIT2	NA	NA	NA	NA	NA	NA	NA	NA
HSA-164378	PKA activation in glucagon signalling	17	6	1.09	0.0059	ADCY3,ADCY9,GNAS,PRKAR1A,PRKAR1B,ADCY5	NA	NA	NA	NA	NA	NA	NA	NA
HSA-111885	Opioid Signalling	90	12	0.67	0.0059	MAPK1,ADCY3,ADCY9,PDE4B,PDE4D,PLCB4,PRKAR1A,PDE1C,PRKAR1B,OPRM1,ADCY5,GNB1	NA	NA	NA	NA	NA	NA	NA	NA
HSA-2219528	PI3K/AKT Signaling in Cancer	105	13	0.64	0.0059	HBEGF,FLT3,AKT3,ERBB3,KIT,CASP9,ERBB4,RAC1,MTOR,BAD,NRG1,FOXO3,FGFR1	NA	NA	NA	NA	NA	NA	NA	NA
HSA-5673001	RAF/MAP kinase cascade	274	22	0.45	0.0059	MAPK1,HBEGF,FLT3,ABHD17C,PRKG2,ERBB3,DUSP6,RASA2,KIT,MRAS,ERBB4,SPRED2,NF1,NRAS,FRS3,DLG2,PPP1CB,DLG4,NRG1,KSR2,FGFR1,RASGRF1	NA	NA	NA	NA	NA	NA	NA	NA
GO:0051093	Negative regulation of developmental process	983	50	0.25	0.0059	MAP2K5,STX1B,MAPK1,CBLN1,CCND1,ISL1,SRSF6,SLC6A4,AKT3,HDAC4,PPARG,TAL1,LEO1,SOCS5,RIT2,RTN4RL1,RARB,RTN4,ERBB4,LINGO1,ZNF536,SPRED2,NF1,LDLRAD4,ARHGEF2,HEY2,BAI3,GNAS,DAB1,TLR4,NPPB,ANGPTL7,NFIB,PRTG,FAM101A,SPOCK1,EPHB1,BCL2,ARNTL,NRG1,FOXO3,DCC,NLGN1,BDNF,ROBO2,SLIT2,WWC1,HMGA2,PTPRM,VEGFA	NA	NA	NA	NA	NA	NA	NA	NA
GO:2001222	Regulation of neuron migration	45	8	0.79	0.006	ZSWIM6,ULK4,PHACTR1,ERBB4,KIAA1598,ARHGEF2,NRG1,RELN	NA	NA	NA	NA	NA	NA	NA	NA
hsa05222	Small cell lung cancer	92	10	0.58	0.006	CCND1,GADD45G,CCNE1,E2F3,AKT3,CASP9,RARB,BCL2,FHIT,TRAF3	NA	NA	NA	NA	NA	NA	NA	NA
hsa04140	Autophagy - animal	130	12	0.51	0.006	RB1CC1,MAPK1,PIK3C3,AKT3,IGF1R,MRAS,RPTOR,ATG7,MTOR,NRAS,BAD,BCL2	NA	NA	NA	NA	NA	NA	NA	NA
hsa04728	Dopaminergic synapse	128	12	0.52	0.006	AKT3,GNAQ,COMT,GNAS,PLCB4,PPP1CB,GRIN2A,ARNTL,DDC,ADCY5,GRIA1,GNB1	NA	NA	NA	NA	NA	NA	NA	NA
hsa04261	Adrenergic signaling in cardiomyocytes	147	13	0.49	0.006	MAPK1,ADCY3,AKT3,GNAQ,ADCY9,CACNG2,CACNB2,GNAS,PLCB4,PPP1CB,BCL2,ADCY5,RPS6KA5	NA	NA	NA	NA	NA	NA	NA	NA
hsa04024	cAMP signaling pathway	208	16	0.43	0.006	MAPK1,ADCY3,AKT3,ADCY9,LHCGR,PDE4B,PDE4D,GNAS,BAD,PPP1CB,GRIN2A,NPY,BDNF,ADCY5,GRIA1,GIPR	NA	NA	NA	NA	NA	NA	NA	NA
GO:0007267	Cell-cell signaling	1145	56	0.23	0.006	STX1B,MAPK1,CBLN1,ASIC2,CCND1,SYT10,EXOC4,AXIN1,CCNE1,OPRK1,SNX19,LMBR1L,NTRK2,GRID2,GNAQ,DGKI,PTPRN,LEO1,MC4R,ETV5,CACNB2,RIT2,GRID1,HOMER1,PPFIA3,CRTC1,MAGI2,RAC1,NF1,ZRANB1,ADARB1,GRM3,TCF7L2,STXBP1,DLG2,PTPRD,CADPS,TNRC6A,GRIN2A,DLG4,ECE2,NPY,NRG1,MCC,NLGN1,FGFR1,OPRM1,CADPS2,TNIK,MOV10,TNRC6B,BDNF,GRIA1,TENM2,HMGA2,GNB1	NA	NA	NA	NA	NA	NA	NA	NA
GO:2001257	Regulation of cation channel activity	177	16	0.5	0.0061	AKAP6,CACNG2,CACNB2,PDE4B,HOMER1,PDE4D,KCNJ11,AMIGO1,DLG2,GRIN2A,DLG4,RELN,NLGN1,OPRM1,RASGRF1,GRIA1	NA	NA	NA	NA	NA	NA	NA	NA
GO:0098742	Cell-cell adhesion via plasma-membrane adhesion molecules	257	20	0.44	0.0061	CBLN1,PVRL2,CDH11,CDH13,TENM4,GRID2,CDH15,ALCAM,CADM1,AMIGO1,DAB1,PTPRD,NRG1,NLGN1,ROBO2,TENM2,KIRREL3,CDH22,PCDH7,PTPRM	NA	NA	NA	NA	NA	NA	NA	NA
HSA-9006934	Signaling by Receptor Tyrosine Kinases	502	32	0.35	0.0062	MAP2K5,MAPK1,HBEGF,FLT3,PIK3C3,AKT3,DOCK3,ERBB3,IGF1R,NCOR1,SH3GL1,NTRK2,DUSP6,KIT,MST1R,RIT2,ERBB4,RAC1,SPRED2,MTOR,NRAS,FRS3,COL11A2,DIAPH1,DLG4,NRG1,FGFR1,RBFOX2,BDNF,WWP1,VEGFA,RPS6KA5	NA	NA	NA	NA	NA	NA	NA	NA
HSA-112314	Neurotransmitter receptors and postsynaptic signal transmission	203	18	0.49	0.0064	MAPK1,ADCY3,ADCY9,CACNG2,ERBB4,RAC1,NRAS,DLG2,PRKAR1A,GRIN2A,DLG4,NRG1,PRKAR1B,RASGRF1,ADCY5,GRIA1,KCNJ12,GNB1	NA	NA	NA	NA	NA	NA	NA	NA
GO:0050730	Regulation of peptidyl-tyrosine phosphorylation	258	20	0.43	0.0064	ISL1,HBEGF,FLT3,DOCK3,ERBB3,NTRK2,KIT,TAL1,GPRC5B,SOCS5,ERBB4,MTOR,ARHGEF2,CCK,DLG4,NRG1,RELN,IL34,BDNF,VEGFA	NA	NA	NA	NA	NA	NA	NA	NA
GO:0021879	Forebrain neuron differentiation	46	8	0.79	0.0068	SALL1,ZSWIM6,UNCX,ERBB4,BCL11B,SLC4A10,ROBO2,SLIT2	NA	NA	NA	NA	NA	NA	NA	NA
hsa04722	Neurotrophin signaling pathway	114	11	0.53	0.007	MAP2K5,MAPK1,AKT3,NTRK2,SH2B1,NRAS,BAD,BCL2,FOXO3,BDNF,RPS6KA5	NA	NA	NA	NA	NA	NA	NA	NA
hsa04270	Vascular smooth muscle contraction	133	12	0.5	0.007	MAPK1,ADCY3,GNAQ,KCNMA1,ADCY9,GNAS,PRKG1,NPPB,PLCB4,PPP1CB,CALCRL,ADCY5	NA	NA	NA	NA	NA	NA	NA	NA
hsa04915	Estrogen signaling pathway	133	12	0.5	0.007	MAPK1,HBEGF,ADCY3,AKT3,GNAQ,ADCY9,NRAS,GNAS,PLCB4,BCL2,OPRM1,ADCY5	NA	NA	NA	NA	NA	NA	NA	NA
GO:0055023	Positive regulation of cardiac muscle tissue growth	34	7	0.86	0.0072	MAPK1,AKAP6,ERBB4,MTOR,HEY2,NRG1,FGFR1	NA	NA	NA	NA	NA	NA	NA	NA
hsa05205	Proteoglycans in cancer	196	15	0.43	0.0074	MAPK1,CCND1,HBEGF,AKT3,GPC1,ERBB3,IGF1R,MRAS,ERBB4,MTOR,NRAS,TLR4,PPP1CB,FGFR1,VEGFA	NA	NA	NA	NA	NA	NA	NA	NA
hsa05030	Cocaine addiction	49	7	0.7	0.0075	GRM3,GNAS,GRIN2A,DLG4,DDC,BDNF,ADCY5	NA	NA	NA	NA	NA	NA	NA	NA
GO:0050808	Synapse organization	283	21	0.42	0.0075	CBLN4,CBLN1,IGF1R,GRID2,CACNG2,ETV5,CACNB2,PPFIA3,ERBB4,MAGI2,BAI3,DLG2,PTPRD,EPHB1,DLG4,SLITRK6,NRG1,RELN,NLGN1,BDNF,KIRREL3	NA	NA	NA	NA	NA	NA	NA	NA
WP363	Wnt signaling pathway	51	8	0.74	0.0076	MAPK1,CCND1,AXIN1,PPARG,RAC1,MTOR,TCF7L2,TCF4	NA	NA	NA	NA	NA	NA	NA	NA
WP4222	Phosphodiesterases in neuronal function	51	8	0.74	0.0076	ADCY3,ADCY9,PDE4B,PDE4D,PDE1C,GRIN2A,ADCY5,GRIA1	NA	NA	NA	NA	NA	NA	NA	NA
WP2032	Thyroid stimulating hormone (TSH) signaling pathway	66	9	0.68	0.0076	MAPK1,ADCY3,CCNE1,IGF1R,GNAQ,PDE4D,MTOR,GNAS,GNB1	NA	NA	NA	NA	NA	NA	NA	NA
GO:0030334	Regulation of cell migration	865	45	0.26	0.0079	MAP2K5,MAPK1,HBEGF,ZSWIM6,ELP3,AKT3,HDAC4,IGF1R,CDH13,PPARG,KIT,NBL1,ULK4,ONECUT1,LDB2,PHACTR1,PRKD1,RTN4,WNK1,ERBB4,MAGI2,KIAA1598,RAC1,NF1,LDLRAD4,ADARB1,MTOR,ARHGEF2,PTP4A1,PRKG1,EPB41L4B,BCL2,DIAPH1,NRG1,FOXO3,MCC,RELN,FGFR1,IL34,UNC5C,SLIT2,MCTP1,PTPRM,VEGFA,IQSEC1	NA	NA	NA	NA	NA	NA	NA	NA
GO:1902531	Regulation of intracellular signal transduction	1807	79	0.19	0.0079	RB1CC1,MAP2K5,MAPK1,HBEGF,FLT3,GADD45G,AXIN1,ERBB3,IGF1R,CDH13,NCOR1,NTRK2,DUSP6,AKAP6,RASA2,KIT,DGKI,ARHGAP15,MST1R,GPRC5B,ULK4,CXXC5,OTUD7A,RPTOR,TAOK2,RIT2,PRKD1,RTN4,ERBB4,GFRAL,AUTS2,PDE4D,MAGI2,NET1,RAC1,SPRED2,ARHGEF26,NF1,CALCR,MTOR,SGMS1,ARHGEF2,TCF7L2,GNAS,PKHD1,UBR2,TLR4,DAXX,URI1,PRKAR1A,BAD,CARD11,EPHB1,BCL2,KDM1A,ARNTL,NRG1,PRKAR1B,FHL2,RELN,NLGN1,MAPKBP1,FGFR1,OPRM1,IL34,TNIK,RASGR…	NA	NA	NA	NA	NA	NA	NA	NA
WP2064	Neural crest differentiation	100	11	0.59	0.0081	ISL1,AXIN1,HDAC4,HEY2,COL11A2,TFAP2A,PRTG,TFAP2B,TCF4,FGFR1,SOX5	NA	NA	NA	NA	NA	NA	NA	NA
GO:0048585	Negative regulation of response to stimulus	1636	73	0.19	0.0081	RB1CC1,MAP2K5,CBLN1,ISL1,HBEGF,DNAJB9,VPS13C,AXIN1,AKT3,GPC1,ERBB3,LMBR1L,IGF1R,NCOR1,DUSP6,GRID2,RASA2,PPARG,NBL1,ONECUT1,SOCS5,OTUD7A,FAIM2,RTN4RL1,SLIT3,DLK1,GFRAL,PDE4D,MAGI2,ATG7,ZNF536,SPRED2,ARG1,NF1,LDLRAD4,MTOR,ARHGEF2,RGS17,HEY2,TCF7L2,PKHD1,DAB1,UBR2,TLR4,PRKG1,TRIP12,URI1,CD59,CCK,BCL2,KDM1A,ARNTL,NRG1,FOXO3,MCC,FHL2,CALCRL,DCC,MAPKBP1,OPRM1,CHID1,BDNF,ROBO2,SLIT2,MCTP1,MLIP,WWC1,ANKR…	NA	NA	NA	NA	NA	NA	NA	NA
GO:0007612	Learning	145	14	0.53	0.0083	ADCY3,NTRK2,KIT,DGKI,NF1,COMT,MTOR,BAI3,CCK,GRIN2A,DLG4,RELN,FAM19A2,NRXN3	NA	NA	NA	NA	NA	NA	NA	NA
HSA-9032759	NTRK2 activates RAC1	5	4	1.45	0.0084	DOCK3,NTRK2,RAC1,BDNF	NA	NA	NA	NA	NA	NA	NA	NA
hsa04012	ErbB signaling pathway	83	9	0.58	0.0084	MAPK1,HBEGF,AKT3,ERBB3,ERBB4,MTOR,NRAS,BAD,NRG1	NA	NA	NA	NA	NA	NA	NA	NA
hsa04919	Thyroid hormone signaling pathway	119	11	0.51	0.0084	MAPK1,CCND1,AKT3,NCOR1,MED13L,MED27,CASP9,MTOR,NRAS,PLCB4,BAD	NA	NA	NA	NA	NA	NA	NA	NA
GO:0080135	Regulation of cellular response to stress	739	40	0.28	0.0084	RB1CC1,MAPK1,DNAJB9,FXR2,GADD45G,VPS13C,AXIN1,AKT3,IGF1R,NCOR1,ETAA1,ULK4,MGMT,RPTOR,TAOK2,CASP9,RTN4RL1,ATG7,SPRED2,MTOR,ARHGEF2,TLR4,DAXX,BAG6,BRSK2,TRIP12,BAD,EPHB1,BCL2,KDM1A,ARNTL,FOXO3,OPRM1,TNIK,ANKRD6,HMGA2,TRAF3,NUP88,VEGFA,POM121C	NA	NA	NA	NA	NA	NA	NA	NA
GO:0010721	Negative regulation of cell development	330	23	0.39	0.0085	STX1B,ISL1,SLC6A4,RIT2,RTN4RL1,RTN4,ERBB4,LINGO1,ZNF536,NF1,ARHGEF2,DAB1,PRTG,FAM101A,SPOCK1,BCL2,NRG1,FOXO3,DCC,NLGN1,BDNF,SLIT2,VEGFA	NA	NA	NA	NA	NA	NA	NA	NA
GO:0051128	Regulation of cellular component organization	2402	99	0.16	0.0085	MAP2K5,STX1B,MAPK1,CBLN1,ASIC2,ISL1,HBEGF,FXR2,ZSWIM6,ABHD17C,VPS13C,HDAC4,IGF1R,CDH13,SH3GL1,SAE1,NTRK2,AKAP6,GRID2,PPARG,KIT,TAL1,ULK4,CEP120,ETV5,RPTOR,TAOK2,SH2B1,RIT2,STXBP6,RUFY1,ATP13A2,RTN4RL1,SLIT3,PRKD1,HOMER1,RTN4,ZDHHC1,AUTS2,CRTC1,LRFN2,MAGI2,NET1,LINGO1,KIAA1598,RAC1,NEGR1,PHF2,LDLRAD4,MTOR,ARHGEF2,MLLT11,AMIGO1,BARHL2,BAI3,PKHD1,DAB1,STXBP1,TLR4,NPPB,ANGPTL7,LINGO2,PTPRD,KDM4C,BRSK…	NA	NA	NA	NA	NA	NA	NA	NA
WP2795	Cardiac hypertrophic response	54	8	0.72	0.0086	MAP2K5,MAPK1,HDAC4,PRKD1,RAC1,MTOR,PRKG1,NRG1	NA	NA	NA	NA	NA	NA	NA	NA
WP4549	Fragile X syndrome	119	12	0.55	0.0086	MAPK1,SH3GL1,NTRK2,RPTOR,HOMER1,NF1,MTOR,PRKAR1A,GRIN2A,DLG4,BDNF,GRIA1	NA	NA	NA	NA	NA	NA	NA	NA
GO:0016310	Phosphorylation	1275	60	0.22	0.0086	MAP2K5,MAPK1,CCND1,HBEGF,FLT3,EFR3A,CCNH,PIK3C3,CCNE1,MAST3,AKT3,PRKG2,ERBB3,IGF1R,NTRK2,DUSP6,CRIM1,RASA2,ADK,KIT,DGKI,MST1R,ULK4,SOCS5,TAOK2,TNNI3K,ATP13A2,PRKD1,DGKH,WNK1,ERBB4,AK5,NF1,MTOR,SGMS1,MOK,NRAS,FRS3,SRPK1,TLR4,PRKG1,DAXX,DLG2,BRSK2,CARD11,EPHB1,BCL2,DLG4,NRG1,MAST4,PRKAR1B,DGKB,KSR2,RELN,FGFR1,TNIK,RASGRF1,HMGA2,RPS6KA5,RSRC1	NA	NA	NA	NA	NA	NA	NA	NA
GO:0008283	Cell population proliferation	493	30	0.33	0.0088	MAPK1,CCND1,FLT3,LMBR1L,CDH13,TENM4,MMP16,KIT,CEP120,PDS5B,UNCX,LEPR,RAC1,ARHGEF2,ASCC3,TLR4,PRKAR1A,BAD,ETV6,CARD11,EPHB1,BCL2,NRG1,FGFR1,IL34,SOX5,RASGRF1,HMGA2,CDK5RAP3,GNB1	NA	NA	NA	NA	NA	NA	NA	NA
GO:0048584	Positive regulation of response to stimulus	2257	94	0.16	0.0089	RB1CC1,MAP2K5,STX1B,MAPK1,ISL1,HBEGF,FLT3,FXR2,SALL1,PVRL2,GADD45G,MBD2,GRP,AXIN1,ERBB3,IGF1R,CDH13,NTRK2,DUSP6,AKAP6,KIT,DGKI,MST1R,CACNG2,GPRC5B,MGMT,CXXC5,SOCS5,RPTOR,TAOK2,SH2B1,RIT2,CADM1,PDE4B,PRKD1,HOMER1,RTN4,WNK1,ERBB4,GFRAL,AUTS2,PDE4D,NET1,RAC1,SPRED2,ARG1,NF1,CALCR,ZRANB1,MTOR,MLLT11,TCF7L2,NRAS,GNAS,STXBP1,TLR4,DAXX,BAG6,BAD,HLA-DRA,TRPS1,CCK,CARD11,BCL2,PPAPDC1A,DLG4,NPY,ARNTL,NRG1,…	NA	NA	NA	NA	NA	NA	NA	NA
GO:0099601	Regulation of neurotransmitter receptor activity	78	10	0.65	0.0091	CACNG2,HOMER1,DLG2,GRIN2A,DLG4,RELN,NLGN1,OPRM1,RASGRF1,GRIA1	NA	NA	NA	NA	NA	NA	NA	NA
GO:1900449	Regulation of glutamate receptor signaling pathway	63	9	0.7	0.0092	CACNG2,DLG2,GRIN2A,DLG4,RELN,NLGN1,OPRM1,RASGRF1,GRIA1	NA	NA	NA	NA	NA	NA	NA	NA
hsa04611	Platelet activation	122	11	0.5	0.0097	MAPK1,ADCY3,AKT3,PRKG2,GNAQ,ADCY9,GNAS,PRKG1,PLCB4,PPP1CB,ADCY5	NA	NA	NA	NA	NA	NA	NA	NA
hsa04022	cGMP-PKG signaling pathway	162	13	0.45	0.0097	MAPK1,ADCY3,AKT3,PRKG2,GNAQ,KCNMA1,ADCY9,PRKG1,NPPB,PLCB4,BAD,PPP1CB,ADCY5	NA	NA	NA	NA	NA	NA	NA	NA
GO:0051270	Regulation of cellular component movement	1009	50	0.24	0.0097	MAP2K5,MAPK1,HBEGF,ZSWIM6,ELP3,AKT3,HDAC4,ERBB3,IGF1R,CDH13,PPARG,KIT,NBL1,ULK4,ONECUT1,LDB2,PHACTR1,PDE4B,PRKD1,RTN4,WNK1,ERBB4,PDE4D,MAGI2,KIAA1598,RAC1,NF1,LDLRAD4,ADARB1,MTOR,ARHGEF2,PTP4A1,PKHD1,PRKG1,EPB41L4B,BCL2,DIAPH1,NRG1,FOXO3,MCC,RELN,FGFR1,IL34,CCDC39,UNC5C,SLIT2,MCTP1,PTPRM,VEGFA,IQSEC1	NA	NA	NA	NA	NA	NA	NA	NA
GO:0051253	Negative regulation of rna metabolic process	1422	65	0.2	0.0097	MAP2K5,CCND1,ISL1,SRSF6,KLF16,SALL1,ZC3H4,MBD2,KLF3,CCNE1,E2F3,HDAC4,NCOR1,SCGB1A1,JAZF1,PPARG,TAL1,NFIL3,CXXC5,LDB2,RARB,NR1I2,TRIM29,ZNF536,MTOR,HEY2,PRDM13,TCF7L2,UBR2,DAXX,HIVEP1,TFAP2A,USP3,NFIB,POU6F1,URI1,TFAP2B,TRPS1,ETV6,CGGBP1,KDM1A,ARNTL,NRG1,TRIM66,FOXO3,FHL2,FGFR1,NSD1,SOX5,RBFOX2,PURG,ZBTB20,DP2,ZNF131,MLIP,WWC1,WWP1,TENM2,HMGA2,ATF7IP,BCL7A,OTUD7B,VEGFA,DPF3,RPS6KA5	NA	NA	NA	NA	NA	NA	NA	NA
GO:0048015	Phosphatidylinositol-mediated signaling	79	10	0.65	0.0098	PIK3C3,ERBB3,IGF1R,NYAP1,CA8,NF1,PLCB4,FGFR1,MYO16,PLCL1	NA	NA	NA	NA	NA	NA	NA	NA
GO:0007507	Heart development	522	31	0.32	0.0099	RB1CC1,MAP2K5,MAPK1,ISL1,SALL1,MBD2,ERBB3,TRIP11,TENM4,PPARG,SLIT3,RARB,RTN4,ERBB4,NF1,MTOR,HEY2,ECE1,ADAMTS6,SGCZ,POU6F1,PRKAR1A,NRG1,FHL2,CALCRL,ACAN,CCDC39,ROBO2,DP2,SLIT2,VEGFA	NA	NA	NA	NA	NA	NA	NA	NA
GO:0043269	Regulation of ion transport	696	38	0.28	0.0099	ASIC2,RCVRN,SYT10,SLC6A4,KCNH2,PRKG2,AKAP6,KCNMA1,CACNG2,CACNB2,PDE4B,HOMER1,WNK1,KCNQ5,PDE4D,KCNJ11,ARG1,CALCR,MTOR,NKAIN2,AMIGO1,STXBP1,SCN2A,DLG2,CCK,GRIN2A,BCL2,PPAPDC1A,DIAPH1,DLG4,RELN,NLGN1,FGFR1,OPRM1,RASGRF1,GRIA1,KCNB2,KCNJ12	NA	NA	NA	NA	NA	NA	NA	NA
hsa04917	Prolactin signaling pathway	69	8	0.61	0.01	MAPK1,CCND1,AKT3,LHCGR,SOCS5,SLC2A2,NRAS,FOXO3	NA	NA	NA	NA	NA	NA	NA	NA
hsa05230	Central carbon metabolism in cancer	69	8	0.61	0.01	MAPK1,FLT3,AKT3,KIT,SLC2A2,MTOR,NRAS,FGFR1	NA	NA	NA	NA	NA	NA	NA	NA
GO:0051961	Negative regulation of nervous system development	313	22	0.39	0.01	STX1B,CBLN1,ISL1,SLC6A4,RIT2,RTN4RL1,RTN4,ERBB4,LINGO1,ZNF536,NF1,ARHGEF2,DAB1,PRTG,SPOCK1,NRG1,FOXO3,DCC,NLGN1,BDNF,ROBO2,SLIT2	NA	NA	NA	NA	NA	NA	NA	NA
hsa05034	Alcoholism	144	12	0.47	0.0101	MAPK1,HDAC4,NTRK2,NRAS,GNAS,PPP1CB,GRIN2A,NPY,DDC,BDNF,ADCY5,GNB1	NA	NA	NA	NA	NA	NA	NA	NA
GO:0003091	Renal water homeostasis	37	7	0.82	0.0104	ADCY3,ADCY9,GNAS,PRKAR1A,TFAP2B,PRKAR1B,ADCY5	NA	NA	NA	NA	NA	NA	NA	NA
hsa05224	Breast cancer	145	12	0.46	0.0105	MAPK1,CCND1,GADD45G,AXIN1,E2F3,AKT3,IGF1R,KIT,MTOR,HEY2,NRAS,FGFR1	NA	NA	NA	NA	NA	NA	NA	NA
WP4863	Host-pathogen interaction of human coronaviruses - autophagy	19	5	0.97	0.0109	RB1CC1,PIK3C3,ATG7,MTOR,MAP1LC3A	NA	NA	NA	NA	NA	NA	NA	NA
WP3844	PI3K-AKT-mTOR signaling pathway and therapeutic opportunities	30	6	0.85	0.0109	RB1CC1,RPTOR,MTOR,NRAS,BAD,FOXO3	NA	NA	NA	NA	NA	NA	NA	NA
WP4577	Neurodegeneration with brain iron accumulation (NBIA) subtypes pathway	44	7	0.75	0.0109	RB1CC1,PIK3C3,RPTOR,ATP13A2,ATG7,MTOR,MAP1LC3A	NA	NA	NA	NA	NA	NA	NA	NA
WP3584	MECP2 and associated Rett syndrome	72	9	0.64	0.0109	OPRK1,IGF1R,NCOR1,GRID1,ARHGEF26,NF1,MTOR,BDNF,GRIA1	NA	NA	NA	NA	NA	NA	NA	NA
WP4674	Head and neck squamous cell carcinoma	72	9	0.64	0.0109	CCND1,AKT3,IGF1R,RPTOR,MTOR,NRAS,FGFR1,TRAF3,VEGFA	NA	NA	NA	NA	NA	NA	NA	NA
WP2355	Corticotropin-releasing hormone signaling pathway	91	10	0.59	0.0109	MAPK1,GNAQ,CASP9,GNAS,TLR4,ECE1,TFAP2A,BCL2,TCF4,GNB1	NA	NA	NA	NA	NA	NA	NA	NA
WP673	ErbB signaling pathway	90	10	0.59	0.0109	MAPK1,CCND1,HBEGF,AKT3,ERBB3,ERBB4,MTOR,NRAS,BAD,NRG1	NA	NA	NA	NA	NA	NA	NA	NA
WP2857	Mesodermal commitment pathway	145	13	0.5	0.0109	TOX3,CCND1,AXIN1,ZNF462,RARB,CRTC1,ASCC3,EXT1,PRKAR1A,ARL4A,TCF4,FGFR1,HMGA2	NA	NA	NA	NA	NA	NA	NA	NA
WP382	MAPK signaling pathway	245	18	0.41	0.0109	MAP2K5,MAPK1,AKT3,NTRK2,DUSP6,RASA2,MRAS,CACNG2,TAOK2,CACNB2,RAC1,NF1,NRAS,DAXX,FGFR1,RASGRF1,BDNF,RPS6KA5	NA	NA	NA	NA	NA	NA	NA	NA
WP4172	PI3K-Akt signaling pathway	336	22	0.36	0.0109	MAPK1,CCND1,FLT3,CCNE1,AKT3,IGF1R,NTRK2,KIT,RPTOR,CASP9,RAC1,MTOR,NRAS,TLR4,BAD,BCL2,FOXO3,RELN,FGFR1,BDNF,VEGFA,GNB1	NA	NA	NA	NA	NA	NA	NA	NA
hsa05214	Glioma	72	8	0.59	0.0112	MAPK1,CCND1,GADD45G,E2F3,AKT3,IGF1R,MTOR,NRAS	NA	NA	NA	NA	NA	NA	NA	NA
hsa04912	GnRH signaling pathway	89	9	0.55	0.0112	MAPK1,HBEGF,ADCY3,GNAQ,ADCY9,NRAS,GNAS,PLCB4,ADCY5	NA	NA	NA	NA	NA	NA	NA	NA
hsa04970	Salivary secretion	89	9	0.55	0.0112	ADCY3,PRKG2,GNAQ,KCNMA1,ADCY9,GNAS,PRKG1,PLCB4,ADCY5	NA	NA	NA	NA	NA	NA	NA	NA
hsa05032	Morphine addiction	89	9	0.55	0.0112	ADCY3,ADCY9,PDE4B,PDE4D,GNAS,PDE1C,OPRM1,ADCY5,GNB1	NA	NA	NA	NA	NA	NA	NA	NA
WP4008	NO/cGMP/PKG mediated neuroprotection	46	7	0.73	0.0117	PRKG2,CASP9,NPPB,BAD,GRIN2A,BCL2,DLG4	NA	NA	NA	NA	NA	NA	NA	NA
WP4874	CAMKK2 pathway	33	6	0.8	0.0121	MAPK1,HDAC4,RPTOR,RAC1,MTOR,MAP1LC3A	NA	NA	NA	NA	NA	NA	NA	NA
WP4312	Rett syndrome causing genes	47	7	0.72	0.0121	TAF1B,NCOR1,HIVEP2,STXBP1,SCN2A,GRIN2A,TCF4	NA	NA	NA	NA	NA	NA	NA	NA
WP4658	Small cell lung cancer	95	10	0.57	0.0121	CCND1,GADD45G,CCNE1,E2F3,AKT3,CASP9,RARB,BCL2,FHIT,TRAF3	NA	NA	NA	NA	NA	NA	NA	NA
HSA-163359	Glucagon signaling in metabolic regulation	33	7	0.87	0.0123	ADCY3,ADCY9,GNAS,PRKAR1A,PRKAR1B,ADCY5,GNB1	NA	NA	NA	NA	NA	NA	NA	NA
HSA-8986944	Transcriptional Regulation by MECP2	59	9	0.73	0.0123	OPRK1,NCOR1,PPARG,TNRC6A,GRIN2A,OPRM1,MOV10,TNRC6B,BDNF	NA	NA	NA	NA	NA	NA	NA	NA
HSA-162582	Signal Transduction	2741	111	0.15	0.0123	MAP2K5,MAPK1,RCVRN,CCND1,HBEGF,PRLHR,FLT3,GRP,ABHD17C,ADCY3,PIK3C3,AXIN1,CCNE1,E2F3,AKT3,GPC1,PRKG2,HDAC4,OPRK1,DOCK3,ERBB3,IGF1R,NCOR1,SH3GL1,NTRK2,NPFFR1,DUSP6,RASA2,GNAQ,PPARG,KIT,DGKI,MRAS,ADCY9,LHCGR,ARHGAP15,MST1R,LEO1,MC4R,CXXC5,RPTOR,SH2B1,RIT2,VIPR1,CASP9,LEPR,PDE4B,RARB,DGKH,RTN4,DLK1,ERBB4,PDE4D,NET1,LINGO1,RAC1,SPRED2,ARHGEF26,NF1,CALCR,ZRANB1,MTOR,ARHGEF2,GRM3,RGS17,HEY2,TCF7L2,NRAS,…	NA	NA	NA	NA	NA	NA	NA	NA
hsa05202	Transcriptional misregulation in cancer	171	13	0.43	0.0124	FLT3,GADD45G,KLF3,IGF1R,NCOR1,DUSP6,PPARG,ETV5,BCL11B,ETV6,JMJD1C,KMT2A,HMGA2	NA	NA	NA	NA	NA	NA	NA	NA
HSA-9620244	Long-term potentiation	23	6	0.96	0.0126	ERBB4,DLG2,GRIN2A,DLG4,NRG1,GRIA1	NA	NA	NA	NA	NA	NA	NA	NA
GO:0021987	Cerebral cortex development	116	12	0.56	0.0126	NTRK2,CEP120,PHACTR1,RTN4,NF1,DAB1,BAD,KDM1A,DMRTA2,NPY,RELN,SLIT2	NA	NA	NA	NA	NA	NA	NA	NA
HSA-163685	Integration of energy metabolism	108	12	0.59	0.0126	ADCY3,GNAQ,ADCY9,CACNB2,SLC2A2,KCNJ11,GNAS,STXBP1,PRKAR1A,PRKAR1B,ADCY5,GNB1	NA	NA	NA	NA	NA	NA	NA	NA
GO:0001936	Regulation of endothelial cell proliferation	134	13	0.53	0.0126	AKT3,CDH13,PPARG,RPTOR,PRKD1,ARG1,NF1,MTOR,NRAS,FUT2,FGFR1,PTPRM,VEGFA	NA	NA	NA	NA	NA	NA	NA	NA
WP4262	Breast cancer pathway	153	13	0.47	0.0128	MAPK1,CCND1,GADD45G,AXIN1,E2F3,AKT3,IGF1R,KIT,MTOR,HEY2,TCF7L2,NRAS,FGFR1	NA	NA	NA	NA	NA	NA	NA	NA
HSA-1257604	PIP3 activates AKT signaling	264	20	0.42	0.0132	MAPK1,HBEGF,FLT3,AKT3,ERBB3,PPARG,KIT,RPTOR,CASP9,ERBB4,RAC1,MTOR,BAD,TNRC6A,KDM1A,NRG1,FOXO3,FGFR1,MOV10,TNRC6B	NA	NA	NA	NA	NA	NA	NA	NA
GO:0009611	Response to wounding	532	31	0.31	0.0132	MAPK1,ISL1,HBEGF,AP3B1,ERBB3,GNAQ,DGKI,SH2B1,RTN4RL1,DGKH,RAC1,ARG1,NF1,MTOR,GNAS,PABPC4,STXBP1,EPB41L4B,PRKAR1A,CD59,GRIN2A,BCL2,JMJD1C,KDM1A,NRG1,PRKAR1B,DGKB,OPRM1,GIPR,VEGFA,GNB1	NA	NA	NA	NA	NA	NA	NA	NA
GO:0048589	Developmental growth	389	25	0.35	0.0133	SALL1,UNC79,TENM4,ALCAM,GPD2,RBBP6,LEPR,SLIT3,RARB,NDN,ERBB4,AUTS2,PDE4D,MAGI2,ADARB1,MTOR,GNAS,BNC2,PRKAR1A,BCL2,SLITRK6,FOXO3,SLC4A10,BDNF,SLIT2	NA	NA	NA	NA	NA	NA	NA	NA
HSA-9634638	Estrogen-dependent nuclear events downstream of ESR-membrane signaling	24	6	0.94	0.0135	MAPK1,CCND1,HBEGF,AKT3,BCL2,FOXO3	NA	NA	NA	NA	NA	NA	NA	NA
WP3651	Pathways affected in adenoid cystic carcinoma	64	8	0.64	0.0137	KANSL1,NCOR1,MAGI2,NFIB,JMJD1C,FOXO3,NSD1,MAML3	NA	NA	NA	NA	NA	NA	NA	NA
WP2431	Spinal cord injury	116	11	0.52	0.0137	MAPK1,CCND1,SLIT3,RTN4,RAC1,ARG1,TLR4,FOXO3,ACAN,BDNF,SLIT2	NA	NA	NA	NA	NA	NA	NA	NA
HSA-422356	Regulation of insulin secretion	78	10	0.65	0.014	GNAQ,CACNB2,SLC2A2,KCNJ11,GNAS,STXBP1,PRKAR1A,PRKAR1B,ADCY5,GNB1	NA	NA	NA	NA	NA	NA	NA	NA
hsa04934	Cushing syndrome	153	12	0.44	0.0141	MAPK1,CCND1,ADCY3,AXIN1,CCNE1,E2F3,GNAQ,ADCY9,GNAS,PLCB4,ADCY5,KMT2A	NA	NA	NA	NA	NA	NA	NA	NA
hsa05163	Human cytomegalovirus infection	218	15	0.38	0.0141	MAPK1,CCND1,ADCY3,E2F3,AKT3,GNAQ,ADCY9,CASP9,MTOR,NRAS,GNAS,PLCB4,ADCY5,VEGFA,GNB1	NA	NA	NA	NA	NA	NA	NA	NA
GO:0031346	Positive regulation of cell projection organization	391	25	0.35	0.0141	HDAC4,NTRK2,KIT,CEP120,RIT2,PRKD1,AUTS2,CRTC1,MAGI2,KIAA1598,RAC1,NEGR1,MTOR,AMIGO1,PTPRD,DLG4,KDM1A,RELN,NLGN1,FGFR1,BDNF,ROBO2,SLIT2,TENM2,VEGFA	NA	NA	NA	NA	NA	NA	NA	NA
HSA-6785631	ERBB2 Regulates Cell Motility	15	5	1.07	0.0142	HBEGF,ERBB3,ERBB4,DIAPH1,NRG1	NA	NA	NA	NA	NA	NA	NA	NA
HSA-9006115	Signaling by NTRK2 (TRKB)	25	6	0.93	0.0142	DOCK3,NTRK2,RAC1,NRAS,FRS3,BDNF	NA	NA	NA	NA	NA	NA	NA	NA
HSA-111996	Ca-dependent events	37	7	0.82	0.0143	MAPK1,ADCY3,ADCY9,PRKAR1A,PDE1C,PRKAR1B,ADCY5	NA	NA	NA	NA	NA	NA	NA	NA
GO:0007166	Cell surface receptor signaling pathway	2325	95	0.16	0.0145	MAPK1,CCND1,HBEGF,FLT3,SMARCC1,AXIN1,CCNE1,ERBB3,LMBR1L,IGF1R,NTRK2,CRIM1,GRID2,GNAQ,KIT,DGKI,PTPRN,MST1R,LEO1,ONECUT1,SOCS5,SH2B1,LPHN2,VIPR1,GRID1,CASP9,LEPR,BRWD1,PDE4B,SLIT3,NDN,PRKD1,HOMER1,WNK1,ERBB4,GFRAL,PDE4D,MAGI2,KIAA1598,RAC1,SPRED2,NF1,CALCR,ZRANB1,ANKS1A,GRM3,HEY2,MLLT11,TCF7L2,NRAS,BAI3,FRS3,TLR4,DAXX,BAG6,NPPB,HIVEP1,PTPRD,BAD,HLA-DRA,TNRC6A,CD59,GRIN2A,CARD11,EPHB1,BCL2,PPAPDC1A,…	NA	NA	NA	NA	NA	NA	NA	NA
WP334	GPCRs, class B secretin-like	23	5	0.88	0.0146	LPHN2,VIPR1,CALCR,CALCRL,GIPR	NA	NA	NA	NA	NA	NA	NA	NA
HSA-9660821	ADORA2B mediated anti-inflammatory cytokines production	132	13	0.54	0.0146	ADCY3,ADCY9,LHCGR,MC4R,VIPR1,CALCR,GNAS,PRKAR1A,PRKAR1B,CALCRL,ADCY5,GIPR,GNB1	NA	NA	NA	NA	NA	NA	NA	NA
HSA-8939211	ESR-mediated signaling	189	16	0.47	0.0146	MAPK1,CCND1,HBEGF,AXIN1,AKT3,IGF1R,CXXC5,ERBB4,NRAS,TNRC6A,BCL2,KDM1A,FOXO3,MOV10,TNRC6B,GNB1	NA	NA	NA	NA	NA	NA	NA	NA
WP3888	VEGFA-VEGFR2 signaling pathway	428	25	0.31	0.0146	MAPK1,CCND1,HBEGF,DNAJB9,FXR2,GPC1,HDAC4,TAL1,LDB2,TAOK2,PRKD1,PRRC2C,RAC1,MTOR,ASCC3,DNAJB4,SRPK1,PRKG1,BCL2,FOXO3,FHL2,MOV10,INPP4B,VEGFA,RPS6KA5	NA	NA	NA	NA	NA	NA	NA	NA
hsa04916	Melanogenesis	95	9	0.52	0.0148	MAPK1,ADCY3,GNAQ,KIT,ADCY9,NRAS,GNAS,PLCB4,ADCY5	NA	NA	NA	NA	NA	NA	NA	NA
WP1544	MicroRNAs in cardiomyocyte hypertrophy	83	9	0.58	0.0154	MAP2K5,MAPK1,HDAC4,IGF1R,RAC1,MTOR,PRKG1,NPPB,NRG1	NA	NA	NA	NA	NA	NA	NA	NA
GO:0010469	Regulation of signaling receptor activity	176	15	0.48	0.0155	HBEGF,TAL1,CACNG2,SOCS5,HOMER1,PDE4D,CALCR,DLG2,GRIN2A,DLG4,RELN,NLGN1,OPRM1,RASGRF1,GRIA1	NA	NA	NA	NA	NA	NA	NA	NA
GO:0032409	Regulation of transporter activity	281	20	0.4	0.0157	AKAP6,PPARG,CACNG2,CACNB2,PDE4B,HOMER1,WNK1,PDE4D,KCNJ11,AMIGO1,DLG2,GRIN2A,BCL2,DLG4,RELN,NLGN1,OPRM1,RASGRF1,GRIA1,KMT2A	NA	NA	NA	NA	NA	NA	NA	NA
HSA-6802957	Oncogenic MAPK signaling	82	10	0.63	0.0158	MAPK1,AP3B1,DUSP6,MRAS,ATG7,SPRED2,NF1,NRAS,PPP1CB,KSR2	NA	NA	NA	NA	NA	NA	NA	NA
WP2447	Amyotrophic lateral sclerosis (ALS)	37	6	0.75	0.0166	CASP9,RAC1,DAXX,BAD,BCL2,GRIA1	NA	NA	NA	NA	NA	NA	NA	NA
GO:0009725	Response to hormone	849	43	0.25	0.0167	MAPK1,CCND1,ISL1,FLT3,SRSF6,SMARCC1,ADCY3,VPS13C,CCNE1,HDAC4,IGF1R,NPFFR1,SCGB1A1,PPARG,KIT,ADCY9,LHCGR,PTPRN,MC4R,CASP9,LEPR,SLIT3,RARB,NR1I2,ARG1,CALCR,COMT,MTOR,GNAS,DAXX,URI1,PRKAR1A,BAD,BCL2,PRKAR1B,FOXO3,FHL2,CPS1,RBFOX2,ROBO2,ADCY5,SLIT2,GNB1	NA	NA	NA	NA	NA	NA	NA	NA
GO:2000145	Regulation of cell motility	929	46	0.24	0.0167	MAP2K5,MAPK1,HBEGF,ZSWIM6,ELP3,AKT3,HDAC4,ERBB3,IGF1R,CDH13,PPARG,KIT,NBL1,ULK4,ONECUT1,LDB2,PHACTR1,PRKD1,RTN4,WNK1,ERBB4,MAGI2,KIAA1598,RAC1,NF1,LDLRAD4,ADARB1,MTOR,ARHGEF2,PTP4A1,PRKG1,EPB41L4B,BCL2,DIAPH1,NRG1,FOXO3,MCC,RELN,FGFR1,IL34,UNC5C,SLIT2,MCTP1,PTPRM,VEGFA,IQSEC1	NA	NA	NA	NA	NA	NA	NA	NA
GO:0035264	Multicellular organism growth	86	10	0.61	0.0169	UNC79,GPD2,RBBP6,RARB,PDE4D,ADARB1,MTOR,GNAS,SLITRK6,SLC4A10	NA	NA	NA	NA	NA	NA	NA	NA
GO:0034330	Cell junction organization	493	29	0.31	0.0171	CBLN4,CBLN1,PVRL2,IGF1R,CDH11,CDH13,GRID2,CDH15,CACNG2,ETV5,TAOK2,CACNB2,CADM1,PPFIA3,ERBB4,MAGI2,BAI3,DLG2,PTPRD,EPHB1,BCL2,DLG4,SLITRK6,CADM2,NRG1,RELN,NLGN1,BDNF,KIRREL3	NA	NA	NA	NA	NA	NA	NA	NA
GO:0007169	Transmembrane receptor protein tyrosine kinase signaling pathway	518	30	0.31	0.0173	MAPK1,HBEGF,FLT3,SMARCC1,ERBB3,IGF1R,NTRK2,CRIM1,KIT,MST1R,SOCS5,SH2B1,NDN,PRKD1,ERBB4,GFRAL,RAC1,SPRED2,ANKS1A,FRS3,EPHB1,NRG1,FOXO3,FGFR1,RBFOX2,BDNF,ARHGEF28,ANKS1B,VEGFA,RPS6KA5	NA	NA	NA	NA	NA	NA	NA	NA
hsa04972	Pancreatic secretion	98	9	0.51	0.0176	ADCY3,RAB27B,GNAQ,KCNMA1,ADCY9,GNAS,PLCB4,CCK,ADCY5	NA	NA	NA	NA	NA	NA	NA	NA
HSA-112043	PLC beta mediated events	53	8	0.72	0.0177	MAPK1,ADCY3,ADCY9,PLCB4,PRKAR1A,PDE1C,PRKAR1B,ADCY5	NA	NA	NA	NA	NA	NA	NA	NA
HSA-8848021	Signaling by PTK6	53	8	0.72	0.0177	CCND1,HBEGF,CCNE1,ERBB3,ERBB4,RAC1,NRAS,NRG1	NA	NA	NA	NA	NA	NA	NA	NA
hsa04935	Growth hormone synthesis, secretion and action	118	10	0.47	0.0178	MAPK1,ADCY3,AKT3,GNAQ,ADCY9,MTOR,NRAS,GNAS,PLCB4,ADCY5	NA	NA	NA	NA	NA	NA	NA	NA
GO:0007613	Memory	122	12	0.54	0.0182	SLC6A4,CRTC1,COMT,MTOR,SCN2A,CCK,GRIN2A,RELN,FAM19A2,RASGRF1,BDNF,GRIA1	NA	NA	NA	NA	NA	NA	NA	NA
hsa05225	Hepatocellular carcinoma	160	12	0.42	0.0182	MAPK1,CCND1,GADD45G,SMARCC1,AXIN1,E2F3,AKT3,IGF1R,MTOR,NRAS,BAD,DPF3	NA	NA	NA	NA	NA	NA	NA	NA
GO:0032147	Activation of protein kinase activity	376	24	0.35	0.0182	MAP2K5,MAPK1,GADD45G,ADCY3,AXIN1,ERBB3,ETAA1,DUSP6,KIT,ADCY9,GPRC5B,RPTOR,TAOK2,WNK1,GFRAL,MTOR,TLR4,DAXX,PRKAR1A,NRG1,PRKAR1B,TNIK,ADCY5,VEGFA	NA	NA	NA	NA	NA	NA	NA	NA
GO:0097120	Receptor localization to synapse	42	7	0.77	0.0191	STX1B,CACNG2,DLG2,DLG4,RELN,NLGN1,ANKS1B	NA	NA	NA	NA	NA	NA	NA	NA
GO:0050768	Negative regulation of neurogenesis	287	20	0.39	0.0196	STX1B,ISL1,SLC6A4,RIT2,RTN4RL1,RTN4,ERBB4,LINGO1,ZNF536,NF1,ARHGEF2,DAB1,PRTG,SPOCK1,NRG1,FOXO3,DCC,NLGN1,BDNF,SLIT2	NA	NA	NA	NA	NA	NA	NA	NA
GO:0014070	Response to organic cyclic compound	911	45	0.24	0.0196	MAPK1,CCND1,ISL1,FLT3,KLF16,MBD2,ADCY3,SLC6A4,CCNE1,SCGB1A1,DUSP6,AKAP6,GNAQ,PPARG,PTPRN,CASP9,PDE4B,SLIT3,RARB,HOMER1,NR1I2,PDE4D,KCNJ11,ATG7,ARG1,CALCR,COMT,MTOR,GNAS,STXBP1,DAXX,MAP1LC3A,URI1,BAD,BCL2,DIAPH1,KDM1A,FOXO3,FHL2,OPRM1,CPS1,RBFOX2,ADCY5,SLIT2,GNB1	NA	NA	NA	NA	NA	NA	NA	NA
GO:0010648	Negative regulation of cell communication	1382	62	0.2	0.0197	RB1CC1,MAP2K5,CBLN1,ISL1,HBEGF,DNAJB9,SLC6A4,AXIN1,GPC1,ERBB3,LMBR1L,IGF1R,NCOR1,DUSP6,RASA2,PPARG,NBL1,ONECUT1,SOCS5,OTUD7A,FAIM2,SLIT3,DLK1,GFRAL,PDE4D,KCNJ11,MAGI2,ZNF536,SPRED2,ARG1,NF1,LDLRAD4,MTOR,ARHGEF2,RGS17,HEY2,TCF7L2,PKHD1,DAB1,UBR2,STXBP1,TLR4,URI1,BCL2,KDM1A,ARNTL,NRG1,FOXO3,MCC,FHL2,DCC,MAPKBP1,OPRM1,BDNF,SLIT2,WWC1,GRIA1,ANKRD6,TSKU,CDK5RAP3,OTUD7B,GIPR	NA	NA	NA	NA	NA	NA	NA	NA
GO:0061364	Apoptotic process involved in luteolysis	3	3	1.54	0.0198	SLIT3,ROBO2,SLIT2	NA	NA	NA	NA	NA	NA	NA	NA
hsa04720	Long-term potentiation	64	7	0.58	0.0198	MAPK1,GNAQ,NRAS,PLCB4,PPP1CB,GRIN2A,GRIA1	NA	NA	NA	NA	NA	NA	NA	NA
HSA-6794361	Neurexins and neuroligins	55	8	0.71	0.0198	SYT10,HOMER1,STXBP1,DLG2,GRIN2A,DLG4,NLGN1,NRXN3	NA	NA	NA	NA	NA	NA	NA	NA
hsa04714	Thermogenesis	229	15	0.36	0.0198	SMARCC1,ADCY3,PRKG2,PPARG,ADCY9,RPTOR,MTOR,NRAS,GNAS,PRKG1,NPPB,KDM1A,FGFR1,ADCY5,DPF3	NA	NA	NA	NA	NA	NA	NA	NA
GO:0009968	Negative regulation of signal transduction	1271	58	0.2	0.0203	RB1CC1,MAP2K5,CBLN1,ISL1,HBEGF,DNAJB9,AXIN1,GPC1,ERBB3,LMBR1L,IGF1R,NCOR1,DUSP6,RASA2,PPARG,NBL1,ONECUT1,SOCS5,OTUD7A,FAIM2,SLIT3,DLK1,GFRAL,PDE4D,MAGI2,ZNF536,SPRED2,ARG1,NF1,LDLRAD4,MTOR,ARHGEF2,RGS17,HEY2,TCF7L2,PKHD1,DAB1,UBR2,TLR4,URI1,BCL2,KDM1A,ARNTL,NRG1,FOXO3,MCC,FHL2,DCC,MAPKBP1,OPRM1,BDNF,SLIT2,WWC1,ANKRD6,TSKU,CDK5RAP3,OTUD7B,GIPR	NA	NA	NA	NA	NA	NA	NA	NA
GO:0045596	Negative regulation of cell differentiation	728	38	0.26	0.0204	STX1B,MAPK1,CCND1,ISL1,SRSF6,SLC6A4,HDAC4,PPARG,TAL1,LEO1,SOCS5,RIT2,RTN4RL1,RARB,RTN4,ERBB4,LINGO1,ZNF536,SPRED2,NF1,LDLRAD4,ARHGEF2,HEY2,DAB1,TLR4,PRTG,FAM101A,SPOCK1,EPHB1,BCL2,ARNTL,NRG1,FOXO3,DCC,NLGN1,BDNF,SLIT2,VEGFA	NA	NA	NA	NA	NA	NA	NA	NA
GO:0023057	Negative regulation of signaling	1385	62	0.2	0.0204	RB1CC1,MAP2K5,CBLN1,ISL1,HBEGF,DNAJB9,SLC6A4,AXIN1,GPC1,ERBB3,LMBR1L,IGF1R,NCOR1,DUSP6,RASA2,PPARG,NBL1,ONECUT1,SOCS5,OTUD7A,FAIM2,SLIT3,DLK1,GFRAL,PDE4D,KCNJ11,MAGI2,ZNF536,SPRED2,ARG1,NF1,LDLRAD4,MTOR,ARHGEF2,RGS17,HEY2,TCF7L2,PKHD1,DAB1,UBR2,STXBP1,TLR4,URI1,BCL2,KDM1A,ARNTL,NRG1,FOXO3,MCC,FHL2,DCC,MAPKBP1,OPRM1,BDNF,SLIT2,WWC1,GRIA1,ANKRD6,TSKU,CDK5RAP3,OTUD7B,GIPR	NA	NA	NA	NA	NA	NA	NA	NA
GO:0045934	Negative regulation of nucleobase-containing compound metabolic process	1528	67	0.19	0.0204	MAP2K5,CCND1,ISL1,SRSF6,KLF16,SALL1,ZC3H4,MBD2,KLF3,CCNE1,E2F3,HDAC4,NCOR1,SCGB1A1,JAZF1,PPARG,TAL1,NFIL3,CXXC5,LDB2,RARB,NR1I2,TRIM29,ZNF536,MTOR,HEY2,PRDM13,TCF7L2,UBR2,DAXX,HIVEP1,TFAP2A,USP3,NFIB,TRIP12,POU6F1,URI1,TFAP2B,TRPS1,ETV6,CGGBP1,KDM1A,ARNTL,NRG1,TRIM66,FOXO3,FHL2,FGFR1,NSD1,SOX5,RBFOX2,PURG,ZBTB20,DP2,ZNF131,MLIP,WWC1,WWP1,TENM2,KMT2A,HMGA2,ATF7IP,BCL7A,OTUD7B,VEGFA,DPF3,RPS6KA5	NA	NA	NA	NA	NA	NA	NA	NA
GO:0043412	Macromolecule modification	3277	125	0.13	0.0204	MAP2K5,MAPK1,MACROD2,NTHL1,CCND1,HBEGF,FLT3,TRIM47,ELP3,MBD2,CCNH,ABHD17C,RNF144B,TTLL7,PIK3C3,KANSL1,CCNE1,MAST3,ENSP00000263634,AKT3,PRKG2,HDAC4,ERBB3,TRIP11,IGF1R,SAE1,NTRK2,DUSP6,CRIM1,RASA2,KIT,MED27,PTPRN,MST1R,GALNT10,LEO1,TMX3,ULK4,MGMT,SOCS5,OTUD7A,XXYLT1,TAOK2,ZMIZ2,ASB3,RBBP6,EDEM3,TTLL11,TNNI3K,ATP13A2,FBXO21,PRKD1,GALNT16,ZDHHC1,WNK1,ERBB4,ATG7,NF1,PHF2,ZRANB1,ADARB1,JADE2,MTOR,MOK,A…	NA	NA	NA	NA	NA	NA	NA	NA
HSA-163615	PKA activation	18	5	0.99	0.0205	ADCY3,ADCY9,PRKAR1A,PRKAR1B,ADCY5	NA	NA	NA	NA	NA	NA	NA	NA
GO:0040012	Regulation of locomotion	969	47	0.23	0.0207	MAP2K5,MAPK1,HBEGF,ZSWIM6,ELP3,AKT3,HDAC4,ERBB3,IGF1R,CDH13,PPARG,KIT,NBL1,ULK4,ONECUT1,LDB2,PHACTR1,PRKD1,RTN4,WNK1,ERBB4,MAGI2,KIAA1598,RAC1,NF1,LDLRAD4,ADARB1,MTOR,ARHGEF2,PTP4A1,PRKG1,EPB41L4B,BCL2,DIAPH1,NRG1,FOXO3,MCC,RELN,FGFR1,IL34,UNC5C,ROBO2,SLIT2,MCTP1,PTPRM,VEGFA,IQSEC1	NA	NA	NA	NA	NA	NA	NA	NA
GO:0006928	Movement of cell or subcellular component	1501	66	0.19	0.0208	MAPK1,ISL1,HBEGF,AP3B1,ELP3,ADCY3,RAB27B,KCNH2,GPC1,TRIP11,CDH13,NTRK2,TMEM18,KIT,PDILT,ALCAM,TAOK2,PDS5B,CACNB2,PHACTR1,PDE4B,SLIT3,NDN,RTN4,WNK1,ERBB4,AUTS2,PDE4D,NET1,KIAA1598,RAC1,BCL11B,ZRANB1,ANKS1A,BARHL2,DAB1,AGBL4,PRKG1,DLG2,EXT1,NFIB,GP2,SPOCK1,CCK,EPHB1,DNAH14,NRG1,DCC,RELN,FGFR1,CCDC39,UNC5C,RBFOX2,BDNF,ROBO2,TTC26,SLIT2,WWC1,TENM2,KIRREL3,MYO1H,NRXN3,CLUAP1,PTPRM,VEGFA,RPS6KA5	NA	NA	NA	NA	NA	NA	NA	NA
GO:0032793	Positive regulation of creb transcription factor activity	19	5	0.97	0.0213	PRKD1,CRTC1,RELN,VEGFA,RPS6KA5	NA	NA	NA	NA	NA	NA	NA	NA
GO:0034199	Activation of protein kinase a activity	19	5	0.97	0.0213	ADCY3,ADCY9,PRKAR1A,PRKAR1B,ADCY5	NA	NA	NA	NA	NA	NA	NA	NA
GO:0003008	System process	1942	81	0.17	0.0218	MAPK1,ASIC2,RCVRN,SYT10,ABCG2,BBS9,AP3B1,ADCY3,SLC6A4,KCNH2,HDAC4,OPRK1,NTRK2,GRID2,KCNMA1,PPARG,KIT,DGKI,ADCY9,LHCGR,CACNG2,CACNB2,SLC2A2,GRID1,NDN,HOMER1,CRTC1,PDE4D,KCNJ11,NF1,ADARB1,COMT,MTOR,HEY2,BAI3,GNAS,TLR4,PRKG1,COL11A2,ECE1,SCN2A,DLG2,NPPB,TRPM3,TFAP2A,SGCZ,PRKAR1A,TFAP2B,HLA-DRA,CCK,GRIN2A,EPHB1,BCL2,DIAPH1,DLG4,SLITRK6,NPY,IMMP2L,PRKAR1B,RELN,NLGN1,SLC4A10,FGFR1,FAM19A2,OPRM1,CPS1,CC…	NA	NA	NA	NA	NA	NA	NA	NA
hsa04924	Renin secretion	66	7	0.57	0.0222	PRKG2,GNAQ,KCNMA1,GNAS,PLCB4,PDE1C,ADCY5	NA	NA	NA	NA	NA	NA	NA	NA
hsa05226	Gastric cancer	144	11	0.43	0.0222	MAPK1,CCND1,GADD45G,AXIN1,CCNE1,E2F3,AKT3,RARB,MTOR,NRAS,BCL2	NA	NA	NA	NA	NA	NA	NA	NA
GO:0051896	Regulation of protein kinase b signaling	226	17	0.42	0.0222	HBEGF,ERBB3,IGF1R,NTRK2,KIT,MST1R,RTN4,ERBB4,GFRAL,MAGI2,RAC1,CALCR,MTOR,TCF7L2,PKHD1,NRG1,FGFR1	NA	NA	NA	NA	NA	NA	NA	NA
hsa05166	Human T-cell leukemia virus 1 infection	211	14	0.37	0.0224	MAPK1,CCND1,ADCY3,VAC14,CCNE1,E2F3,AKT3,ADCY9,CRTC1,NRAS,HLA-DRA,MAD1L1,ADCY5,ANAPC10	NA	NA	NA	NA	NA	NA	NA	NA
hsa04080	Neuroactive ligand-receptor interaction	330	19	0.31	0.0224	PRLHR,GRP,OPRK1,NPFFR1,GRID2,LHCGR,MC4R,VIPR1,GRID1,LEPR,CALCR,GRM3,CCK,GRIN2A,NPY,CALCRL,OPRM1,GRIA1,GIPR	NA	NA	NA	NA	NA	NA	NA	NA
GO:1903530	Regulation of secretion by cell	630	34	0.28	0.0224	STX1B,SYT10,ISL1,GRP,SLC6A4,PIK3C3,RAB27B,DGKI,CACNB2,SLC2A2,STXBP6,ATP13A2,CADM1,KCNJ11,RAC1,NF1,TCF7L2,GNAS,STXBP1,TLR4,BRSK2,CADPS,TFAP2B,BAD,CCK,ARNTL,NLGN1,FGFR1,OPRM1,CADPS2,ADCY5,MCTP1,GIPR,UQCC2	NA	NA	NA	NA	NA	NA	NA	NA
GO:0045165	Cell fate commitment	248	18	0.41	0.0225	ISL1,TENM4,PPARG,TAL1,LEO1,ONECUT1,ERBB4,BCL11B,MTOR,ARHGEF2,HEY2,TCF7L2,BARHL2,BCL2,DMRTA2,NRG1,SOX5,EBF2	NA	NA	NA	NA	NA	NA	NA	NA
GO:0040011	Locomotion	1251	57	0.2	0.0225	MAPK1,ISL1,HBEGF,ELP3,ADCY3,GPC1,CDH13,NTRK2,TMEM18,KIT,PDILT,ALCAM,TAOK2,PDS5B,PHACTR1,PDE4B,SLIT3,NDN,RTN4,WNK1,ERBB4,AUTS2,PDE4D,NET1,KIAA1598,RAC1,BCL11B,ZRANB1,ANKS1A,BARHL2,DAB1,PRKG1,TMEM57,EXT1,NFIB,GP2,SPOCK1,CCK,GRIN2A,EPHB1,NRG1,DCC,RELN,FGFR1,CCDC39,UNC5C,RBFOX2,BDNF,ROBO2,SLIT2,WWC1,TENM2,KIRREL3,NRXN3,PTPRM,VEGFA,RPS6KA5	NA	NA	NA	NA	NA	NA	NA	NA
WP3943	Robo4 and VEGF signaling pathways crosstalk	6	3	1.24	0.0227	RAC1,SLIT2,VEGFA	NA	NA	NA	NA	NA	NA	NA	NA
WP3853	ERK pathway in Huntingtons disease	15	4	0.97	0.0228	MAPK1,NTRK2,BDNF,RPS6KA5	NA	NA	NA	NA	NA	NA	NA	NA
WP2828	Bladder cancer	40	6	0.72	0.0228	MAPK1,CCND1,HBEGF,NRAS,VEGFA,RPS6KA5	NA	NA	NA	NA	NA	NA	NA	NA
hsa04913	Ovarian steroidogenesis	50	6	0.62	0.0229	ADCY3,IGF1R,ADCY9,LHCGR,GNAS,ADCY5	NA	NA	NA	NA	NA	NA	NA	NA
GO:0008585	Female gonad development	91	10	0.59	0.0232	KIT,LHCGR,PTPRN,SLIT3,BCL2,IMMP2L,FOXO3,ROBO2,SLIT2,VEGFA	NA	NA	NA	NA	NA	NA	NA	NA
GO:0042063	Gliogenesis	228	17	0.42	0.0239	MAPK1,GPC1,ERBB3,NTRK2,TENM4,TAL1,LEPR,NDN,BACE2,RTN4,NF1,DAB1,TLR4,NFIB,NRG1,RELN,IL34	NA	NA	NA	NA	NA	NA	NA	NA
HSA-432040	Vasopressin regulates renal water homeostasis via Aquaporins	43	7	0.76	0.024	ADCY3,ADCY9,GNAS,PRKAR1A,PRKAR1B,ADCY5,GNB1	NA	NA	NA	NA	NA	NA	NA	NA
GO:0051384	Response to glucocorticoid	147	13	0.49	0.0247	CCND1,ISL1,FLT3,SCGB1A1,CASP9,SLIT3,ARG1,CALCR,BAD,BCL2,FOXO3,CPS1,SLIT2	NA	NA	NA	NA	NA	NA	NA	NA
GO:0007155	Cell adhesion	925	45	0.23	0.0247	CBLN1,PVRL2,TINAG,CDH11,CDH13,TENM4,GRID2,KIT,CDH15,ALCAM,TAOK2,STXBP6,CADM1,OPCML,RTN4,TRIM29,RAC1,NEGR1,PARD3B,AMIGO1,GNAS,PKHD1,DAB1,STXBP1,DLG2,PTPRD,SLC39A8,SPOCK1,EPHB1,BCL2,DLG4,CADM2,NRG1,ACAN,RELN,NLGN1,NTM,ROBO2,TENM2,KIRREL3,CDH22,PCDH7,NRXN3,PTPRM,LPP	NA	NA	NA	NA	NA	NA	NA	NA
hsa00230	Purine metabolism	127	10	0.44	0.025	ADCY3,ADK,ADCY9,PDE4B,PDE4D,AK5,ENTPD6,PDE1C,FHIT,ADCY5	NA	NA	NA	NA	NA	NA	NA	NA
GO:0050878	Regulation of body fluid levels	509	29	0.3	0.0251	MAPK1,C11orf63,CCND1,AP3B1,ADCY3,OPRK1,GNAQ,DGKI,ADCY9,SH2B1,DGKH,ERBB4,RAC1,GNAS,PABPC4,STXBP1,TLR4,PRKG1,NPPB,PRKAR1A,TFAP2B,CD59,JMJD1C,KDM1A,PRKAR1B,DGKB,ADCY5,VEGFA,GNB1	NA	NA	NA	NA	NA	NA	NA	NA
HSA-428542	Regulation of commissural axon pathfinding by SLIT and ROBO	10	4	1.15	0.0252	SLIT3,DCC,ROBO2,SLIT2	NA	NA	NA	NA	NA	NA	NA	NA
HSA-1236394	Signaling by ERBB4	58	8	0.68	0.0252	HBEGF,ERBB3,NCOR1,ERBB4,NRAS,DLG4,NRG1,WWP1	NA	NA	NA	NA	NA	NA	NA	NA
HSA-9009391	Extra-nuclear estrogen signaling	74	9	0.63	0.0252	MAPK1,CCND1,HBEGF,AKT3,IGF1R,NRAS,BCL2,FOXO3,GNB1	NA	NA	NA	NA	NA	NA	NA	NA
GO:0007215	Glutamate receptor signaling pathway	45	7	0.74	0.0253	GRID2,GNAQ,GRID1,HOMER1,GRM3,GRIN2A,GRIA1	NA	NA	NA	NA	NA	NA	NA	NA
GO:0021510	Spinal cord development	110	11	0.54	0.0253	ISL1,TAL1,UNCX,NF1,ADARB1,MTOR,DAB1,MDGA2,DCC,RELN,ROBO2	NA	NA	NA	NA	NA	NA	NA	NA
hsa04926	Relaxin signaling pathway	128	10	0.44	0.0259	MAPK1,ADCY3,AKT3,ADCY9,NRAS,GNAS,PLCB4,ADCY5,VEGFA,GNB1	NA	NA	NA	NA	NA	NA	NA	NA
hsa05216	Thyroid cancer	36	5	0.69	0.0262	MAPK1,CCND1,GADD45G,PPARG,NRAS	NA	NA	NA	NA	NA	NA	NA	NA
GO:0007212	Dopamine receptor signaling pathway	32	6	0.82	0.0262	KLF16,GNAQ,GNAS,OPRM1,ADCY5,GNB1	NA	NA	NA	NA	NA	NA	NA	NA
GO:0021772	Olfactory bulb development	32	6	0.82	0.0262	SALL1,UNCX,ERBB4,EXT1,ROBO2,SLIT2	NA	NA	NA	NA	NA	NA	NA	NA
hsa04726	Serotonergic synapse	108	9	0.47	0.0262	MAPK1,SLC6A4,GNAQ,NRAS,GNAS,PLCB4,DDC,ADCY5,GNB1	NA	NA	NA	NA	NA	NA	NA	NA
GO:0071407	Cellular response to organic cyclic compound	537	30	0.29	0.0269	MAPK1,ISL1,FLT3,KLF16,MBD2,ADCY3,SLC6A4,CCNE1,AKAP6,GNAQ,PPARG,CASP9,PDE4B,RARB,NR1I2,PDE4D,ATG7,ARG1,GNAS,DAXX,URI1,DIAPH1,KDM1A,FOXO3,FHL2,OPRM1,CPS1,RBFOX2,ADCY5,GNB1	NA	NA	NA	NA	NA	NA	NA	NA
GO:0010038	Response to metal ion	367	23	0.34	0.0272	MAPK1,CCND1,SYT10,KCNMA1,KIT,CACNG2,ATP13A2,CASP9,HOMER1,ARG1,SLC41A1,DAXX,MAP1LC3A,DLG2,ENTPD6,TFAP2A,BAD,BCL2,DLG4,NLGN1,CPS1,GIPR,CPNE4	NA	NA	NA	NA	NA	NA	NA	NA
WP4565	Neural crest cell migration in cancer	42	6	0.7	0.0274	AKT3,CDH11,NTRK2,RAC1,EPHB1,BDNF	NA	NA	NA	NA	NA	NA	NA	NA
GO:0007191	Adenylate cyclase-activating dopamine receptor signaling pathway	11	4	1.11	0.0279	GNAS,OPRM1,ADCY5,GNB1	NA	NA	NA	NA	NA	NA	NA	NA
GO:0001938	Positive regulation of endothelial cell proliferation	94	10	0.57	0.0279	AKT3,CDH13,RPTOR,PRKD1,ARG1,NF1,MTOR,NRAS,FGFR1,VEGFA	NA	NA	NA	NA	NA	NA	NA	NA
GO:0010605	Negative regulation of macromolecule metabolic process	2875	111	0.13	0.0279	MAP2K5,CCND1,ISL1,HBEGF,SRSF6,FXR2,KLF16,SALL1,ZC3H4,SMARCC1,MBD2,KLF3,CCNE1,E2F3,HDAC4,IGF1R,NCOR1,NTRK2,SCGB1A1,DUSP6,CRIM1,JAZF1,GNAQ,PPARG,TAL1,NFIL3,CXXC5,SOCS5,LDB2,RPTOR,ATP13A2,PHACTR1,SLIT3,RARB,BACE2,NR1I2,WNK1,TRIM29,PDE4D,ATG7,ZNF536,RAC1,SPRED2,ARG1,SMARCAL1,NF1,LDLRAD4,ADARB1,MTOR,HEY2,PRDM13,TCF7L2,UBR2,TLR4,DAXX,BAG6,ITM2B,HIVEP1,TFAP2A,USP3,NFIB,KDM4C,TRIP12,POU6F1,URI1,PRKAR1A,T…	NA	NA	NA	NA	NA	NA	NA	NA
GO:0009892	Negative regulation of metabolic process	3124	119	0.13	0.0279	MAP2K5,CCND1,ISL1,HBEGF,SRSF6,FXR2,KLF16,SALL1,ZC3H4,SMARCC1,MBD2,KLF3,CCNE1,E2F3,HDAC4,IGF1R,NCOR1,ASXL3,NTRK2,SCGB1A1,DUSP6,CRIM1,JAZF1,GNAQ,PPARG,TAL1,NFIL3,CXXC5,SOCS5,LDB2,RPTOR,ATP13A2,PHACTR1,LEPR,SLIT3,RARB,BACE2,NR1I2,WNK1,TRIM29,PDE4D,ATG7,ZNF536,RAC1,SPRED2,ARG1,SMARCAL1,NF1,LDLRAD4,ADARB1,COMT,MTOR,HEY2,PRDM13,TCF7L2,UBR2,TLR4,DAXX,BAG6,DLG2,ITM2B,HIVEP1,TFAP2A,USP3,NFIB,KDM4C,TRIP12,…	NA	NA	NA	NA	NA	NA	NA	NA
GO:0051897	Positive regulation of protein kinase b signaling	170	14	0.46	0.0282	HBEGF,ERBB3,IGF1R,KIT,MST1R,RTN4,ERBB4,GFRAL,RAC1,CALCR,MTOR,TCF7L2,NRG1,FGFR1	NA	NA	NA	NA	NA	NA	NA	NA
WP289	Myometrial relaxation and contraction pathways	153	12	0.44	0.0296	ADCY3,GNAQ,ADCY9,PDE4B,PRKD1,PDE4D,RGS17,GNAS,PRKAR1A,PRKAR1B,ADCY5,GNB1	NA	NA	NA	NA	NA	NA	NA	NA
HSA-9028731	Activated NTRK2 signals through FRS2 and FRS3	11	4	1.11	0.0309	NTRK2,NRAS,FRS3,BDNF	NA	NA	NA	NA	NA	NA	NA	NA
hsa04910	Insulin signaling pathway	133	10	0.42	0.0313	MAPK1,AKT3,RPTOR,EXOC7,MTOR,NRAS,PRKAR1A,BAD,PPP1CB,PRKAR1B	NA	NA	NA	NA	NA	NA	NA	NA
HSA-8849932	Synaptic adhesion-like molecules	21	5	0.92	0.0315	LRFN2,PTPRD,GRIN2A,DLG4,GRIA1	NA	NA	NA	NA	NA	NA	NA	NA
HSA-418990	Adherens junctions interactions	33	6	0.8	0.0315	PVRL2,CDH11,CDH13,CDH15,CADM1,CADM2	NA	NA	NA	NA	NA	NA	NA	NA
GO:0032870	Cellular response to hormone stimulus	569	31	0.28	0.0315	ISL1,FLT3,SMARCC1,ADCY3,CCNE1,HDAC4,IGF1R,NPFFR1,PPARG,KIT,ADCY9,LHCGR,CASP9,LEPR,SLIT3,RARB,NR1I2,ARG1,GNAS,DAXX,URI1,PRKAR1A,PRKAR1B,FOXO3,FHL2,CPS1,RBFOX2,ROBO2,ADCY5,SLIT2,GNB1	NA	NA	NA	NA	NA	NA	NA	NA
GO:0007416	Synapse assembly	96	10	0.56	0.0318	CBLN4,GRID2,ERBB4,MAGI2,PTPRD,SLITRK6,NRG1,NLGN1,BDNF,KIRREL3	NA	NA	NA	NA	NA	NA	NA	NA
GO:0046620	Regulation of organ growth	96	10	0.56	0.0318	MAPK1,SLC6A4,DUSP6,AKAP6,ERBB4,MTOR,HEY2,NRG1,FGFR1,WWC1	NA	NA	NA	NA	NA	NA	NA	NA
GO:0071900	Regulation of protein serine/threonine kinase activity	521	29	0.29	0.0333	MAP2K5,MAPK1,CCND1,FLT3,GADD45G,CCNH,CCNE1,IGF1R,ETAA1,DUSP6,KIT,CCNL1,MST1R,RPTOR,TAOK2,GFRAL,SPRED2,NF1,TLR4,DAXX,PRKAR1A,NRG1,PRKAR1B,FGFR1,IL34,TNIK,HMGA2,CDK5RAP3,VEGFA	NA	NA	NA	NA	NA	NA	NA	NA
WP3594	Circadian rhythm genes	199	14	0.39	0.0335	SLC6A4,PRKG2,NCOR1,GNAQ,KCNMA1,PPARG,NFIL3,HOMER1,CRTC1,PPP1CB,ARNTL,NLGN1,DDC,KMT2A	NA	NA	NA	NA	NA	NA	NA	NA
WP4561	Cell migration and invasion through p75NTR	30	5	0.77	0.0336	AKT3,CDH11,NTRK2,RAC1,BDNF	NA	NA	NA	NA	NA	NA	NA	NA
WP4923	Autophagy	30	5	0.77	0.0336	RB1CC1,PIK3C3,RPTOR,ATG7,MTOR	NA	NA	NA	NA	NA	NA	NA	NA
GO:0046058	cAMP metabolic process	22	5	0.9	0.0337	ADCY3,ADCY9,PDE4B,PDE4D,ADCY5	NA	NA	NA	NA	NA	NA	NA	NA
hsa05017	Spinocerebellar ataxia	135	10	0.41	0.0339	RB1CC1,PIK3C3,AKT3,GNAQ,MTOR,DAB1,PLCB4,GRIN2A,RELN,GRIA1	NA	NA	NA	NA	NA	NA	NA	NA
GO:0009267	Cellular response to starvation	154	13	0.47	0.034	MAPK1,PIK3C3,GCN1L1,RPTOR,PRKD1,ATG7,COMT,MTOR,MAP1LC3A,TNRC6A,BCL2,FOXO3,CADPS2	NA	NA	NA	NA	NA	NA	NA	NA
GO:0048545	Response to steroid hormone	328	21	0.35	0.034	CCND1,ISL1,FLT3,CCNE1,SCGB1A1,PPARG,CASP9,SLIT3,RARB,NR1I2,ARG1,CALCR,DAXX,URI1,BAD,BCL2,FOXO3,FHL2,CPS1,RBFOX2,SLIT2	NA	NA	NA	NA	NA	NA	NA	NA
WP4566	Translation inhibitors in chronically activated PDGFRA cells	45	6	0.67	0.0341	MAP2K5,MAPK1,AKT3,RPTOR,MTOR,RPS6KA5	NA	NA	NA	NA	NA	NA	NA	NA
GO:0060341	Regulation of cellular localization	1027	48	0.21	0.0342	STX1B,MAPK1,ABHD17C,KCNH2,CCNE1,GPC1,SH3GL1,SAE1,AKAP6,DGKI,CACNG2,SEC16B,CACNB2,ATP13A2,RTN4,ZDHHC1,ERBB4,TRIM29,PDE4D,KCNJ11,MAGI2,RAC1,NF1,CALCR,TCF7L2,STXBP1,PLCB4,BRSK2,BAD,BCL2,DIAPH1,KDM1A,NRG1,MAD1L1,NOLC1,PRKAR1B,NLGN1,PLCL1,CHMP3,BDNF,ADCY5,DP2,MCTP1,WWC1,CDK5RAP3,OTUD7B,VEGFA,VPS11	NA	NA	NA	NA	NA	NA	NA	NA
hsa04914	Progesterone-mediated oocyte maturation	94	8	0.47	0.0344	MAPK1,ADCY3,AKT3,IGF1R,ADCY9,MAD1L1,ADCY5,ANAPC10	NA	NA	NA	NA	NA	NA	NA	NA
GO:0051549	Positive regulation of keratinocyte migration	12	4	1.07	0.0346	HBEGF,MTOR,EPB41L4B,IQSEC1	NA	NA	NA	NA	NA	NA	NA	NA
GO:0022604	Regulation of cell morphogenesis	498	28	0.29	0.0346	ZSWIM6,NTRK2,KIT,ARHGAP15,TAOK2,BRWD1,RTN4,LINGO1,KIAA1598,RAC1,ZRANB1,AMIGO1,BARHL2,BAI3,DAB1,PTPRD,BRSK2,DIAPH1,DLG4,DCC,RELN,NLGN1,TNIK,MOV10,BDNF,ROBO2,SLIT2,VEGFA	NA	NA	NA	NA	NA	NA	NA	NA
hsa05220	Chronic myeloid leukemia	75	7	0.51	0.0349	MAPK1,CCND1,GADD45G,E2F3,AKT3,NRAS,BAD	NA	NA	NA	NA	NA	NA	NA	NA
hsa04370	VEGF signaling pathway	57	6	0.57	0.0354	MAPK1,AKT3,CASP9,NRAS,BAD,VEGFA	NA	NA	NA	NA	NA	NA	NA	NA
HSA-8866910	TFAP2 (AP-2) family regulates transcription of growth factors and their receptors	12	4	1.07	0.0355	KIT,TFAP2A,TFAP2B,VEGFA	NA	NA	NA	NA	NA	NA	NA	NA
HSA-1250196	SHC1 events in ERBB2 signaling	22	5	0.9	0.0355	HBEGF,ERBB3,ERBB4,NRAS,NRG1	NA	NA	NA	NA	NA	NA	NA	NA
HSA-9665686	Signaling by ERBB2 TMD/JMD mutants	22	5	0.9	0.0355	HBEGF,ERBB3,ERBB4,NRAS,NRG1	NA	NA	NA	NA	NA	NA	NA	NA
HSA-111933	Calmodulin induced events	35	6	0.78	0.0371	ADCY3,ADCY9,PRKAR1A,PDE1C,PRKAR1B,ADCY5	NA	NA	NA	NA	NA	NA	NA	NA
GO:0034765	Regulation of ion transmembrane transport	477	27	0.3	0.0381	ASIC2,KCNH2,AKAP6,KCNMA1,CACNG2,CACNB2,PDE4B,HOMER1,WNK1,KCNQ5,PDE4D,KCNJ11,CALCR,MTOR,AMIGO1,SCN2A,DLG2,GRIN2A,DIAPH1,DLG4,RELN,NLGN1,OPRM1,RASGRF1,GRIA1,KCNB2,KCNJ12	NA	NA	NA	NA	NA	NA	NA	NA
GO:0042594	Response to starvation	198	15	0.42	0.0383	MAPK1,PIK3C3,PPARG,GCN1L1,RPTOR,PRKD1,ATG7,COMT,MTOR,MAP1LC3A,TNRC6A,BCL2,FOXO3,CADPS2,CPS1	NA	NA	NA	NA	NA	NA	NA	NA
GO:0010769	Regulation of cell morphogenesis involved in differentiation	309	20	0.36	0.0383	ZSWIM6,NTRK2,RTN4,LINGO1,KIAA1598,RAC1,AMIGO1,BARHL2,BAI3,DAB1,PTPRD,BRSK2,DCC,RELN,NLGN1,TNIK,BDNF,ROBO2,SLIT2,VEGFA	NA	NA	NA	NA	NA	NA	NA	NA
HSA-1227986	Signaling by ERBB2	50	7	0.69	0.0396	HBEGF,AKT3,ERBB3,ERBB4,NRAS,DIAPH1,NRG1	NA	NA	NA	NA	NA	NA	NA	NA
HSA-9006931	Signaling by Nuclear Receptors	265	18	0.38	0.0396	MAPK1,CCND1,HBEGF,AXIN1,AKT3,IGF1R,NCOR1,CXXC5,RARB,ERBB4,NRAS,TNRC6A,BCL2,KDM1A,FOXO3,MOV10,TNRC6B,GNB1	NA	NA	NA	NA	NA	NA	NA	NA
GO:0008038	Neuron recognition	50	7	0.69	0.0398	OPCML,NDN,RTN4,AMIGO1,NTM,BDNF,ROBO2	NA	NA	NA	NA	NA	NA	NA	NA
GO:1901888	Regulation of cell junction assembly	199	15	0.42	0.0398	CBLN1,ASIC2,NTRK2,GRID2,RAC1,AMIGO1,BAI3,LINGO2,PTPRD,EPHB1,SLITRK6,NLGN1,BDNF,ROBO2,VEGFA	NA	NA	NA	NA	NA	NA	NA	NA
GO:0072359	Circulatory system development	872	42	0.23	0.04	RB1CC1,MAP2K5,MAPK1,ISL1,SALL1,MBD2,ERBB3,TRIP11,CDH13,NTRK2,TENM4,PPARG,TAL1,LEPR,SLIT3,RARB,PRKD1,RTN4,ERBB4,NF1,MTOR,HEY2,TCF7L2,ECE1,ADAMTS6,SGCZ,POU6F1,PRKAR1A,TFAP2B,EPHB1,NRG1,IMMP2L,FHL2,CALCRL,ACAN,FGFR1,CCDC39,ROBO2,DP2,SLIT2,NRXN3,VEGFA	NA	NA	NA	NA	NA	NA	NA	NA
GO:0048675	Axon extension	36	6	0.77	0.0405	ALCAM,SLIT3,NDN,AUTS2,BDNF,SLIT2	NA	NA	NA	NA	NA	NA	NA	NA
GO:0070884	Regulation of calcineurin-nfat signaling cascade	36	6	0.77	0.0405	ERBB3,AKAP6,MTOR,NRG1,FHL2,NFAT5	NA	NA	NA	NA	NA	NA	NA	NA
GO:0010976	Positive regulation of neuron projection development	288	19	0.36	0.0405	NTRK2,RIT2,PRKD1,CRTC1,MAGI2,KIAA1598,NEGR1,MTOR,AMIGO1,PTPRD,DLG4,KDM1A,RELN,NLGN1,FGFR1,BDNF,ROBO2,SLIT2,VEGFA	NA	NA	NA	NA	NA	NA	NA	NA
WP2197	Endothelin pathways	32	5	0.74	0.0408	MAPK1,GNAS,ECE1,NPY,CALCRL	NA	NA	NA	NA	NA	NA	NA	NA
WP4875	Disruption of postsynaptic signaling by CNV	32	5	0.74	0.0408	MAPK1,HOMER1,DLG2,GRIN2A,NLGN1	NA	NA	NA	NA	NA	NA	NA	NA
GO:0022603	Regulation of anatomical structure morphogenesis	1095	50	0.2	0.0411	MAP2K5,ISL1,HOXB7,SRSF6,ZSWIM6,AKT3,NTRK2,TENM4,PPARG,KIT,ARHGAP15,ETV5,TAOK2,BRWD1,PRKD1,RTN4,WNK1,MAGI2,LINGO1,KIAA1598,RAC1,NF1,ZRANB1,MTOR,HEY2,AMIGO1,BARHL2,BAI3,DAB1,NPPB,TFAP2A,NFIB,PTPRD,BRSK2,BCL2,DIAPH1,DLG4,DCC,RELN,NLGN1,FGFR1,TNIK,MOV10,BDNF,ROBO2,SLIT2,ANKRD6,HMGA2,PTPRM,VEGFA	NA	NA	NA	NA	NA	NA	NA	NA
HSA-8847993	ERBB2 Activates PTK6 Signaling	13	4	1.03	0.0412	HBEGF,ERBB3,ERBB4,NRG1	NA	NA	NA	NA	NA	NA	NA	NA
hsa04933	AGE-RAGE signaling pathway in diabetic complications	98	8	0.46	0.0413	MAPK1,CCND1,AKT3,NRAS,PLCB4,BCL2,DIAPH1,VEGFA	NA	NA	NA	NA	NA	NA	NA	NA
GO:1903532	Positive regulation of secretion by cell	312	20	0.35	0.0417	STX1B,SYT10,ISL1,GRP,SLC6A4,RAB27B,CACNB2,ATP13A2,CADM1,RAC1,TCF7L2,STXBP1,TLR4,CADPS,BAD,CCK,NLGN1,FGFR1,CADPS2,GIPR	NA	NA	NA	NA	NA	NA	NA	NA
GO:0043201	Response to leucine	13	4	1.03	0.0419	PIK3C3,RPTOR,MTOR,UBR2	NA	NA	NA	NA	NA	NA	NA	NA
GO:0070887	Cellular response to chemical stimulus	2919	111	0.12	0.0422	MAP2K5,MAPK1,CCND1,SYT10,ISL1,HBEGF,ABCG2,FLT3,DNAJB9,KLF16,SMARCC1,MBD2,ADCY3,KLF3,SLC6A4,KCNH2,CCNE1,HDAC4,KLF1,IGF1R,NTRK2,NPFFR1,AKAP6,GNAQ,PPARG,KIT,MRAS,ADCY9,LHCGR,PTPRN,MST1R,NFIL3,SOCS5,ETV5,RPTOR,ATP13A2,CASP9,LEPR,BRWD1,PDE4B,SLIT3,RARB,NDN,PRKD1,NR1I2,RTN4,WNK1,ERBB4,GFRAL,PDE4D,KCNJ11,MAGI2,ATG7,NET1,RAC1,SPRED2,ARG1,MTOR,SGMS1,ARHGEF2,SLC41A1,BRINP3,AMIGO1,AS3MT,GNAS,UBR2,FRS3,STXBP…	NA	NA	NA	NA	NA	NA	NA	NA
GO:0030242	Autophagy of peroxisome	5	3	1.32	0.0426	RB1CC1,PIK3C3,ACBD5	NA	NA	NA	NA	NA	NA	NA	NA
GO:0021545	Cranial nerve development	51	7	0.68	0.0426	ISL1,SALL1,ERBB3,ADARB1,TFAP2A,EPHB1,SLITRK6	NA	NA	NA	NA	NA	NA	NA	NA
GO:0099504	Synaptic vesicle cycle	120	11	0.51	0.0426	STX1B,SYT10,AP3B1,RAB27B,SH3GL1,PPFIA3,STXBP1,CADPS,NLGN1,CADPS2,DDC	NA	NA	NA	NA	NA	NA	NA	NA
hsa04114	Oocyte meiosis	120	9	0.42	0.0431	MAPK1,ADCY3,CCNE1,IGF1R,ADCY9,PPP1CB,MAD1L1,ADCY5,ANAPC10	NA	NA	NA	NA	NA	NA	NA	NA
GO:0060420	Regulation of heart growth	67	8	0.62	0.0434	MAPK1,DUSP6,AKAP6,ERBB4,MTOR,HEY2,NRG1,FGFR1	NA	NA	NA	NA	NA	NA	NA	NA
HSA-9675126	Diseases of mitotic cell cycle	37	6	0.75	0.0437	CCND1,CCNE1,E2F3,DAXX,DP2,ANAPC10	NA	NA	NA	NA	NA	NA	NA	NA
hsa00514	Other types of O-glycan biosynthesis	43	5	0.61	0.0445	GALNT10,XXYLT1,GALNT16,GALNT13,GALNTL6	NA	NA	NA	NA	NA	NA	NA	NA
GO:0022898	Regulation of transmembrane transporter activity	269	18	0.37	0.0454	AKAP6,CACNG2,CACNB2,PDE4B,HOMER1,WNK1,PDE4D,KCNJ11,AMIGO1,DLG2,GRIN2A,BCL2,DLG4,RELN,NLGN1,OPRM1,RASGRF1,GRIA1	NA	NA	NA	NA	NA	NA	NA	NA
GO:0043949	Regulation of camp-mediated signaling	52	7	0.67	0.0465	PDE4D,GNAS,PRKAR1A,PRKAR1B,OPRM1,GPR61,GIPR	NA	NA	NA	NA	NA	NA	NA	NA
GO:0048168	Regulation of neuronal synaptic plasticity	52	7	0.67	0.0465	KIT,PPFIA3,NF1,DLG4,SLC4A10,RASGRF1,MCTP1	NA	NA	NA	NA	NA	NA	NA	NA
WP3640	Imatinib and chronic myeloid leukemia	20	4	0.85	0.0467	ABCG2,KIT,SPRED2,FOXO3	NA	NA	NA	NA	NA	NA	NA	NA
WP3657	Hematopoietic stem cell gene regulation by GABP alpha/beta complex	20	4	0.85	0.0467	FLT3,ETV6,BCL2,FOXO3	NA	NA	NA	NA	NA	NA	NA	NA
WP732	Serotonin receptor 2 and ELK-SRF/GATA4 signaling	20	4	0.85	0.0467	MAPK1,GNAQ,NRAS,RASGRF1	NA	NA	NA	NA	NA	NA	NA	NA
GO:0051047	Positive regulation of secretion	340	21	0.34	0.0473	STX1B,SYT10,ISL1,GRP,SLC6A4,RAB27B,CACNB2,ATP13A2,CADM1,RAC1,TCF7L2,STXBP1,TLR4,NPPB,CADPS,BAD,CCK,NLGN1,FGFR1,CADPS2,GIPR	NA	NA	NA	NA	NA	NA	NA	NA
HSA-1250347	SHC1 events in ERBB4 signaling	14	4	1	0.0478	HBEGF,ERBB4,NRAS,NRG1	NA	NA	NA	NA	NA	NA	NA	NA
HSA-9664565	Signaling by ERBB2 KD Mutants	25	5	0.85	0.0478	HBEGF,ERBB3,ERBB4,NRAS,NRG1	NA	NA	NA	NA	NA	NA	NA	NA
HSA-8853884	Transcriptional Regulation by VENTX	38	6	0.74	0.0478	CCND1,TCF7L2,TNRC6A,MOV10,TNRC6B,ANAPC10	NA	NA	NA	NA	NA	NA	NA	NA
GO:0009887	Animal organ morphogenesis	967	45	0.21	0.0491	MAPK1,ISL1,HOXB5,HOXB7,SALL1,EXOC4,SMARCC1,AP3B1,SLC6A4,TRIP11,ASXL3,NTRK2,MMP16,NBL1,UNCX,SLIT3,RARB,RTN4,ARG1,BCL11B,NF1,ADARB1,MTOR,HEY2,GNAS,TFAP2A,NFIB,FAM101A,TFAP2B,EPHB1,BCL2,SLITRK6,NRG1,FOXO3,FHL2,ACAN,SLC4A10,FGFR1,SOX5,CCDC39,ROBO2,SLIT2,TSKU,PTPRM,VEGFA	NA	NA	NA	NA	NA	NA	NA	NA
GO:0051668	Localization within membrane	86	9	0.56	0.0498	CDH13,CACNG2,ETV5,MAGI2,RAC1,DLG2,DLG4,RELN,NLGN1	NA	NA	NA	NA	NA	NA	NA	NA
WP615	Senescence and autophagy in cancer	105	9	0.48	0.0498	RB1CC1,MAPK1,PIK3C3,IGF1R,ATG7,MTOR,MAP1LC3A,BCL2,KMT2A	NA	NA	NA	NA	NA	NA	NA	NA
GO:0042060	Wound healing	439	25	0.3	0.0499	MAPK1,HBEGF,AP3B1,ERBB3,GNAQ,DGKI,SH2B1,DGKH,RAC1,NF1,MTOR,GNAS,PABPC4,STXBP1,EPB41L4B,PRKAR1A,CD59,JMJD1C,KDM1A,NRG1,PRKAR1B,DGKB,OPRM1,VEGFA,GNB1	NA	NA	NA	NA	NA	NA	NA	NA
WP428	Wnt signaling	114	NA	NA	NA	NA	NA	NA	NA	NA	3	1.6	0.0386	CTBP2,CAMK2G,NFATC1
