# Supplementary material for: Large-scale exome sequence analysis identifies sex- and age-specific determinants of obesity
Source: Cell Genom. 2023 Aug 2;3(8):100362. doi: 10.1016/j.xgen.2023.100362 (PMC10435378; doi:10.1016/j.xgen.2023.100362)
Supplement: Table S19. SLC12A5 glucose tolerance mouse data, related to STAR Methods — Glucose tolerance data from IMPC, accessed via www.mousephenotype.org in November 2022. Analyzed as AUC (area under the curve) in male and female wild-type and heterozygote animals. Headers as follows: AUC group, name of group with accompanying AUC data; mean, mean AUC per group; SD, standard deviation of mean; N, number of samples analyzed per group; P, p value for the test comparing control and heterozygote animals. [file mmc20.xlsx]

## Sheet: Sheet1
Table S19: SLC12A5 glucose tolerance mouse data, related to STAR methods.
AUC group	Mean	SD	N	P
Female Control	7487.3	3269.5	1068	4.04e-07
Female heterozygote	14408.4	5199.2	8
Male Control	16044.9	4984.4	1075	0.00187
Male heterozygote	18171.6	6725.6	8
