# Supplementary material for: Large-scale exome sequence analysis identifies sex- and age-specific determinants of obesity
Source: Cell Genom. 2023 Aug 2;3(8):100362. doi: 10.1016/j.xgen.2023.100362 (PMC10435378; doi:10.1016/j.xgen.2023.100362)
Supplement: Table S20. DDR pathways tested in MAGMA, related to STAR Methods — Genes included in the selected DDR pathways in Table S15. [file mmc21.xlsx]

## Sheet: Sheet1
Table S20: DDR pathways tested in MAGMA, related to STAR methods.
Custom DDR (N genes=614)	GO DNA Repair (N genes=551)	GO Response to DNA damage stimulus (N genes=856)
ABL1	ABL1	ABL1
ABRAXAS1	ACTL6A	ACTL6A
ABRAXAS2	PARP1	PARP1
ACD	PARP4	PARP4
ADH5	APBB1	AKT1
AKAP8	APEX1	APBB1
ALDH2	ATM	APC
ALKBH1	ATR	APEX1
ALKBH2	ATRX	XIAP
ALKBH3	BACH1	ATM
APEX1	BARD1	ATR
APEX2	BLM	ATRX
APLF	BRCA1	BACH1
APTX	BRCA2	BAD
ARID1A	CCNH	BAK1
ARID1B	CDK1	BARD1
ARID2	CDC5L	BAX
ASCC1	CDK2	CCND1
ASCC2	CDK7	BCL2
ASCC3	CDK9	BCL2A1
ASF1A	CDKN2D	BCL2L1
ASF1B	CEBPG	BCL2L2
ATAD5	CETN1	BCL3
ATF2	CETN2	BCL6
ATM	CHEK1	BID
ATMIN	CHRNA4	BLM
ATR	ERCC8	BOK
ATRIP	CSNK1E	BRCA1
ATRX	DDB1	BRCA2
AUNIP	DDB2	PTTG1IP
AURKA	GADD45A	CFAP410
BABAM1	DDX1	CASP2
BABAM2	DHX9	CASP3
BACH1	DDX11	CASP9
BAP1	DNA2	CBL
BARD1	DNTT	CCNB1
BAZ1B	EGFR	CCNH
BCAS2	EP300	CD44
BCCIP	ERCC1	CD74
BEND3	ERCC2	CDK1
BLM	EYA4	CDC5L
BMI1	ERCC3	CDC25C
BOD1L1	ERCC4	CDK2
BRAP	ERCC5	CDK3
BRAT1	ERCC6	CDK7
BRCA1	EYA1	CDK9
BRCA2	EYA2	CDKN1A
BRCC3	EYA3	CDKN1B
BRD4	FANCA	CDKN2D
BRD7	FANCC	CEBPG
BRD8	FANCD2	CETN1
BRD9	FANCE	CETN2
BRIP1	FANCB	CHEK1
BUB1B	FANCF	FOXN3
CAND1	FANCG	CHRNA4
CBX3	FEN1	ERCC8
CBX5	FGF10	CLU
CCNB1	FH	PLK3
CCNB2	FOXM1	ATF2
CCNB3	FUS	CRIP1
CCNC	XRCC6	CRY1
CCNE1	GPS1	MAPK14
CCNH	MSH6	CSNK1E
CDC25A	GTF2H1	CTLA4
CDC25B	GTF2H2	DDB1
CDC25C	GTF2H3	DDB2
CDC5L	GTF2H4	GADD45A
CDCA5	H2AFX	DDIT3
CDK1	HMGB1	DDX1
CDK12	HMGB2	DDX5
CDK2	HMGN1	DHX9
CDK7	HMGA1	DDX11
CDK8	HSF1	DNA2
CDK9	HUS1	DNTT
CDKN1A	IGHMBP2	ARID3A
CDKN1B	KIF22	DYRK1A
CENPS	LIG1	E2F1
CENPX	LIG3	E2F4
CEP164	LIG4	EGFR
CEP63	MC1R	EPHA2
CETN2	MCM2	EP300
CFAP410	MCM3	ERCC1
CGAS	MCM4	ERCC2
CHAF1A	MCM5	EYA4
CHAF1B	MCM6	ERCC3
CHD1	MCM7	ERCC4
CHD1L	MEN1	ERCC5
CHD4	MGMT	ERCC6
CHEK1	ATXN3	EYA1
CHEK2	MLH1	EYA2
CHFR	MNAT1	EYA3
CHTF18	MPG	FANCA
CLSPN	MRE11A	FANCC
CNOT4	MSH2	FANCD2
CNOT7	MSH3	FANCE
COPS2	MSH4	FANCB
COPS3	MSH5	FANCF
COPS4	NUDT1	FANCG
COPS5	MUTYH	FEN1
COPS6	NBN	FGF10
COPS7A	TONSL	FH
COPS7B	NFRKB	FOXM1
COPS8	NONO	FOXO1
CREBBP	NPAS2	FMR1
CRY1	NPM1	FUS
CRY2	NTHL1	XRCC6
CTC1	OGG1	GML
CTCF	PCNA	GNL1
CUL1	PML	SFN
CUL2	PMS1	GPS1
CUL3	PMS2P1	GRB2
CUL4A	PMS2P5	MSH6
CUL4B	PMS2P3	GTF2H1
CUL5	PMS2	GTF2H2
CUL7	POLA1	GTF2H3
CUL9	POLB	GTF2H4
CYREN	POLD1	H2AX
DAXX	POLD2	HIC1
DBF4	POLE	HMGB1
DCAF11	POLE2	HMGB2
DCLRE1A	POLG	HMGN1
DCLRE1B	POLH	HMGA1
DCLRE1C	POLR2A	HMOX1
DDB1	POLR2B	HNRNPK
DDB2	POLR2C	PRMT1
DDI1	POLR2D	HSF1
DDI2	POLR2E	DNAJA1
DDX11	POLR2F	HUS1
DDX5	POLR2G	IFI16
DICER1	POLR2H	IGHMBP2
DMC1	POLR2I	ING2
DNA2	POLR2J	IRF3
DNMT1	POLR2K	IRF7
DNTT	POLR2L	KIF22
DROSHA	PPP4C	LIG1
DSCC1	PPP5C	LIG3
DTX3L	PRKCG	LIG4
DUT	PRKDC	LYN
DYNLL1	RAD1	MAPT
DYRK1A	RAD9A	MC1R
EEPD1	RAD17	MCL1
EID3	RAD21	MCM2
ELOA	RAD23A	MCM3
ELOB	RAD23B	MCM4
ELOC	RAD51	MCM5
EME1	RAD51C	MCM6
EME2	RAD51B	MCM7
EMSY	RAD51D	MDM2
ENY2	RAD52	MDM4
EP300	RBBP8	MEN1
ERCC1	RECQL	MGMT
ERCC2	UPF1	MIF
ERCC3	REV3L	ATXN3
ERCC4	RFC1	MLH1
ERCC5	RFC2	FOXO4
ERCC6	RFC3	MNAT1
ERCC6L	RFC4	MNDA
ERCC6L2	RFC5	MPG
ERCC8	RPA1	MRE11
ESCO2	RPA2	MSH2
ETAA1	RPA3	MSH3
EXD2	RPS3	MSH4
EXO1	RPS27A	MSH5
EXO5	SETMAR	MSX1
EYA1	SFPQ	NUDT1
EYA2	SSRP1	MUC1
EYA3	SYCP1	MUTYH
EYA4	TCEA1	MYC
FAAP100	TDG	MYO6
FAAP20	TERF2	NBN
FAAP24	TNP1	NEDD4
FAM111A	TP53	NEK1
FAM111B	TP53BP1	NFATC2
FAN1	TP73	NFATC4
FANCA	TWIST1	TONSL
FANCB	UBA52	NFRKB
FANCC	UBB	NKX3-1
FANCD2	UBC	NONO
FANCE	UBE2A	CNOT2
FANCF	UBE2B	CNOT3
FANCG	UBE2D3	CNOT4
FANCI	UBE2N	NPAS2
FANCL	UBE2V1	NPM1
FANCM	UBE2V2	NTHL1
FBH1	SUMO1	OGG1
FBXW7	UFD1L	PAK1
FEN1	UNG	PCNA
FIGNL1	USP1	PHF1
FOXM1	UVRAG	PIK3R1
FOXN3	VCP	PLAGL1
FZR1	WAS	PLK1
GADD45A	WHSC1	PMAIP1
GCNA	WRN	PML
GEN1	XPA	PMS1
GID8	XPC	PMS2P1
GTF2H1	XRCC1	PMS2P5
GTF2H2	XRCC2	PMS2P3
GTF2H3	XRCC3	PMS2
GTF2H4	XRCC4	POLA1
GTF2H5	XRCC5	POLB
H2AX	YY1	POLD1
H2AZ1	TRIM25	POLD2
HDAC1	RNF113A	POLE
HDAC10	BTG2	POLE2
HDAC2	USP7	POLG
HDAC3	DEK	POLH
HDAC4	HMGA2	POLR2A
HDAC9	CHAF1B	POLR2B
HELB	SMC1A	POLR2C
HELQ	HIST3H3	POLR2D
HERC2	HIST1H4I	POLR2E
HES1	TRRAP	POLR2F
HIPK2	AXIN2	POLR2G
HLTF	CDC7	POLR2H
HMCES	CDC45	POLR2I
HMGB1	HIST1H4A	POLR2J
HMGB2	HIST1H4D	POLR2K
HNRNPK	HIST1H4F	POLR2L
HPF1	HIST1H4K	PPP1R10
HUS1	HIST1H4J	PPP4C
HUS1B	HIST1H4C	PPP5C
HUWE1	HIST1H4H	PRKCD
INIP	HIST1H4B	PRKCG
INO80	HIST1H4E	PRKDC
INO80B	HIST1H4L	MAPK1
INO80C	HIST2H4A	MAPK3
INO80D	RAD54L	MAP2K6
INO80E	CUL4B	PSEN1
INTS3	CUL4A	PSMD10
KAT5	PARG	PTPN11
KAT8	COPS3	RAD1
KDM1A	CDC14B	RAD9A
KLHL15	RUVBL1	RAD17
KMT5B	ALKBH1	RAD21
KMT5C	TIMELESS	RAD23A
LIG1	HERC2	RAD23B
LIG3	MBD4	RAD51
LIG4	RNF8	RAD51C
LMNA	USP10	RAD51B
MAD2L2	MTA1	RAD51D
MAEA	SMC3	RAD52
MAPK14	EXO1	RBBP5
MAPKAPK2	PTTG1	RBBP6
MASTL	UBE2L6	RBBP8
MBD4	COPS2	RBL2
MCM10	TRIP13	RECQL
MCM2	TRIP12	UPF1
MCM3	RECQL5	REV3L
MCM3AP	RECQL4	RFC1
MCM4	CHD1L	RFC2
MCM5	BRE	RFC3
MCM6	ISG15	RFC4
MCM7	MORF4L2	RFC5
MCM8	MDC1	RPA1
MCM9	KIAA0430	RPA2
MCPH1	AQR	RPA3
MCRS1	KIAA0101	RPL26
MDC1	AP5Z1	RPS3
MDM2	DCLRE1A	RPS27A
MDM4	USP3	MAPK12
MEN1	RBX1	CXCL12
MGMT	REC8	SETMAR
MLH1	CHAF1A	SFPQ
MLH3	PARP2	SFRP2
MMS19	PARP3	SGK1
MMS22L	HUWE1	SKIL
MNAT1	ACTR2	SNAI2
MORF4L1	RAD50	SNAI1
MORF4L2	TRIM28	SOX4
MPG	PSMD14	SP100
MRE11	ZMPSTE24	SSRP1
MSH2	STUB1	NEK4
MSH3	MCRS1	AURKA
MSH4	PPIE	STK11
MSH5	MAD2L2	SUV39H1
MSH6	SLC30A9	SYCP1
MTA1	CIB1	TAF1
MTREX	KAT5	TAF9
MUS81	RNASEH2A	TCEA1
MUTYH	RAD51AP1	TDG
NABP1	POLD3	TERF2
NABP2	POLQ	TFAP4
NAE1	RUVBL2	TFDP1
NBN	COPS8	TFDP2
NEDD8	MORF4L1	TNF
NEIL1	ASCC3	TNFRSF1A
NEIL2	COPS6	TNFRSF1B
NEIL3	COPS5	TNP1
NEK1	PAPD7	TOP2A
NEK11	TOPBP1	TP53
NEK6	DMC1	TP53BP1
NELFB	WDHD1	TP73
NFRKB	SUPT16H	TPT1
NHEJ1	CHEK2	TRAF6
NIPBL	POLI	TWIST1
NME1	TREX2	UBA52
NONO	POLG2	UBB
NPM1	TREX1	UBC
NSMCE1	PNKP	UBA1
NSMCE2	PARK7	UBE2A
NSMCE3	ZBTB1	UBE2B
NSMCE4A	ZNF365	UBE2D3
NTHL1	CEP164	UBE2E2
NUDT16L1	FAN1	UBE2N
OGG1	KIN	UBE2V1
ORC2	PAXIP1	UBE2V2
OTUB1	KDM2A	SUMO1
OTUB2	KDM1A	UFD1
PALB2	PDS5B	UNG
PARG	SMG1	USP1
PARP1	SETX	UVRAG
PARP14	SMC5	VCP
PARP15	PSME4	WAS
PARP2	FAM168A	NSD2
PARP3	PDS5A	WNT1
PARP4	SMCHD1	WRN
PARP9	SIRT1	XPA
PARPBP	ZFYVE26	XPC
PAXIP1	SPIDR	XRCC1
PAXX	SMUG1	XRCC2
PCNA	SPO11	XRCC3
PIAS1	TFIP11	XRCC4
PIAS4	RAD54B	XRCC5
PIF1	NIPBL	YY1
PIN1	ASF1A	TRIM25
PLK1	RCHY1	RNF113A
PLK3	SAMHD1	BTG2
PML	HINFP	USP7
PMS1	EPC2	DEK
PMS2	FBXO6	BAG6
PNKP	MLH3	DDX39B
POLA1	APEX2	FXR1
POLB	PRPF19	HMGA2
POLD1	POLL	CHAF1B
POLD2	POLM	SMC1A
POLD3	ASTE1	H3-4
POLD4	SETD2	H4C9
POLE	BABAM1	TRRAP
POLE2	UBE2T	AXIN2
POLE3	UHRF1	CDC7
POLE4	TFPT	CDC45
POLG	RPA4	H4C1
POLG2	GLTSCR2	H4C4
POLH	RRM2B	H4C6
POLI	SMARCAL1	H4C12
POLK	COPS7A	H4C11
POLL	ASCC1	H4C3
POLM	COPS4	H4C8
POLN	C5orf45	H4C2
POLQ	ZBTB7A	H4C5
POT1	FZR1	H4C13
PRIM1	TAOK3	H4C14
PRIM2	UBR5	RAD54L
PRIMPOL	UCHL5	DYRK3
PRKDC	POLK	DYRK2
PRMT1	RNF138	CUL4B
PRMT5	REV1	CUL4A
PRPF19	DTL	PPM1D
PWWP3A	SIRT6	PARG
RAD1	CINP	IKBKG
RAD17	TDP2	COPS3
RAD18	PIAS4	CDC14B
RAD21	GINS2	THOC5
RAD23A	UIMC1	RUVBL1
RAD23B	RTEL1	TP63
RAD50	TERF2IP	PEA15
RAD51	ETAA1	CRADD
RAD51AP1	FAM35A	CCNK
RAD51B	INO80	ALKBH1
RAD51C	RNF111	IER3
RAD51D	NSMCE4A	TIMELESS
RAD52	APTX	HERC2
RAD54B	BIVM	MBD4
RAD54L	ALKBH5	RNF8
RAD54L2	INO80D	BAZ1B
RAD9A	TMEM161A	ASH2L
RAD9B	ADPRHL2	USP10
RADX	PARPBP	MTA1
RAG1	USP47	CNOT9
RAG2	CXorf57	SMC3
RANBP9	WDR70	EXO1
RAP1A	FANCL	PTTG1
RBBP7	WRAP53	UBE2L6
RBBP8	FIGN	MAPKAPK2
RBM7	RFWD3	COPS2
RBX1	PRMT6	TRIP13
RDM1	RIF1	TRIP12
RECQL	FANCI	CNOT8
RECQL4	EXD2	TAOK2
RECQL5	NEIL3	RECQL5
REV1	UBE2W	RECQL4
REV3L	AP5S1	FXR2
RFC1	WDR33	EEF1E1
RFC2	OTUB1	CHD1L
RFC3	NPLOC4	CLOCK
RFC4	KDM4D	BABAM2
RFC5	FAM178A	ISG15
RFWD3	TDP1	IKBKE
RHNO1	DMAP1	MORF4L2
RIF1	TEX15	MDC1
RING1	TEX12	MARF1
RMI1	NDNL2	AQR
RMI2	BCCIP	SUSD6
RMND5A	FMN2	PCLAF
RNASEH2A	RAD18	BCLAF1
RNASEH2B	UBQLN4	TLK1
RNF111	WRNIP1	NUAK1
RNF126	SPIRE1	AP5Z1
RNF138	SMARCAD1	ZBTB40
RNF146	C11orf30	ZBTB5
RNF168	XAB2	DCLRE1A
RNF169	PRDM9	USP3
RNF2	TIGAR	RBX1
RNF20	REXO4	THOC1
RNF4	CBX8	REC8
RNF40	ISY1	TANK
RNF8	TAOK1	BCL2L10
RPA1	WDR48	BCL2L11
RPA2	USP28	CHAF1A
RPA3	UVSSA	PARP2
RPA4	FANCM	PARP3
RPAIN	POLD4	HUWE1
RRM1	INIP	ACTR2
RRM2	CLSPN	RAD50
RRM2B	FIGNL1	FEM1B
RTEL1	MAGEF1	TRIM28
RUVBL1	MMS19	TOPORS
RUVBL2	DCLRE1C	PSMD14
SALL4	COPS7B	ZMPSTE24
SAMHD1	NUCKS1	STUB1
SCAI	EXO5	NDRG1
SENP2	DCLRE1B	YAP1
SENP6	NABP1	MCRS1
SENP7	INTS3	PPIE
SENP8	C7orf49	VAV3
SERBP1	AUNIP	MAD2L2
SETD1A	SLX1B	SLC30A9
SETD2	NABP2	ZBTB18
SETMAR	FTO	CARM1
SETX	BRCC3	CIB1
SF3B1	PAGR1	KAT5
SFPQ	NEIL1	RNASEH2A
SFR1	SMC6	BATF
SHLD1	PALB2	USP16
SHLD2	NHEJ1	RAD51AP1
SHLD3	ACTR5	POLD3
SHPRH	OBFC1	POLQ
SIRT1	RMI1	PLK2
SIRT6	PIF1	WDR4
SKP1	MUS81	RUVBL2
SLFN11	C17orf70	COPS8
SLX1A	KLHL15	MORF4L1
SLX1B	EEPD1	CBX1
SLX4	INO80B	ASCC3
SMARCA2	PARP9	COPS6
SMARCA4	RHNO1	COPS5
SMARCA5	SPRTN	TLK2
SMARCAD1	HDAC10	TENT4A
SMARCAL1	BRIP1	TOPBP1
SMARCB1	ZRANB3	DMC1
SMARCC1	ATRIP	WDHD1
SMARCC2	FAM175A	SUPT16H
SMARCD1	ASCC2	CHEK2
SMARCE1	ANKRD32	POLI
SMC1A	RPAIN	TREX2
SMC1B	GINS4	POLG2
SMC2	NUDT16L1	TREX1
SMC3	SLX4	PNKP
SMC4	SPIRE2	PARK7
SMC5	MCM8	CBX3
SMC6	SPATA22	ZNF652
SMCHD1	PARP10	MORC2
SMG1	FBXO18	ZBTB1
SMUG1	MUM1	ZNF365
SOD1	RBM17	CEP164
SPIDR	USP45	FAN1
SPO11	TNKS1BP1	PLA2R1
SPRTN	TICRR	SNW1
SSBP1	XRCC6BP1	KIN
SSBP2	C19orf40	TRIM32
SSBP3	ZNF830	PAXIP1
SSRP1	TTC5	KDM2A
STAG1	MGME1	CNOT1
STAG2	HELB	KDM1A
STN1	HIST3H2A	PDS5B
SUMO1	ACTR8	SMG1
SUMO2	CDCA5	NCOA6
SUMO3	HELQ	SETX
SUMO4	MB21D1	SMC5
SUPT16H	RMI2	PSME4
SUPT6H	SFR1	FAM168A
SUV39H1	HIST4H4	PDS5A
SUV39H2	ALKBH2	ATMIN
SWI5	USP43	SMCHD1
SWSAP1	ZSWIM7	SIRT4
TCOF1	INO80C	SIRT1
TDG	SWSAP1	CBX5
TDP1	ANKLE1	BRD4
TDP2	NUDT16	ZFYVE26
TELO2	JMY	SPIDR
TEN1	HUS1B	SMUG1
TERF1	RAD9B	PHLDA3
TERF2	EME1	SPO11
TERF2IP	CCDC155	PPP1R15A
TERT	UBE2U	TFIP11
TET1	C20orf196	RAD54B
TET2	DTX3L	NIPBL
TET3	PPP4R2	ASF1A
TEX264	ESCO2	INTS7
THRAP3	MCMDC2	RCHY1
TICRR	USP51	CNOT10
TIMELESS	RNF168	SAMHD1
TINF2	EME2	ZNF385A
TIPIN	NSMCE1	SYF2
TNKS	GGN	HINFP
TONSL	C1orf86	GIGYF2
TOP1	APLF	EPC2
TOP2A	STRA13	FBXO6
TOP2B	PRIMPOL	FBXO5
TOP3A	ALKBH3	FBXO4
TOP3B	NEIL2	NUPR1
TOPBP1	MMS22L	AATF
TOPORS	RNF169	MLH3
TP53	MCM9	ANKRD1
TP53BP1	MEIOB	FOXP1
TP63	SHPRH	CIDEB
TP73	BOD1L1	APEX2
TPP1	INO80E	RPS6KA6
TPX2	C17orf104	PRPF19
TRAIP	ENDOV	POLL
TREX1	NSMCE2	HTRA2
TREX2	C9orf142	POLM
TRIM24	C14orf39	RGCC
TRIM28	GEN1	MCTS1
TRIM29	POLN	ASTE1
TRIM34	ERCC6L2	MACROD1
TRIP12	SWI5	HIPK2
TRRAP	APITD1	SETD2
TTI1	UBE2NL	BABAM1
TTI2	FIGNL2	UBE2T
UBA1	GTF2H5	PYCARD
UBA2	MIR221	UHRF1
UBA3	EID3	TFPT
UBA5	SLX1A	CNOT7
UBB	HIST2H4B	RPA4
UBC	RAD21L1	CDIP1
UBE2A	GTF2H2C	DONSON
UBE2B	PMS2P6	NOP53
UBE2C	GTF2H2C_2	RRM2B
UBE2D1	PMS2P11	SMARCAL1
UBE2D2	SHLD3	COPS7A
UBE2D3		ASCC1
UBE2I		RPS27L
UBE2K		COPS4
UBE2M		ING4
UBE2N		MRNIP
UBE2R2		SHISA5
UBE2S		TFDP3
UBE2T		WAC
UBE2U		ZNF771
UBE2V1		ZBTB7A
UBE2V2		FZR1
UBE2W		TAOK3
UBQLN4		UBR5
UBR5		UCHL5
UCHL5		POLK
UFC1		RNF138
UFL1		REV1
UFM1		TRIAP1
UFSP1		GTSE1
UFSP2		DTL
UHRF1		SIRT6
UHRF2		CINP
UIMC1		TDP2
UNG		PIAS4
UPF1		TAF9B
USP1		GINS2
USP10		UIMC1
USP11		RTEL1
USP22		MAP3K20
USP28		POLE3
USP3		TERF2IP
USP37		ETAA1
USP45		SHLD2
USP47		DDIT4
USP51		INO80
USP7		RNF111
UVRAG		NSMCE4A
UVSSA		APTX
VCP		BIVM
WAPL		ALKBH5
WDR26		INO80D
WDR48		TMEM161A
WDR70		ADPRHL2
WDR76		TIPIN
WEE1		HPF1
WRAP53		PARPBP
WRN		USP47
WRNIP1		RADX
XAB2		WDR70
XPA		FANCL
XPC		WRAP53
XRCC1		FIGN
XRCC2		RFWD3
XRCC3		PRMT6
XRCC4		RIF1
XRCC5		FANCI
XRCC6		EXD2
YBX1		UBA6
YPEL5		NEIL3
ZGRF1		UBE2W
ZNF451		AP5S1
ZRANB3		WDR33
ZSWIM7		PIDD1
		MCM10
		CNOT11
		CDKN2AIP
		OTUB1
		NPLOC4
		KDM4D
		YJU2
		SLF2
		TDP1
		DMAP1
		TEX15
		TEX12
		NSMCE3
		METTL3
		BCCIP
		FMN2
		RAD18
		UBQLN4
		WRNIP1
		SPIRE1
		SMARCAD1
		HMCES
		EMSY
		XAB2
		SMYD2
		PRDM9
		ACKR3
		PCBP4
		TIGAR
		REXO4
		CBX8
		ISY1
		CNOT6
		TAOK1
		WDR48
		FNIP2
		USP28
		UVSSA
		ZBTB4
		FANCM
		POLD4
		CCAR2
		INIP
		MRPS35
		RINT1
		CLSPN
		FIGNL1
		MAGEF1
		MOAP1
		MMS19
		ZMAT3
		AKTIP
		DCLRE1C
		COPS7B
		NUCKS1
		AEN
		EXO5
		MARCHF7
		DCLRE1B
		NABP1
		MRPS26
		MRPS11
		MRPS9
		ACD
		INTS3
		STK33
		CYREN
		AUNIP
		SLX1B
		NABP2
		FTO
		TMEM109
		BRCC3
		PAGR1
		RNASEH2B
		ARMT1
		NEIL1
		SMC6
		PALB2
		E2F8
		FBXO31
		NHEJ1
		ZBTB3
		NEK11
		ACTR5
		ATAD5
		WDR76
		STN1
		RMI1
		PIF1
		ZC3H12A
		CTC1
		MUS81
		FAAP100
		ELL3
		CEP63
		CDK5RAP3
		KLHL15
		EEPD1
		SETD7
		INO80B
		BCL2L12
		PARP9
		SESN2
		RHNO1
		SPRTN
		HDAC10
		IMMP2L
		BRIP1
		ZRANB3
		ATRIP
		ABRAXAS1
		ASCC2
		SLF1
		ALKBH7
		RPAIN
		ZDHHC16
		GINS4
		CHCHD6
		NUDT16L1
		DOT1L
		BRSK1
		SLX4
		SPIRE2
		MCM8
		SPATA22
		PARP10
		FBH1
		MASTL
		PWWP3A
		MAEL
		RBM17
		USP45
		TNKS1BP1
		TICRR
		ATP23
		FAAP24
		ZNF830
		SLFN11
		ALKBH8
		TTC5
		MGME1
		HELB
		H2AW
		ZBTB47
		ACTR8
		EGLN3
		CDCA5
		HELQ
		CGAS
		RMI2
		SFR1
		H4-16
		ALKBH2
		USP43
		ZSWIM7
		INO80C
		SWSAP1
		ANKLE1
		NUDT16
		SPATA18
		JMY
		HUS1B
		NACC2
		C9orf116
		MACROD2
		E2F7
		RAD9B
		EME1
		CCDC155
		UBE2U
		PYHIN1
		SHLD1
		DTX3L
		PPP4R2
		CCDC13
		ESCO2
		MCMDC2
		USP51
		SPRED1
		RNF168
		EME2
		NSMCE1
		GGN
		FAAP20
		APLF
		SPRED2
		FBXO45
		CENPX
		PRIMPOL
		HIPK1
		DDIAS
		ALKBH3
		OARD1
		RBM24
		BRAT1
		MAPK15
		SPDYA
		CNOT6L
		NEIL2
		STXBP4
		ZBTB38
		MMS22L
		RNF169
		MCM9
		MEIOB
		SHPRH
		BOD1L1
		TIPRL
		INO80E
		MEIOC
		ENDOV
		NSMCE2
		PAXX
		C14orf39
		ACER2
		GEN1
		POLN
		ERCC6L2
		SWI5
		CENPS
		KMT5A
		NUPR2
		UBE2NL
		SPRED3
		FIGNL2
		GTF2H5
		MIR21
		MIR221
		MIR34A
		EIF2AK4
		EID3
		SLX1A
		HIST2H4B
		RAD21L1
		GTF2H2C
		PMS2P6
		GTF2H2C_2
		ZBTB42
		MICA
		PMS2P11
		SHLD3
