# Supplementary material for: Large-scale exome sequence analysis identifies sex- and age-specific determinants of obesity
Source: Cell Genom. 2023 Aug 2;3(8):100362. doi: 10.1016/j.xgen.2023.100362 (PMC10435378; doi:10.1016/j.xgen.2023.100362)
Supplement: Table S21. PhEWAS of “adult-specific” BMI GWAS signals, related to STAR Methods — PhEWAS of “adult-specific” BMI GWAS signals using Open Target Genetics and Phenoscanner. Headers as follows: SNP, rsID for independent BMI GWAS signal; CHR, chromosome; BP, base pair; Open Target genetics (p < 1 × 10−5); phenotypes associated with SNP at p < 1 × 10−5; Phenoscanner (p < 1 × 10−5), phenotypes associated with SNP at p < 1 × 10−5; Proxy, proxy SNP used when main SNP was not present in either database. [file mmc22.xlsx]

## Sheet: Sheet1
Table S21: PhEWAS of 'adult-specific' GWAS signals, related to STAR methods.
SNP	CHR	BP	Open Target genetics (P<1×10-5)	Phenoscanner (P<1×10-5)	Proxy
rs12128526	1	7723957	Mean platelet volume Platelet count Weight Arm/whole body/leg/trunk fat mass Weight Waist/hip circumference Arm/body/leg/trunk fat % BMI Leg/whole body/arm fat-free mass Leg predicted mass Basal metabolic rate Whole body water mass Platelet distribution width	Weight Arm/whole body/leg/trunk fat mass Waist/hip circumference Arm/body/leg/trunk fat % BMI Leg predicted mass Leg fat-free mass Basal metabolic rate
rs945211	1	32191798	Leg/arm/whole body/trunk fat mass BMI Weight Leg/arm/body fat % Basal metabolic rate Hip/waist circumference Leg/arm/trunk predicted mass Leg/arm/whole body/trunk fat-free mass Ankle spacing width Whole body water mass Intra-ocular pressure, corneal-compensated (right)/Glaucoma (multi-trait analysis/Intra-ocular pressure, goldmann-correlated (right) Impedance of arm Lichen simplex chronicus and p…	Leg/arm/whole body/trunk fat mass Leg/arm/body/trunk fat % BMI Weight Hip/waist circumference Arm/leg fat free mass Basal metabolic rate Arm/leg predicted mass Impedance of arm/whole body Whole body water mass
rs12044012	1	33816726	Arm/trunk/whole body/leg fat-free mass Arm/trunk/leg predicted mass Whole body water mass Basal metabolic rate Weight Impedance of arm/whole body/leg Appendicular lean mass Eosinophil/platelet/high light scatter reticulocyte/RBC counts Eosinophil percentage (of white cells/granulocytes) Hip/waist circumference Standing height Ankle spacing width Leg/whole body/arm/trunk fat mass Never | smoking s…	Arm/trunk/whole body/leg fat free mass Arm/trunk/leg predicted mass Whole body water mass Basal metabolic rate Weight Impedance of arm/whole body/leg Height Hip/waist circumference Leg/whole body/arm fat mass BMI Past tobacco smoking/ever smoked Hand grip strength Eosinophil % of granulocytes/white cells
1:39738803_AT_A	1	39738803	Mean corpuscular hemoglobin Red cell/erythrocyte/platelet distribution width Mean corpuscular volume Impedance of leg/whole body Sex hormone-binding globulin levels (adjusted for BMI) Mean corpuscular hemoglobin/hemoglobin concentration Leg/whole body/trunk/arm fat-free mass Leg/trunk/arm predicted mass HDL cholesterol/Triglycerides Type 2 diabetes/Diabetes diagnosed by doctor/Diabetes | non-canc…	Leg/whole body/trunk/arm fat-free mass Leg/trunk/arm predicted mass Impedance of leg/whole body High density lipoprotein/Triglycerides Basal metabolic rate Whole body water mass Weight Red cell distribution width Waist/hip circumference Arm/trunk/whole body/leg fat mass Mean corpuscular hemoglobin Pain type experienced in last month: none of the above/Pain type experienced in last month: headache…	rs3818806
rs7523668	1	42408159	Eosinophil/Sum eosinophil basophil/RBC counts Eosinophil percentage Eosinophil percentage of white cells/granulocytes Trunk/whole body/leg/arm fat mass Weight Hip/waist circumference Body/trunk/arm/leg fat % Leg/arm predicted mass BMI Leg/whole body/arm fat-free mass High blood pressure | vascular/heart problems diagnosed by doctor/None of the above | vascular/heart problems diagnosed by doctor/H…	Whole body/trunk/leg/arm fat mass Weight Hip/waist circumference Body/trunk/arm/leg fat % BMI Eosinophil count Leg/arm fat-free mass Leg/arm predicted mass Vascular or heart problems diagnosed by doctor: none of the above/Vascular or heart problems diagnosed by doctor: high blood pressure/Self-reported hypertension Sum eosinophil basophil counts Eosinophil percentage of white cells/granulocytes B…
rs183315407	1	46201427	Platelet/Red blood cell count Platelet/Red cell distribution width Plateletcrit Leg/body/trunk/arm fat % BMI Waist circumference Trunk/whole body/leg fat mass Mean platelet (thrombocyte) volume Hemoglobin concentration Wheeze or whistling in the chest in last year	n/a
rs17531363	1	107977075	Hip circumference Weight Leg/whole body/arm/trunk fat-free mass Leg/arm/trunk predicted mass Arm/leg/whole body/trunk fat mass Basal metabolic rate Whole body water mass BMI Impedance of leg/whole body/arm Waist circumference Arm fat %	Weight Basal metabolic rate Leg/arm/trunk predicted mass Leg/whole body/arm/trunk fat-free mass Hip/waist circumference BMI Whole body water mass Arm/leg/whole body/trunk fat mass Impedance of whole body/leg/arm Arm fat %
rs2618039	1	112324111	BMI Waist/hip circumference (High light scatter) reticulocyte count/% Weight Leg/whole body/arm/trunk fat mass Impedance of arm/whole body/leg Arm/leg/body/trunk fat % Arm/leg/whole body fat-free mass Arm/leg predicted mass None of the above | pain type(s) experienced in last month Basal metabolic rate Noisy workplace College or university degree | qualifications Type 2 diabetes Whole body water …	BMI Weight Waist/hip circumference Arm/leg/whole body/trunk fat mass Basal metabolic rate Impedance of arm/whole body/leg Arm/leg/trunk predicted mass Arm/leg/whole body/trunk fat free mass Whole body water mass Pain type experienced in last month: none of the above Arm/leg/body fat % Mean time to correctly identify matches Qualifications: college or university degree
rs3753639	1	154986091	Appendicular lean mass Whole body water mass Whole body/leg/trunk/arm fat-free mass Leg/trunk/arm predicted mass Impedance of leg/whole body/arm Basal metabolic rate Hip circumference Weight Total testosterone levels Red blood cell/Eosinophil count Atrial fibrillation/Atrial fibrillation and flutter Ease of skin tanning/Skin cancer Hematocrit/Hemoglobin concentration/Hemoglobin BMI Birth weight L…	Impedance of leg/whole body/arm Whole body water mass Leg/whole body/trunk/arm fat free mass Leg/arm/trunk predicted mass Basal metabolic rate Hip circumference Weight Birth weight BMI Sitting height/height/ Comparative height size at age 10 Arm/leg fat mass Treatment with allopurinol Hayfever, allergic rhinitis or eczema Self-reported gout
1:195029618_C_CT	1	195029618	Arm/body/leg/trunk fat % BMI Leg/whole body/arm/trunk fat mass Hip/waist circumference Weight	Arm/body/trunk/leg fat % BMI Arm/whole body/leg/trunk fat mass Weight Hip/waist circumference	rs12141968
rs6695101	1	210098466	Leg/body/arm/trunk fat % Trunk/whole body/leg/arm fat mass BMI Waist/hip circumference Weight Ankle spacing width Basal metabolic rate Leg/arm fat-free mass Leg/arm predicted mass Age completed full time education	Leg/arm/whole body/trunk fat mass BMI Arm/body/trunk/leg fat % Waist/hip circumference Weight Arm/leg predicted mass Basal metabolic rate Leg/arm fat free mass
rs12042959	1	243533273	Hot drink temperature Leg/arm/body/trunk fat % Percentage of invited food questionnaires completed Overall health rating Leg/whole body/arm/trunk fat mass Platelet distribution width BMI Usual walking pace Waist circumference Exposure to tobacco smoke outside home None of the above | mouth/teeth dental problems None of the above | qualifications Number of treatments/medications taken Age at first…	Leg/body/arm/trunk fat % Overall health rating BMI Leg/arm/whole body/trunk fat mass Exposure to tobacco smoke outside home Waist circumference Mouth or teeth dental problems: none of the above Usual walking pace Qualifications: none
rs935166	2	26949366	Essential hypertension/Hypertension/High blood pressure | vascular/heart problems diagnosed by doctor/Hypertension | non-cancer illness code, self-reported/ Antihypertensive medication - note that there are other indications/None of the above | vascular/heart problems diagnosed by doctor/Amlodipine | treatment/medication code/Blood pressure medication | medication for cholesterol, blood pressure,…	Trunk/arm/whole body/leg fat mass Weight Leg/arm predicted mass BMI Waist/hip circumference Leg/whole body/arm fat-free mass Arm/trunk/body/leg fat % Self-reported hypertension/Vascular or heart problems diagnosed by doctor: high blood pressure/Treatment with blood pressure medication/Vascular or heart problems diagnosed by doctor: none of the above/Treatment with amlodipine Basal metabolic rate …
rs6543913	2	35437986	BMI Leg/arm/whole body/trunk fat mass Waist/hip circumference Arm/leg/body/trunk fat % Weight Cereal intake Leg predicted mass Leg fat-free mass Usual walking pace Basal metabolic rate	BMI Arm/leg/whole body/trunk fat mass Waist circumference Weight Arm/body/leg fat %
rs13410783	2	36789166	Trunk/whole body/leg/arm fat mass Weight Standing height/Sitting height Trunk/body/arm/leg fat % Leg/whole body/trunk/arm fat-free mass Leg/trunk/arm predicted mass Basal metabolic rate Waist/hip circumference Forced vital capacity (fvc), best measure/Forced expiratory volume in 1-second/Forced expiratory volume in 1-second (fev1) (fev1), best measure Comparative height size at age 10 Whole body …	Trunk/whole body/leg/arm fat mass Weight Height/Sitting height Trunk/body/arm/leg fat % Leg/arm/trunk predicted mass Leg/whole body/arm/trunk fat-free mass Basal metabolic rate Waist/hip circumference Comparative height size at age 10 Whole body water mass Forced vital capacity, best measure/Forced vital capacity/Forced expiratory volume in 1-second, best measure
rs10169594	2	41637688	Appendicular lean mass Leg/body/arm/trunk fat % Leg/whole body/trunk/arm fat mass Gastroesophageal reflux disease BMI Barrett's esophagus	Body/leg/trunk/arm fat % Leg/whole body/trunk/arm fat mass BMI Low grade serous ovarian cancer Years of educational attainment
rs1369295	2	50232266	BMI Arm/leg/whole body fat mass Waist circumference Leg/arm fat % Weight Impedance of arm	BMI (adjusted for smoking)/(in non-smokers) Arm/leg/whole body fat mass Waist circumference Weight Arm/leg fat % Impedance of arm Treatment with trifluoperazine (schizophrenia)
rs10184537	2	50742025	BMI Age at first sexual intercourse Leg/arm/body/trunk fat % Waist/hip circumference Leg/whole body/arm/trunk fat mass Weight Ibuprofen (e.g. nurofen) | medication for pain relief, constipation, heartburn Time spent watching television (tv) Getting up in morning	BMI Arm/leg/whole body/trunk fat mass Waist/hip circumference Weight Arm/leg/body/trunk fat % Medication for pain relief, constipation, heartburn: ibuprofen Arm/leg predicted mass Time spent watching television Arm fat-free mass Basal metabolic rate
rs2354385	2	51841615	Age at first sexual intercourse Townsend deprivation index at recruitment BMI Age at first birth	n/a
rs77479170	2	62857466	Low density lipoprotein cholesterol levels Prostate cancer Salt added to food BMI Arm/body fat % Arm/leg/whole body/trunk fat mass Weight Waist/hip circumference Age first had sexual intercourse Arm predicted mass	n/a
rs6542924	2	100893113	College or university degree | qualifications/None of the above | qualifications/A levels/as levels or equivalent | qualifications Waist/hip circumference Body/leg/arm/trunk fat % BMI Whole body/leg/trunk/arm fat mass Age at first birth/Age at last live birth Weight Cognitive performance/Intelligence Gastroesophageal reflux disease Time spent watching television (tv) Sodium in urine Ground coffee…	Arm/whole body/leg/trunk fat mass BMI Waist/hip circumference Weight Years of educational attainment/Qualifications: college or university degree Arm/body/trunk/leg fat % Sodium in urine Basal metabolic rate Leg/arm/whole body fat-free mass Arm/leg predicted mass Whole body water mass
rs6707445	2	104420858	Age at first sexual intercourse Cooked vegetable intake/Salt added to food/Water intake Gastroesophageal reflux disease Time spend outdoors in summer/winter College or university degree | qualifications/A levels/as levels or equivalent | qualifications/None of the above | qualifications/Cses or equivalent | qualifications BMI Alcohol intake versus 10 years previously Leg/body/arm/trunk fat % Neve…	BMI Leg/whole body/trunk/arm fat mass Leg/body/trunk/arm fat % Alcohol intake versus 10 years previously Weight Impedance of arm Past tobacco smoking/Ever smoked Waist/hip circumference Time spent watching television Arm predicted mass Arm fat-free mass Daytime dozing or sleeping Qualifications: college or university degree Mean time to correctly identify matches Number of treatments or medicatio…
rs13389219	2	165528876	Sex hormone-binding globulin levels (adjusted for BMI)/Total testosterone levels Reticulocyte/High light scatter reticulocyte/RBC/Lymphocyte/Eosinophil count Reticulocyte fraction/High light scatter reticulocyte percentage of red cells Hip circumference Liver enzyme levels (alanine transaminase) Type 2 diabetes (adjusted for BMI)/Diabetes/Diabetes mellitus/Diabetes diagnosed by doctor/Type 2 diab…	Waist circumference (adjusted for smoking in females)/in female non-smokers Trunk/body/arm/leg fat % Hip circumference/Hip circumference adjusted for BMI/Hip circumference in females Waist hip ratio (adjusted for physical activity) in females/in physically active females/adjusted for BMI in females greater than 50 years of age/adjusted for BMI/adjusted for BMI in females less than or equal to 50 …
rs1263615	2	207959238	Platelet distribution width/count Weight BMI Basal metabolic rate Leg/arm/trunk predicted mass Arm/leg/whole body/trunk fat mass Leg/arm/whole body/trunk fat-free mass Hip/waist circumference Whole body water mass Arm/leg fat % Impedance of whole body/leg Nervous feelings	BMI Hip/waist circumference Arm/leg/whole body fat mass Weight Arm/leg fat % Basal metabolic rate Arm/leg/whole body fat-free mass Arm/leg predicted mass Impedance of whole body/leg Whole body water mass
rs4605363	2	229010960	Leg/body/arm/trunk fat % Leg/whole body/arm/trunk fat mass BMI College or university degree | qualifications Weight Waist/hip circumference Alcohol intake frequency.	Leg/body/arm/trunk fat % Leg/arm/whole body/trunk fat mass BMI Weight Qualifications: college or university degree Waist/hip circumference Alcohol intake frequency
rs111979419	3	9499056	Weight Trunk/whole body/arm/leg fat mass Waist/hip circumference Leg/trunk/arm predicted mass Leg/whole body/arm/trunk fat-free mass Basal metabolic rate Arm/trunk/body/leg fat % BMI Whole body water mass White blood cell/Neutrophil count Bioavailable testosterone levels Usual walking pace	Weight Arm/whole body/trunk/leg fat mass Hip/waist circumference Leg/whole body/arm/trunk fat free mass Basal metabolic rate Leg/arm/trunk predicted mass Arm/trunk/body/leg fat % BMI Whole body water mass
rs17776482	3	11633951	Impedance of leg/whole body/arm Whole body water mass Trunk/whole body/leg/arm fat-free mass Trunk/leg/arm predicted mass Basal metabolic rate Appendicular lean mass Weight Ankle spacing width Mean corpuscular volume/haemoglobin BMI Arm fat mass Hip circumference	Trunk/whole body/leg/arm fat free mass Trunk/arm/leg predicted mass Whole body water mass Impedance of whole body/leg/arm Basal metabolic rate Weight BMI
rs965961	3	56200887	Mean platelet volume Platelet count Heel bone mineral density BMI None of the above | pain type(s) experienced in last month Length of mobile phone use	Mean platelet volume BMI
rs12487131	3	70540765	BMI Plays computer games Impedance of leg Leg/whole body fat-free mass Leg predicted mass Weight Arm/trunk/whole body fat mass Waist/hip circumference Sex hormone-binding globulin levels Creatinine (enzymatic) in urine Arm fat % Basal metabolic rate Sleep duration	Impedance of leg BMI Hip/waist circumference Weight Arm/whole body fat mass Leg fat free mass Leg predicted mass Impedance of whole body Arm fat % Creatinine in urine
rs1454687	3	94038085	BMI Arm/body/trunk/leg fat % Arm/whole body/leg/trunk fat mass Waist/hip circumference Weight Leg/whole body/arm fat-free mass Leg/arm predicted mass Impedance of leg/whole body/arm Basal metabolic rate Time spent watching television (tv) Age at first sexual intercourse Whole body water mass Ankle spacing width Past tobacco smoking/Never | smoking status/Ever smoked Snoring Liver enzyme levels (a…	BMI Arm/body/trunk/leg fat % Arm/whole body/leg/trunk fat mass Waist/hip circumference Weight Leg/whole body/arm fat-free mass Leg/arm predicted mass Basal metabolic rate Impedance of leg/whole body Past tobacco smoking/Smoking status: previous/Ever smoked Whole body water mass Snoring Time spent watching television
rs3902849	3	108443335	Arm/trunk/whole body fat mass Weight BMI Arm fat % Hip/waist circumference	Arm/body fat % Arm/trunk/whole body/leg fat mass Hip/waist circumference Weight BMI
rs1965290	3	123287806	Bioavailable testosterone levels Acceptance of an invitation to participate in a mental health questionnaire	n/a
rs1471740	3	136328270	Sex hormone-binding globulin levels (adjusted for BMI) Total testosterone levels/Bioavailable testosterone levels Liver enzyme levels (alanine transaminase) Low density lipoprotein cholesterol levels/High cholesterol/High cholesterol | non-cancer illness code, self-reported/Hyperlipidemia/Disorders of lipoid/Cholesterol lowering medication | medication for cholesterol, blood pressure or diabetes …	Impedance of arm/whole body/leg BMI Waist/hip circumference Coronary artery disease Leg/arm fat % Leg/arm/whole body fat mass Vascular or heart problems diagnosed by doctor: none of the above/Vascular or heart problems diagnosed by doctor: high blood pressure/Self-reported hypertension/Self-reported heart attack or myocardial infarction/Vascular or heart problems diagnosed by doctor: heart attack…
rs1454148	3	176341188	Hip/waist circumference Arm/whole body/leg/trunk fat mass BMI Arm fat % Weight	Hip/waist circumference Weight BMI Whole body/arm/trunk fat mass Arm fat %
rs262956	3	183486117	Platelet count Plateletcrit Monocyte percentage of white cells BMI Trunk/whole body/leg/arm fat mass Body/trunk/leg/arm fat % Hip circumference Mean platelet volume Hot drink temperature Weight	Platelet count Body/trunk/arm/leg fat % BMI Leg/whole body/trunk/arm fat mass Plateletcrit Hip circumference Systolic blood pressure Weight
rs11097236	4	77028450	Mean corpuscular volume/hemoglobin Age at first sexual intercourse Age at first birth BMI Pulse rate, automated reading	BMI Pulse rate Arm fat mass
rs1461741	4	91259127	Sex hormone-binding globulin levels Waist circumference	n/a
rs9991259	4	112686354	Corneal resistance factor	n/a
rs113079574	4	147354089	Leg/arm/body fat % BMI Leg/arm/whole body fat mass Lung function (FEV1/FVC) Icd10: c80 malignant neoplasm without specification of site | underlying (primary) cause of death	Arm/leg/body fat % Leg/arm/whole body fat mass BMI
rs55920177	4	171609715	Impedance of leg/whole body Health precaution | reason for reducing amount of alcohol drunk BMI Leg/whole body fat-free mass Leg predicted mass Weight Rotator cuff syndrome Basal metabolic rate Waist circumference	Impedance of leg/whole body/arm Leg/arm/whole body fat free mass Leg predicted mass BMI Treatment with almotriptan Basal metabolic rate Weight Hip/waist circumference Arm fat mass Reason for reducing amount of alcohol drunk: health precaution Whole body water mass
rs16871902	5	3488462	Weight BMI Hip/waist circumference Arm/leg/trunk predicted mass Basal metabolic rate Whole body/arm/trunk/leg fat mass Arm/leg/whole body fat-free mass Lung function (FVC) Whole body water mass	Weight BMI Leg/arm fat mass Hip circumference
rs199968817	5	27180374	BMI Leg/arm/whole body fat mass Impedance of whole body/arm Leg/arm/body fat % Weight Variation in diet Waist/hip circumference	BMI Leg/arm/whole body/trunk fat mass Leg/arm/body fat % Weight Hip/waist circumference Impedance of whole body	rs4429813
rs55908499	5	63020950	BMI Arm/leg/body/trunk fat % Leg/arm/whole body/trunk fat mass College or university degree | qualifications/None of the above | qualifications Weight Hip/waist circumference Time spent watching television (tv) Arm/leg fat-free mass Arm/leg predicted mass Basal metabolic rate	n/a
rs35727810	5	106377791	Leg fat % Coronary artery disease Impedance of arm Leg fat mass BMI Waist circumference	Coronary artery disease Impedance of arm Leg fat mass
rs980888	5	111293695	Arm/leg/whole body/trunk fat-free mass Arm/leg/trunk predicted mass Whole body water mass Basal metabolic rate Weight Pulse rate, automated reading Arm fat mass Appendicular lean mass	Pulse rate Weight Arm/leg/whole body fat free mass Basal metabolic rate Leg/arm predicted mass Whole body water mass Arm fat mass
rs7341051	5	130367792	Eosinophil counts/% Eosinophil percentage of white cells Whole body water mass Whole body/leg/trunk/arm fat-free mass Leg/trunk/arm predicted mass Basal metabolic rate Mean platelet (thrombocyte) volume Weight Appendicular lean mass Ankle spacing width Standing height/Comparative height size at age 10 Mean platelet volume Impedance of leg/whole body Whole body/arm/trunk/leg fat mass Waist/hip cir…	Sum eosinophil basophil counts Eosinophil count Neutrophil percentage of granulocytes
rs9379694	6	24819019	Disorders of iron metabolism Mean corpuscular hemoglobin/Hemoglobin/Haemoglobin concentration Red cell distribution width Mean corpuscular volume Hemoglobin concentration BMI Arm/leg/whole body fat mass Lymphocyte/Neutrophil percentage of white cells Waist/hip circumference Platelet/Reticulocyte count Weight	n/a
rs9367244	6	46363928	Trunk/whole body/arm fat mass Arm/trunk fat % Weight Hip circumference BMI	Arm/trunk/body fat % Trunk/arm/whole body fat mass
rs9294260	6	83433228	Arm/leg/trunk predicted mass Arm/whole body/leg/trunk fat-free mass Weight Basal metabolic rate Whole body water mass Leg/whole body/trunk/arm fat mass Waist/hip circumference BMI Ankle spacing width Leg/body/trunk/arm fat % Impedance of arm/whole body/leg Bioavailable testosterone levels	Arm/leg/trunk predicted mass Weight Arm/leg/whole body/trunk fat-free mass Leg/arm/whole body/trunk fat mass Basal metabolic rate BMI Waist/hip circumference Whole body water mass Impedance of arm/whole body/leg Leg/body/trunk/arm fat %
rs1324110	6	93913200	Waist circumference BMI Weight Arm fat mass Basal metabolic rate Arm fat-free mass Arm predicted mass	Arm/leg fat mass Waist circumference BMI Weight
6:97806419_GGA_G	6	97806419	Leg/body/arm fat % BMI Leg/whole body/arm/trunk fat mass Waist circumference Weight Strenuous sports or other exercises/Other exercises (eg: swimming, cycling, keep fit, bowling) | types of physical activity in last 4 weeks Usual walking pace Impedance of arm	Leg/body/arm fat % Leg/whole body/arm fat mass BMI (in physically active indivdiuals) Waist circumference Impedance of arm Weight Types of physical activity in last 4 weeks: strenuous sports	rs7771567
rs557114450	6	104819501	BMI Arm/leg/whole body/trunk fat mass Waist/hip circumference Arm/leg/body fat % Weight Impedance of leg/whole body/arm	n/a
6:163010613_TC_T	6	163010613	Arm/trunk predicted mass BMI Arm/whole body/trunk fat-free mass Icd10: i64 stroke, not specified as haemorrhage or infarction | underlying (primary) cause of death Weight Waist/hip circumference Basal metabolic rate Whole body water mass Impedance of arm Leg fat % Arm/leg fat mass	BMI Leg/arm/whole body fat mass Weight Waist circumference Arm/leg fat % Impedance of arm	rs13199223
rs1544434	7	49542313	Leg fat %	Arm/body fat % Sitting height BMI
rs740158	7	77055836	Impedance of arm/whole body Arm/trunk/leg predicted mass BMI Arm/whole body/trunk/leg fat-free mass Weight Sex hormone-binding globulin levels Basal metabolic rate Whole body water mass Meniere's disease | non-cancer illness code, self-reported Leg/arm/whole body fat mass Other symptoms and signs involving cognitive functions and awareness Liver enzyme levels (alanine transaminase) Waist circumfe…	Arm/trunk/leg predicted mass Arm/whole body/trunk/leg fat free mass Impedance of arm/whole body Basal metabolic rate Whole body water mass BMI Weight Leg/arm/whole body fat mass Self-reported menieres disease Waist circumference
rs2272168	7	99102777	Total testosterone levels/Bioavailable testosterone levels/Dehydroepiandrosterone sulphate levels Age at first sexual intercourse BMI Leg/arm/body/trunk fat % Waist circumference Neutrophill/High light scatter reticulocyte/Reticulocyte/White blood cell (leukocyte)/Platelet count Ever smoked/Past tobacco smoking/Never | smoking status Immature reticulocyte fraction Sex hormone-binding globulin lev…	Dihydroepiandrosterone sulphate/Serum dehydroepiandrosterone sulphate DHEAS (males & females) BMI Leg/arm/body/trunk fat % Waist circumference Sitting height/height Leg/arm/whole body/trunk fat mass Ever smoked/Past tobacco smoking Pulse rate Duration of walks Nap during day
rs141729983	7	100803245	SHBG levels (adjusted for BMI) BMI Leg fat %	BMI Height	rs1048303
rs1524445	7	113035833	BMI Leg/arm/body/trunk fat % Leg/whole body/arm/trunk fat mass Weight Waist/hip circumference Arm/leg/trunk predicted mass Arm/leg/whole body/trunk fat-free mass Impedance of whole body/arm/leg Basal metabolic rate Creatinine (enzymatic) in urine Whole body water mass Time spent watching television (tv)	Arm/leg/whole body/trunk fat mass BMI Arm/leg/body/trunk fat % Weight Arm/leg/whole body/trunk fat-free mass Arm/leg/trunk predicted mass Impedance of whole body/arm/leg Basal metabolic rate Waist/hip circumference Whole body water mass Creatinine in urine Unspecified jaundice
rs6944092	7	113483569	Impedance of leg Usual walking pace BMI Impedance of whole body Leg fat free mass Arm fat % Leg predicted mass	Impedance of leg Usual walking pace BMI Arm fat mass Impedance of whole body Arm fat %
rs1840660	7	114352615	Wheeze or whistling in the chest in last year BMI Leg/arm/body fat % Irritable mood/Irritability/Tense / 'highly strung'/Feeling tense Leg/arm/whole body fat mass High blood pressure | vascular/heart problems diagnosed by doctor/None of the above | vascular/heart problems diagnosed by doctor/Hypertension | non-cancer illness code, self-reported Age completed full time education Waist/hip circumfe…	Wheeze or whistling in the chest in last year BMI Irritability/Tense or highly strung Leg/arm/body fat % Leg/arm/whole body fat mass Age completed full time education Vascular or heart problems diagnosed by doctor: high blood pressure/Vascular or heart problems diagnosed by doctor: none of the above Alcohol usually taken with meals
rs2616192	8	20668624	Leg/arm/body fat % BMI Impedance of arm/whole body Leg/whole body/arm fat mass Gastroesophageal reflux disease Informal, not formally detained | detention categories Waist circumference Weight	BMI Impedance of arm/whole body Arm/leg fat mass Waist circumference Weight
rs11781222	8	23389571	Mean corpuscular hemoglobin/Hemoglobin/Hemoglobin concentration/Hematocrit Mean corpuscular/platelet volume Plateletcrit High light scatter reticulocyte percentage/Reticulocyte fraction of red cells High light scatter reticulocyte count Trunk/whole body/leg/arm fat mass Reticulocyte/platelet/Eosinophil count Weight Sex hormone-binding globulin levels adjusted for BMI Hip/waist circumference Trunk…	Mean corpuscular hemoglobin/volume/concentration Trunk/whole body/leg/arm fat mass Weight Hip/waist circumference Trunk/arm/body/leg fat % Basal metabolic rate Leg/arm/trunk predicted mass Leg/arm/whole body/trunk fat-free mass Reticulocyte fraction of red cells/count Hemoglobin concentration Whole body water mass Arm fat-free mass right BMI Total cholesterol/Low density lipoprotein Plateletcrit …
8:74678436_GGGAGGAGAGGAGAAGAAAGAGAAAA_G	8	74678436	n/a	n/a	rs6999701
rs146633299	8	95627862	Arm/trunk/leg predicted mass Arm/whole body/trunk/leg fat-free mass Impedance of whole body/arm/leg Basal metabolic rate Whole body water mass BMI Weight Hip/waist circumference Leg/whole body/arm/trunk fat mass White | bread type Leg fat % Age first had sexual intercourse Hemoglobin	n/a
rs6470143	8	124150413	Leg predicted mass Leg/whole body fat-free mass Weight Hip circumference Trunk/whole body fat mass Basal metabolic rate Whole body water mass BMI Impedance of leg Arm/trunk fat % Mean reticulocyte volume	Hip circumference Leg predicted mass Leg fat free mass Weight Arm/trunk/whole body fat mass Basal metabolic rate Impedance of leg
rs11782074	8	142617096	College or university degree | qualifications/Educational attainment Alcohol intake frequency BMI Weight Trunk/leg/whole body/arm fat mass Leg/body/trunk/arm fat % Waist/hip circumference Ground coffee (include espresso, filter etc) | coffee type None of the above | pain type(s) experienced in last month/Knee pain | pain type(s) experienced in last month Arm/leg predicted mass Arm/leg/whole body …	Years of educational attainment/Qualifications: college or university degree Alcohol intake frequency Leg/whole body/trunk/arm fat mass Weight BMI Waist/hip circumference Body/leg/trunk/arm fat % Basal metabolic rate Pain type experienced in last month: none of the above Arm/leg predicted mass Arm/leg fat free mass Job involves heavy manual or physical work Sodium in urine
rs4072917	8	143300279	Waist/hip circumference Whole body/leg/trunk/arm fat mass Weight Body/arm/leg/trunk fat % Schizophrenia vs major depressive disorder (ordinary least squares (OLS))/Schizophrenia vs ADHD (ordinary least squares (OLS))/Schizophrenia vs autism spectrum disorder (ordinary least squares (OLS)) BMI Leg fat-free mass Leg predicted mass Basal metabolic rate	Hip/waist circumference Arm/whole body/leg/trunk fat mass Weight BMI Arm/body/trunk/leg fat % Leg predicted mass Leg fat free mass Basal metabolic rate Schizophrenia
rs11790280	9	14651283	BMI Gastroesophageal reflux disease Hot drink temperature Impedance of arm Leg fat mass Overall health rating Waist circumference Age at first birth	BMI Impedance of arm Overall health rating Waist circumference Leg fat mass Weight Arm fat free mass
rs13292699	9	15910044	Body/leg/trunk/arm fat % Trunk/whole body/leg/arm fat mass BMI Appendicular lean mass Sitting height Hip/waist circumference Forced vital capacity (fvc)/Forced vital capacity (fvc), best measure/Forced expiratory volume in 1-second (fev1)/Lung function (FVC)/Lung function (FEV1/FVC)/Forced expiratory volume in 1-second (fev1), best measure Weight Lamb/mutton intake/Beef intake/Butter/spreadable b…	Body/leg/trunk/arm fat % Trunk/whole body/leg/arm fat mass BMI Sitting height/height Forced vital capacity/Forced vital capacity, best measure/ Forced expiratory volume in 1-second Hip/waist circumference Weight Long-standing illness, disability or infirmity Wheeze or whistling in the chest in last year Bilateral oophorectomy
rs10962552	9	16723742	BMI Arm/leg/body/trunk fat % Arm/leg/whole body/trunk fat mass Impedance of leg/whole body/arm Waist/hip circumference Standing height Age at first birth Weight Hayfever, allergic rhinitis or eczema | blood clot, dvt, bronchitis, emphysema, asthma, rhinitis, eczema, allergy diagnosed by doctor Snoring [adjusted for BMI] Sex hormone-binding globulin levels	BMI Arm/leg/whole body/trunk fat mass Arm/leg/body/trunk fat % Impedance of leg/whole body/arm Waist/hip circumference Height Weight
rs10780248	9	81370555	Waist circumference BMI Leg fat % Weight Whole body/leg fat mass	Waist circumference
rs4877314	9	88919453	Leg/body/trunk fat % Waist circumference BMI Trunk/whole body/leg fat mass Weight	Leg/whole body/trunk/arm fat mass Waist circumference Leg/body fat % BMI
rs10988763	9	102076659	Sex hormone-binding globulin levels Previous | smoking status/Past tobacco smoking Snoring Waist circumference	Smoking status: previous/Past tobacco smoking
rs10760277	9	126093999	Impedance of arm/whole body BMI Time spent watching television (tv)	Impedance of arm BMI
rs10903791	10	2569491	Leg/arm predicted mass Leg/arm/whole body fat-free mass Weight BMI Basal metabolic rate Arm/whole body/leg/trunk fat mass Whole body water mass Waist circumference	n/a
rs35475612	10	16750948	Waist/hip circumference Weight Trunk/whole body/leg/arm fat mass Leg/arm/whole body fat-free mass Leg/arm predicted mass Basal metabolic rate BMI Body/leg/trunk/arm fat % Whole body water mass	n/a
rs11012732	10	21830104	Leg/body/trunk/arm fat % Leg/whole body/trunk/arm fat mass Waist/hip circumference BMI/Weight Oily fish intake/Dried fruit intake/Fresh fruit intake/Salad /raw vegetable intake/Muesli | cereal type/Water intake Essential hypertension/Hypertension/None of the above | vascular/heart problems diagnosed by doctor Monocyte/Granulocyte % of white cells/count General episode | hospital episode type/Numb…	Leg/whole body/trunk/arm fat mass Leg/body/trunk/arm fat % Waist/hip circumference BMI Weight Meningioma Invasive ovarian cancer/Serous invasive ovarian cancer/High grade serous ovarian cancer Arm/leg predicted mass Arm/leg fat-free mass Forced vital capacity, best measure/Forced vital capacity Sodium in urine/Creatinine in urine Number of operations/Number of treatments or medications taken Basa…
rs7070670	10	61842645	Arm/whole body/trunk/leg fat mass Waist circumference BMI Weight Arm/body/leg fat %	Waist circumference Arm/whole body/leg/trunk fat mass BMI Body/leg/arm/trunk fat %
rs2439823	10	99778226	BMI Arm/body/leg/trunk fat % Whole body/leg/arm/trunk fat mass Hip/waist circumference Weight Leg/arm/whole body fat-free mass Leg/arm predicted mass Basal metabolic rate Impedance of leg/whole body/arm Whole body water mass Sex hormone-binding globulin levels Usual walking pace Overall health rating Ankle spacing width Heavy diy (eg: weeding, lawn mowing, carpentry, digging) | types of physical …	BMI Arm/leg/whole body/trunk fat mass Arm/body/leg/trunk fat % Weight Hip/waist circumference Leg/arm predicted mass Leg/arm/whole body fat-free mass Impedance of leg/whole body/arm Basal metabolic rate Whole body water mass Usual walking pace Types of physical activity in last 4 weeks: heavy diy Overall health rating
rs10838193	11	43898020	Waist circumference BMI	Waist circumference BMI
rs10774018	12	2157925	BMI Arm/leg/body/trunk fat % Arm/leg/whole body/trunk fat mass Waist/hip circumference Weight Leg/whole body/arm fat-free mass Leg/arm predicted mass Basal metabolic rate Whole body water mass	BMI Arm/leg/whole body/trunk fat mass Arm/leg/body/trunk fat % Waist/hip circumference Weight Impedance of leg
rs7313220	12	17196832	Hip/waist circumference BMI Weight Arm/leg/trunk predicted mass Arm/leg/whole body fat mass Arm/whole body/leg fat-free mass Basal metabolic rate Impedance of whole body Obesity Whole body water mass Overweight, obesity and other hyperalimentation Arm fat %	Arm predicted mass Arm/whole body fat free mass Basal metabolic rate Impedance of whole body Whole body water mass Weight Hip circumference BMI
rs10505836	12	19288508	Leg fat % BMI Leg fat mass Age at first sexual intercourse	Leg fat % Leg fat mass BMI
rs4237798	12	54670880	Mean platelet (thrombocyte) volume Platelet/RBC/Eosinophil/monocyte/Reticulocyte count Platelet/RBC distribution width Alcohol intake frequency/Alcohol intake versus 10 years previously/Frequency of drinking alcohol Impedance of whole body/arm Age at first sexual intercourse College or university degree | qualifications High light scatter reticulocyte count Arm/leg/trunk predicted mass Morning/ev…	Mean platelet volume Alcohol intake frequency/Alcohol intake versus 10 years previously Platelet count/distribution width Impedance of arm/whole body/leg Arm/whole body/trunk/leg fat-free mass Arm/leg/trunk predicted mass Whole body water mass Hair or balding pattern: pattern 4 Basal metabolic rate Qualifications: college or university degree/Qualifications: other professional qualifications Morn…
rs7975187	12	60964108	Leg/whole body/arm/trunk fat mass BMI Arm/body/leg/trunk fat % Weight Hip/waist circumference	Leg/whole body/arm/trunk fat mass BMI Weight Body/leg/arm fat % Hip circumference
rs317656	12	69681101	Monocyte/Neutrophil percentage of white cells Monocyte count Monocyte/Neutrophil % Sitting height Granulocyte percentage of myeloid white cells Sex hormone-binding globulin levels/Bioavailable testosterone levels Hematocrit BMI Past tobacco smoking/Never | smoking status/Ever smoked Leg/arm fat % Hemoglobin concentration/Hemoglobin Hypertension/Essential hypertension Waist circumference Blood pre…	Sitting height Monocyte percentage of white cells Granulocyte percentage of myeloid white cells BMI Past tobacco smoking Monocyte count Leg fat % Treatment with bendroflumethiazide/Treatment with blood pressure medication Self-reported osteoarthritis
rs11115160	12	82424100	BMI	n/a
rs11109097	12	97928437	Hip/waist circumference BMI Leg/arm/whole body fat mass Weight Leg/arm fat %	Hip/waist circumference Leg/arm/whole body/trunk fat mass BMI Weight Leg/arm/body/trunk fat %
12:108377228_GA_G	12	108377228	Leg/body/arm/trunk fat % BMI Leg/whole body/trunk/arm fat mass Waist/hip circumference Forced vital capacity (fvc), best measure/Forced vital capacity (fvc)/Lung function (FVC) Weight	Arm/leg/body/trunk fat % BMI Arm/leg/whole body/trunk fat mass Waist/hip circumference Weight Forced vital capacity, best measure	rs12309155
rs2891403	12	113137572	Platelet/Eosinophil/Lymphocyte/White blood cell/Reticulocyte/High light scatter reticulocyte/Sum eosinophil basophil/Monocyte/RBC/Basophil/Neutrophil/Myeloid white cell/Granulocyte/Sum neutrophil eosinophil counts Plateletcrit/Platelet distribution width Hematocrit/Haematocrit percentage/Hemoglobin concentration/Mean corpuscular hemoglobin Eosinophil/Neutrophil/Lymphocyte percentage of white cell…	Plateletcrit Platelet/Eosinophil/Sum eosinophil basophil/Lymphocyte/Reticulocyte/White blood cell/RBC/Monocyte/Myeloid white cell/Granulocyte/Sum neutrophil eosinophil count Eosinophil percentage of granulocytes/white cells High light scatter reticulocyte count Neutrophil percentage of granulocytes/white cells Reticulocyte fraction of red cells High light scatter percentage of red cells Self-repo…
rs75089355	12	121673182	Mean platelet (thrombocyte) volume Liver enzyme levels (alanine transaminase) Red cell distribution width BMI Waist circumference Whole body/leg/trunk/arm fat mass High light scatter reticulocyte percentage of red cells/High light scatter reticulocyte count Body/arm fat %	BMI Waist circumference Whole body/leg/trunk/arm fat mass Leg/body/arm fat % Weight
rs147730268	12	123024476	Hip/waist circumference Weight Trunk/whole body/arm/leg fat mass Leg/arm/trunk predicted mass Leg/whole body/arm/trunk fat-free mass Basal metabolic rate Whole body water mass Trunk/body/arm fat/leg % BMI Reticulocyte fraction of red cells Reticulocyte/High light scatter reticulocyte count High light scatter reticulocyte percentage of red cells Standing height/Sitting height/Comparative height si…	Hip circumference Weight Trunk/whole body/arm/leg fat mass Leg/whole body/arm/trunk fat-free mass Leg/arm/trunk predicted mass Trunk/body/arm/leg fat % Basal metabolic rate Whole body water mass BMI Height/Sitting height/Comparative height size at age 10 Waist circumference Reticulocyte fraction of red cells Reticulocyte/High light scatter reticulocyte count High light scatter percentage of red c…
12:133420533_CA_C	12	133420533	Weight Leg/whole body/arm/trunk fat-free mass Leg/arm/trunk predicted mass Waist/hip circumference Leg/whole body/arm/trunk fat mass Basal metabolic rate Whole body water mass BMI Arm/body/leg fat % Spherical power (right)	Waist/hip circumference Leg/whole body/trunk/arm fat free mass Weight Leg/arm/trunk predicted mass Basal metabolic rate Leg/trunk/whole body/arm fat mass Whole body water mass BMI Arm/body/leg fat %	rs2306540
rs1928496	13	31012904	Leg/body/arm/trunk fat % BMI Low density lipoprotein cholesterol levels Leg/whole body/trunk/arm fat mass Waist circumference Weight Salt added to food Pattern 4 | hair/balding pattern Lymphocyte counts	Leg/body/arm/trunk fat % Leg/arm/whole body/trunk fat mass BMI Waist circumference Weight Hair or balding pattern: pattern 4
rs56728797	13	99243572	Leg/body/arm/trunk fat % Leg/whole body/trunk/arm fat mass BMI Waist/hip circumference College or university degree | qualifications Sodium in urine Appendicular lean mass	n/a
rs10873302	14	77547212	Arm/trunk/body fat % Arm/trunk/whole body/leg fat mass Impedance of leg BMI Weight Leg predicted mass Leg fat-free mass Mean platelet (thrombocyte) volume	Arm/trunk/body fat % Arm/trunk/whole body/leg fat mass Impedance of leg Leg predicted mass Leg fat free mass Weight BMI Basal metabolic rate
rs12891477	14	104332759	Serum 25-Hydroxyvitamin D levels Reticulocyte/High light scatter reticulocyte/Lymphocyte/White blood cell (leukocyte) count Reticulocyte fraction of red cells Sex hormone-binding globulin levels (adjusted for BMI)/Total testosterone levels High light scatter reticulocyte percentage of red cells Heel bone mineral density/Heel quantitative ultrasound index (qui), direct entry/Heel bone mineral dens…	Heel bone mineral density Schizophrenia Risk taking Impedance of leg BMI Current tobacco smoking/Smoking status: current Arm fat %
rs1125683	15	60917321	Liver enzyme levels (alanine transaminase) Leg/whole body/arm fat-free mass Leg/arm predicted mass Serum phosphate levels Weight Basal metabolic rate Waist circumference Whole body water mass Sex hormone-binding globulin levels Chitinase-3-like protein 1 levels BMI	Leg/whole body fat free mass Leg/arm predicted mass Weight Basal metabolic rate Leg/arm fat mass Waist circumference BMI Whole body water mass
rs2058527	16	6704749	Arm/trunk/body fat % Length of time at current address BMI Trunk fat mass	Arm/trunk fat % Arm fat mass
rs7189122	16	56471410	BMI Leg/arm/whole body fat mass Cholesterol, total Impedance of whole body/leg Weight Hip circumference Leg fat-free mass	BMI Leg/arm fat mass Impedance of leg/whole body Total cholesterol Leg predicted mass
16:62867929_TAG_T	16	62867929	Nap during day/daytime nap	Home area population density: Scotland large urban area Nap during day BMI	rs2962446
rs4451971	16	64300792	BMI	n/a
rs756717	16	72996162	Weight Trunk/whole body/arm/leg fat mass Arm/trunk/body/leg fat % Hip/waist circumference BMI Leg/arm predicted mass Leg/whole body/arm fat-free mass Basal metabolic rate Whole body water mass Impedance of leg	Arm/trunk/whole body/leg fat mass Hip/waist circumference Weight BMI Leg/arm predicted mass Leg/arm/whole body fat free mass Basal metabolic rate Arm/trunk/body fat % Whole body water mass Impedance of leg Arm fat free mass
rs12449219	16	77261943	Type 2 diabetes (with other specified/multiple/unspecified complications)/Diabetes mellitus/Type 2 diabetes without complications Neutrophil/White blood cell count Weight BMI Basal metabolic rate Leg/whole body/leg fat-free mass Leg/arm predicted mass Whole body water mass Arm fat mass	Basal metabolic rate Arm predicted mass Whole body water mass Arm/whole body fat free mass Weight
rs7206608	16	82872628	Leg/body/trunk/arm fat % Waist circumference Gastroesophageal reflux disease Leg/whole body/trunk fat mass Crohn's disease BMI	Leg/body/trunk/arm fat % Leg/whole body/trunk/arm fat mass Waist circumference BMI (in physically active indivdiuals)/(adjusted for smoking)/(in physically active females) Weight
rs8176166	17	41240277	Mean spheric corpuscular/Mean sphered cell/Mean corpuscular/Mean reticulocyte volume White blood cell/Neutrophil/monocyte/Eosinophil count Age at menopause (last menstrual period) Trunk/body/arm fat % Trunk/whole body fat mass Heel bone mineral density Hip circumference	Trunk/whole body/arm fat mass Trunk/arm/body fat % Hip circumference Weight
rs11079849	17	47090785	Arm/leg/body/trunk fat % BMI Standing height/Sitting height Arm/leg/whole body/trunk fat mass High blood pressure | vascular/heart problems diagnosed by doctor/Hypertension | non-cancer illness code, self-reported/None of the above | vascular/heart problems diagnosed by doctor/Coronary artery disease/Systolic blood pressure, automated reading/Myocardial infarction/Hypertension/Essential hypertens…	Arm/leg/body/trunk fat % BMI Arm/leg/whole body/trunk fat mass Height/Sitting height Vascular or heart problems diagnosed by doctor: high blood pressure/Coronary artery disease/Vascular or heart problems diagnosed by doctor: none of the above/Self-reported hypertension/Diastolic blood pressure/Coronary artery disease Waist/hip circumference Sensitivity or hurt feelings Type II diabetes Medication…
rs55931203	17	65854602	Eosinophil counts/% Trunk/whole body/leg/arm fat mass Eosinophil percentage of white cells/granulocytes Trunk/body/arm/leg fat % Weight Waist/hip circumference Liver enzyme levels (alanine transaminase) Sum eosinophil basophil counts Neutrophil percentage of granulocytes Low density lipoprotein cholesterol levels Basal metabolic rate BMI Leg/arm/whole body/trunk fat-free mass Leg/arm/trunk predic…	Eosinophil count Eosinophil percentage of white cells/granulocytes Sum eosinophil basophil counts Neutrophil percentage of granulocytes BMI (males)
rs7230240	18	42597978	High light scatter reticulocyte/reticulocyte count High light scatter reticulocyte % of red cells Sex hormone-binding globulin levels adjusted for BMI Reticulocyte fraction of red cells Trunk/whole body/arm/leg fat mass Hip circumference Arm/trunk/body fat % Pattern 4 | hair/balding pattern/male-pattern baldness Weight BMI 3mm asymmetry angle Leg predicted mass Leg fat-free mass Immature fraction…	Hip circumference SBP Trunk fat mass Hair or balding pattern: pattern 4 Arm/trunk/body fat % Arm/whole body/leg fat mass Weight Leg fat free mass Leg predicted mass BMI High light scatter reticulocyte count High light scatter % of red cells Basal metabolic rate
rs1373349	18	63282992	Trunk/whole body/leg fat mass Waist circumference Body/trunk/leg/arm fat % Weight BMI Hip circumference Comparative height size at age 10 Leg fat-free mass Leg predicted mass Basal metabolic rate	Weight Arm/whole body/trunk/leg fat mass Waist/hip circumference BMI Trunk/body/arm/leg fat % Leg/arm predicted mass Leg/arm/whole body fat-free mass Basal metabolic rate Comparative height size at age 10 Whole body water mass
rs188955288	19	4067314	Mean corpuscular/Mean spheric corpuscular/Mean reticulocyte/Mean sphered cell volume Mean corpuscular hemoglobin/Hemoglobin Red blood cell/Eosinophil count Leg/arm/body/trunk fat % BMI Standing height/Comparative height size at age 10 Appendicular lean mass Leg/whole body/arm/trunk fat mass Waist/hip circumference Eosinophil percentage of white cells Sex hormone-binding globulin levels Forced vit…	Mean corpuscular volume/hemoglobin Red blood cell count
rs112852122	20	47498117	Standing height/Sitting height/Comparative height size at age 10 Appendicular lean mass Forced vital capacity (fvc)/Forced vital capacity (fvc), best measure/Forced expiratory volume in 1-second (fev1)/Forced expiratory volume in 1-second (fev1), predicted/Forced expiratory volume in 1-second (fev1), best measure Leg/arm/body/trunk fat % Length of mobile phone use Frequency of friend/family visit…	Height/Sitting height/Comparative height size at age 10 Forced vital capacity/Forced vital capacity, best measure/Forced expiratory volume in 1-second/Forced expiratory volume in 1-second, best measure Arm/leg/body/trunk fat % BMI Hand grip strength right Leg/arm fat mass
rs2837398	21	41427168	Standing height Leg/body fat % BMI	BMI Leg fat % Height
rs71316947	22	48887939	Arm/body/leg/trunk fat % Plays computer games Whole body/arm/leg fat mass Alcohol intake frequency Lifetime number of sexual partners BMI Sex hormone-binding globulin levels	n/a
