# Supplementary material for: Large-scale exome sequence analysis identifies sex- and age-specific determinants of obesity
Source: Cell Genom. 2023 Aug 2;3(8):100362. doi: 10.1016/j.xgen.2023.100362 (PMC10435378; doi:10.1016/j.xgen.2023.100362)
Supplement: Table S22. Mean BMI per gene carrier group, related to Figure 2 — Group mean BMI for carriers of qualifying variants in the exome-identified genes. Headers as follows: Gene, gene symbol; Mask, variant collapsing mask; N, number of carriers; Mean, mean BMI of carriers; SE, standard error of mean. [file mmc23.xlsx]

## Sheet: Sheet1
Table S22: Mean BMI per gene carrier group, related to Figure 2.
Gene	Mask	N total	Females			Males
			N	Mean	SE	N	Mean	SE
DIDO1	HC_PTV	21	13	35.483	1.551	8	28.689	0.971
KIAA1109	HC_PTV	573	314	28.346	0.332	259	28.432	0.271
MC4R	DMG	940	499	29.016	0.277	441	29.134	0.234
PTPRG	HC_PTV	141	74	29.664	0.758	67	28.379	0.567
SLC12A5	HC_PTV	11	9	32.988	2.377	2	23.824	1.381
SLTM	HC_PTV	67	34	28.781	0.957	33	31.342	0.839
None	None	355959	192372	26.973	0.012	163587	27.836	0.01
